# Supplementary material for: A solid solution of ethyl and d 3-methyl 2-[(4-meth­yl­pyridin-2-yl)amino]-4-(pyridin-2-yl)thia­zole-5-carboxyl­ate
Source: Acta Crystallogr E Crystallogr Commun. 2020 Jul 10;76(Pt 8):1255–9. doi: 10.1107/S2056989020008956 (PMC7405567; doi:10.1107/S2056989020008956)
Supplement: Supplementary file 1 [file e-76-01255-sup1.cif]

##############################################################################
#                                                                            #
# This CIF contains the data in a paper accepted for publication in          #
# Acta Crystallographica Section E. It conforms to the requirements of       #
# Notes for Authors for Acta Crystallographica Section E, and has been       #
# peer reviewed under the auspices of the IUCr Commission on Journals.       #
#                                                                            #
# Full details of the Crystallographic Information File format               #
# are given in the paper "The Crystallographic Information File (CIF):       #
# a New Standard Archive File for Crystallography" by S. R. Hall, F. H.      #
# Allen and I. D. Brown [Acta Cryst. (1991), A47, 655-685].                  #
#                                                                            #
# The current version of the core CIF dictionary is obtainable from          #
# ftp://ftp.iucr.org/pub/cif_core.dic.                                       #
#                                                                            #
# Software is freely available for graphical display of the structure(s)     #
# in this CIF. For information consult the CIF software page                 #
# http://www.iucr.org/resources/cif/software.                                #
#                                                                            #
# This file may be used for bona fide research purposes within the           #
# scientific community so long as proper attribution is given to the journal # 
# article from which it was obtained.                                        #
#                                                                            #
##############################################################################
data_global
_audit_creation_method     'SHELXL-2018/3 and form.cif (version 2.0)'
_journal_data_validation_number     ?
_journal_date_recd_electronic     2020-06-29
_journal_date_accepted     2020-07-01
_journal_name_full     'Acta Crystallographica, Section E'
_journal_year     2020
_journal_volume     76
_journal_issue      8
_journal_page_first     1255
_journal_page_last     1259
_journal_paper_category     GM
_journal_paper_doi     10.1107/S2056989020008956
_journal_coeditor_code     ZL2790
_publ_contact_author_name     'R\"udiger W. Seidel'
_publ_contact_author_address
;
Institut f\"ur Pharmazie
Wolfgang-Langenbeck-Stra\&e 4
06120 Halle (Saale), Germany
;
_publ_contact_author_email     ruediger.seidel@pharmazie.uni-halle.de
_publ_contact_author_fax     '49 345 55 25154'
_publ_contact_author_phone     '49 345 55 27237'
_publ_section_title
;
A solid solution of ethyl and <i>d</i>~3~-methyl
2-[(4-methylpyridin-2-yl)amino]-4-(pyridin-2-yl)thiazole-5-carboxylate
;
_publ_section_title_footnote     .
loop_
    _publ_author_name
    _publ_author_address
    'Beuchel, Andreas'
;
Institut f\"ur Pharmazie
Wolfgang-Langenbeck-Str. 4
06120 Halle (Saale), Germany
;
    'Goddard, Richard'
;
Max-Planck-Institut f\"ur Kohlenforschung
Kaiser-Wilhelm-Platz 1
45470 M\"ulheim an der Ruhr, Germany
;
    'Imming, Peter'
;
Institut f\"ur Pharmazie
Wolfgang-Langenbeck-Str. 4
06120 Halle (Saale), Germany
;
    'Seidel, R\"udiger W.'
;
Institut f\"ur Pharmazie
Wolfgang-Langenbeck-Str. 4
06120 Halle (Saale), Germany
;
_publ_section_synopsis
;
The crystal structure of a solid solution of ethyl and <i>d</i>~3~-methyl
2-[(4-methylpyridin-2-yl)amino]-4-(pyridin-2-yl)thiazole-5-carboxylate is
reported.
;
data_I
_audit_creation_method     'SHELXL-2018/3 and form.cif'
_chemical_name_systematic
;\
Ethyl 2-[(4-methylpyridin-2-yl)amino)-4-(pyridin-2-yl)thiazole-5-carboxylate--\
<i>d</i>~3~-methyl
2-[(4-methylpyridin-2-yl)amino)-4-(pyridin-2-yl)thiazole-5-carboxylate
(0.88/0.12)
;
_chemical_name_common     ?
_chemical_formula_moiety     'C16.88 H15.40 D0.36 N4 O2 S'
_chemical_formula_sum     'C16.88 H15.40 D0.36 N4 O2 S'
_chemical_formula_iupac     '0.88C17 H16 N4 O2 S, 0.12C16 D3 H11 N4 O2 S'
_chemical_formula_weight     339.08
_chemical_melting_point     ?
_space_group_crystal_system     monoclinic
_space_group_name_H-M_alt     'P 21/c'
_space_group_name_Hall     '-P 2ybc'
loop_
    _space_group_symop_operation_xyz
    'x, y, z'
    '-x, y+1/2, -z+1/2'
    '-x, -y, -z'
    'x, -y-1/2, z-1/2'
_cell_length_a     9.1379(12)
_cell_length_b     14.7534(19)
_cell_length_c     12.1904(16)
_cell_angle_alpha     90
_cell_angle_beta     94.399(2)
_cell_angle_gamma     90
_cell_volume     1638.6(4)
_cell_formula_units_Z     4
_cell_measurement_reflns_used     9660
_cell_measurement_theta_min     2.7612
_cell_measurement_theta_max     31.8120
_cell_measurement_temperature     100(2)
_exptl_crystal_description     plate
_exptl_crystal_colour     colourless
_exptl_crystal_size_max     0.094
_exptl_crystal_size_mid     0.055
_exptl_crystal_size_min     0.024
_exptl_crystal_density_diffrn     1.374
_exptl_crystal_density_meas     ?
_exptl_crystal_density_method     ?
_exptl_crystal_F_000     708.2
loop_
    _exptl_crystal_face_index_h
    _exptl_crystal_face_index_k
    _exptl_crystal_face_index_l
    _exptl_crystal_face_perp_dist
    0.00 1.00 -1.00 0.0250
    0.00 -1.00 1.00 0.0250
    0.00 1.00 0.00 0.0400
    0.00 1.00 1.00 0.0450
    0.00 -1.00 -1.00 0.0350
    -1.00 0.00 0.00 0.0100
    1.00 0.00 0.00 0.0050
_exptl_absorpt_coefficient_mu     0.215
_exptl_absorpt_correction_type     gaussian
_exptl_absorpt_process_details
;
(SADABS; Bruker, 2012)
;
_exptl_absorpt_correction_T_min     0.98478
_exptl_absorpt_correction_T_max     0.99664
_diffrn_ambient_temperature     100(2)
_diffrn_source     'Incoatec I\mS'
_diffrn_radiation_type     MoK\a
_diffrn_radiation_wavelength     0.71073
_diffrn_radiation_monochromator     'Incoatec Helios mirrors'
_diffrn_measurement_device_type     'Bruker  Kappa Mach3 APEXII'
_diffrn_measurement_method     '\f- and \w-scans'
_diffrn_detector_area_resol_mean     66.67
_diffrn_reflns_number     44689
_diffrn_reflns_av_R_equivalents     0.0508
_diffrn_reflns_av_unetI/netI     0.0305
_diffrn_reflns_theta_min     3.023
_diffrn_reflns_theta_max     31.975
_diffrn_reflns_theta_full     25.242
_diffrn_measured_fraction_theta_max     0.992
_diffrn_measured_fraction_theta_full     0.999
_diffrn_reflns_limit_h_min     -13
_diffrn_reflns_limit_h_max     13
_diffrn_reflns_limit_k_min     -21
_diffrn_reflns_limit_k_max     21
_diffrn_reflns_limit_l_min     -18
_diffrn_reflns_limit_l_max     18
_refine_special_details     ?
_reflns_number_total     5630
_reflns_number_gt     4522
_reflns_threshold_expression     'I > 2\s(I)'
_refine_ls_structure_factor_coef     Fsqd
_refine_ls_matrix_type     full
_refine_ls_R_factor_all     0.0530
_refine_ls_R_factor_gt     0.0383
_refine_ls_wR_factor_gt     0.0926
_refine_ls_wR_factor_ref     0.1000
_refine_ls_goodness_of_fit_ref     1.039
_refine_ls_restrained_S_all     1.039
_refine_ls_number_reflns     5630
_refine_ls_number_parameters     224
_refine_ls_number_restraints     1
_refine_ls_hydrogen_treatment     mixed
_refine_ls_weighting_scheme     calc
_refine_ls_weighting_details
              'w=1/[\s^2^(Fo^2^)+(0.0439P)^2^+0.6165P] where P=(Fo^2^+2Fc^2^)/3'
_atom_sites_solution_hydrogens     mixed
_atom_sites_solution_primary     dual
_atom_sites_solution_secondary     difmap
_refine_ls_shift/su_max     0.001
_refine_ls_shift/su_mean     0.000
_refine_diff_density_max     0.461
_refine_diff_density_min     -0.223
_refine_ls_extinction_method     none
_refine_ls_extinction_coef     .
loop_
    _atom_type_symbol
    _atom_type_description
    _atom_type_scat_dispersion_real
    _atom_type_scat_dispersion_imag
    _atom_type_scat_source
    'C' 'C' 0.0033 0.0016
                         'International Tables Vol C Tables 4.2.6.8 and 6.1.1.4'
    'H' 'H' 0.0000 0.0000
                         'International Tables Vol C Tables 4.2.6.8 and 6.1.1.4'
    'D' 'D' 0.0000 0.0000
                         'International Tables Vol C Tables 4.2.6.8 and 6.1.1.4'
    'N' 'N' 0.0061 0.0033
                         'International Tables Vol C Tables 4.2.6.8 and 6.1.1.4'
    'O' 'O' 0.0106 0.0060
                         'International Tables Vol C Tables 4.2.6.8 and 6.1.1.4'
    'S' 'S' 0.1246 0.1234
                         'International Tables Vol C Tables 4.2.6.8 and 6.1.1.4'
_computing_data_collection
;
APEX3 (Bruker, 2017)
;
_computing_cell_refinement
;
SAINT (Bruker, 2004)
;
_computing_data_reduction
;
SAINT (Bruker, 2004)
;
_computing_structure_solution
;
<i>SHELXT2014/4</i> (Sheldrick, 2015a)
;
_computing_structure_refinement
;
<i>SHELXL2018/3</i> (Sheldrick, 2015b)
;
_computing_molecular_graphics
;
DIAMOND (Brandenburg, 2018)
;
_computing_publication_material
;
enCIFer (Allen <i>et al.</i>,  2004) and publCIF (Westrip, 2010)
;
loop_
    _atom_site_type_symbol
    _atom_site_label
    _atom_site_fract_x
    _atom_site_fract_y
    _atom_site_fract_z
    _atom_site_U_iso_or_equiv
    _atom_site_adp_type
    _atom_site_calc_flag
    _atom_site_occupancy
    _atom_site_disorder_assembly
    _atom_site_disorder_group
    C C2 0.59057(12) 0.34576(7) 0.35409(9) 0.01513(19) Uani d 1 . .
    C C4 0.46550(11) 0.34523(7) 0.50197(9) 0.01489(19) Uani d 1 . .
    C C5 0.58680(12) 0.39179(7) 0.54400(9) 0.01575(19) Uani d 1 . .
    C C6 0.73603(12) 0.35354(8) 0.19499(9) 0.0167(2) Uani d 1 . .
    C C7 0.74804(12) 0.33176(8) 0.08384(9) 0.0180(2) Uani d 1 . .
    H H7 0.673642 0.297799 0.043611 0.022 Uiso calc 1 . .
    C C8 0.87112(13) 0.36105(8) 0.03440(10) 0.0205(2) Uani d 1 . .
    C C9 0.97523(14) 0.41284(9) 0.09736(11) 0.0245(2) Uani d 1 . .
    H H9 1.059591 0.435434 0.065460 0.029 Uiso calc 1 . .
    C C10 0.95399(13) 0.43066(9) 0.20600(11) 0.0237(2) Uani d 1 . .
    H H10 1.025698 0.465559 0.247758 0.028 Uiso calc 1 . .
    C C11 0.89674(15) 0.33555(9) -0.08237(10) 0.0265(3) Uani d 1 . .
    H H11A 0.994097 0.356530 -0.099652 0.040 Uiso calc 0.213(18) . .
    H H11B 0.821645 0.364006 -0.132801 0.040 Uiso calc 0.213(18) . .
    H H11C 0.891132 0.269531 -0.090548 0.040 Uiso calc 0.213(18) . .
    H H11D 0.810486 0.303514 -0.115682 0.040 Uiso calc 0.787(18) . .
    H H11E 0.982938 0.296039 -0.082533 0.040 Uiso calc 0.787(18) . .
    H H11F 0.913451 0.390514 -0.124786 0.040 Uiso calc 0.787(18) . .
    C C12 0.33298(12) 0.32273(8) 0.55988(8) 0.0156(2) Uani d 1 . .
    C C13 0.20035(12) 0.36487(8) 0.52774(10) 0.0193(2) Uani d 1 . .
    H H13 0.191964 0.404257 0.465922 0.023 Uiso calc 1 . .
    C C14 0.08061(13) 0.34797(9) 0.58819(11) 0.0236(2) Uani d 1 . .
    H H14 -0.010565 0.377382 0.570229 0.028 Uiso calc 1 . .
    C C15 0.09633(13) 0.28763(9) 0.67492(10) 0.0237(2) Uani d 1 . .
    H H15 0.016194 0.275033 0.717791 0.028 Uiso calc 1 . .
    C C16 0.23115(13) 0.24566(10) 0.69849(10) 0.0244(3) Uani d 1 . .
    H H16 0.240167 0.202767 0.756738 0.029 Uiso calc 1 . .
    O O1 0.51067(10) 0.42378(7) 0.71754(7) 0.02527(19) Uani d 0.880(6) A 1
    C C17 0.62170(13) 0.43211(8) 0.65294(9) 0.0190(2) Uani d 0.880(6) A 1
    C C18 0.53174(16) 0.45723(10) 0.82926(10) 0.0290(3) Uani d 0.880(6) A 1
    H H18A 0.536392 0.524271 0.829953 0.035 Uiso calc 0.880(6) A 1
    H H18B 0.623956 0.433108 0.866076 0.035 Uiso calc 0.880(6) A 1
    C C19 0.39913(19) 0.42398(11) 0.88747(12) 0.0289(4) Uani d 0.880(6) A 1
    H H19A 0.308801 0.447409 0.849093 0.043 Uiso calc 0.880(6) A 1
    H H19B 0.406760 0.445679 0.963673 0.043 Uiso calc 0.880(6) A 1
    H H19C 0.396954 0.357569 0.886890 0.043 Uiso calc 0.880(6) A 1
    O O1' 0.51067(10) 0.42378(7) 0.71754(7) 0.02527(19) Uani d 0.120(6) A 2
    C C17' 0.62170(13) 0.43211(8) 0.65294(9) 0.0190(2) Uani d 0.120(6) A 2
    C C18' 0.53174(16) 0.45723(10) 0.82926(10) 0.0290(3) Uani d 0.120(6) A 2
    D D18A 0.442345 0.446863 0.867031 0.044 Uiso calc 0.120(6) A 2
    D D18B 0.614053 0.425167 0.868235 0.044 Uiso calc 0.120(6) A 2
    D D18C 0.553091 0.522305 0.828159 0.044 Uiso calc 0.120(6) A 2
    S S1 0.71130(3) 0.40479(2) 0.44447(2) 0.01604(7) Uani d 1 . .
    N N1 0.83635(11) 0.40094(7) 0.25585(8) 0.02034(19) Uani d 1 . .
    N N2 0.61495(10) 0.32512(7) 0.24785(8) 0.01741(18) Uani d 1 . .
    H H2 0.5448(15) 0.2970(10) 0.2099(12) 0.021 Uiso d 1 . .
    N N3 0.46710(10) 0.31919(7) 0.39439(7) 0.01658(18) Uani d 1 . .
    N N4 0.34941(10) 0.26282(7) 0.64283(8) 0.0204(2) Uani d 1 . .
    O O2 0.73781(11) 0.46826(7) 0.68069(8) 0.0327(2) Uani d 1 . .
loop_
    _atom_site_aniso_label
    _atom_site_aniso_U_11
    _atom_site_aniso_U_22
    _atom_site_aniso_U_33
    _atom_site_aniso_U_12
    _atom_site_aniso_U_13
    _atom_site_aniso_U_23
    C2 0.0145(4) 0.0163(5) 0.0143(4) -0.0014(4) -0.0002(4) -0.0009(4)
    C4 0.0143(4) 0.0169(5) 0.0133(4) 0.0013(4) -0.0004(3) -0.0002(4)
    C5 0.0161(5) 0.0170(5) 0.0138(4) 0.0002(4) -0.0010(4) -0.0004(4)
    C6 0.0156(5) 0.0171(5) 0.0177(5) -0.0009(4) 0.0033(4) 0.0013(4)
    C7 0.0189(5) 0.0181(5) 0.0172(5) -0.0007(4) 0.0040(4) 0.0005(4)
    C8 0.0232(5) 0.0176(5) 0.0216(5) 0.0015(4) 0.0083(4) 0.0037(4)
    C9 0.0212(5) 0.0245(6) 0.0288(6) -0.0028(5) 0.0090(5) 0.0054(5)
    C10 0.0188(5) 0.0257(6) 0.0267(6) -0.0062(4) 0.0029(4) 0.0020(5)
    C11 0.0333(7) 0.0258(6) 0.0220(6) 0.0011(5) 0.0132(5) 0.0024(5)
    C12 0.0145(4) 0.0195(5) 0.0126(4) -0.0001(4) -0.0002(3) -0.0032(4)
    C13 0.0164(5) 0.0204(5) 0.0206(5) -0.0001(4) -0.0024(4) -0.0006(4)
    C14 0.0135(5) 0.0274(6) 0.0294(6) 0.0015(4) -0.0011(4) -0.0049(5)
    C15 0.0151(5) 0.0375(7) 0.0188(5) -0.0027(5) 0.0033(4) -0.0052(5)
    C16 0.0178(5) 0.0406(7) 0.0150(5) -0.0010(5) 0.0016(4) 0.0049(5)
    O1 0.0238(4) 0.0370(5) 0.0146(4) 0.0024(4) -0.0008(3) -0.0088(3)
    C17 0.0231(5) 0.0182(5) 0.0151(5) 0.0010(4) -0.0038(4) -0.0011(4)
    C18 0.0384(7) 0.0324(7) 0.0153(5) 0.0078(6) -0.0040(5) -0.0080(5)
    C19 0.0403(9) 0.0292(8) 0.0178(7) 0.0047(6) 0.0062(6) -0.0039(5)
    O1' 0.0238(4) 0.0370(5) 0.0146(4) 0.0024(4) -0.0008(3) -0.0088(3)
    C17' 0.0231(5) 0.0182(5) 0.0151(5) 0.0010(4) -0.0038(4) -0.0011(4)
    C18' 0.0384(7) 0.0324(7) 0.0153(5) 0.0078(6) -0.0040(5) -0.0080(5)
    S1 0.01480(12) 0.01736(13) 0.01559(12) -0.00301(9) -0.00120(9) -0.00039(9)
    N1 0.0182(4) 0.0222(5) 0.0207(5) -0.0045(4) 0.0023(4) 0.0004(4)
    N2 0.0158(4) 0.0225(5) 0.0143(4) -0.0051(4) 0.0028(3) -0.0026(3)
    N3 0.0147(4) 0.0220(5) 0.0130(4) -0.0026(3) 0.0011(3) -0.0018(3)
    N4 0.0153(4) 0.0313(5) 0.0146(4) 0.0019(4) 0.0014(3) 0.0038(4)
    O2 0.0337(5) 0.0416(6) 0.0217(4) -0.0163(4) -0.0050(4) -0.0051(4)
_geom_special_details
;
 All esds (except the esd in the dihedral angle between two l.s. planes)
 are estimated using the full covariance matrix.  The cell esds are taken
 into account individually in the estimation of esds in distances, angles
 and torsion angles; correlations between esds in cell parameters are only
 used when they are defined by crystal symmetry.  An approximate (isotropic)
 treatment of cell esds is used for estimating esds involving l.s. planes.
;
loop_
    _geom_bond_atom_site_label_1
    _geom_bond_atom_site_label_2
    _geom_bond_site_symmetry_2
    _geom_bond_distance
    _geom_bond_publ_flag
    C2 N3 . 1.3241(13) yes
    C2 N2 . 1.3653(13) yes
    C2 S1 . 1.7330(11) yes
    C4 N3 . 1.3678(14) yes
    C4 C5 . 1.3697(15) yes
    C4 C12 . 1.4852(15) yes
    C5 C17' . 1.4677(15) ?
    C5 C17 . 1.4677(15) ?
    C5 S1 . 1.7364(11) yes
    C6 N1 . 1.3324(15) ?
    C6 N2 . 1.3874(13) yes
    C6 C7 . 1.4050(15) ?
    C7 C8 . 1.3852(15) ?
    C7 H7 . 0.9500 ?
    C8 C9 . 1.4021(18) ?
    C8 C11 . 1.5080(16) ?
    C9 C10 . 1.3785(18) ?
    C9 H9 . 0.9500 ?
    C10 N1 . 1.3481(15) ?
    C10 H10 . 0.9500 ?
    C11 H11A . 0.9800 ?
    C11 H11B . 0.9800 ?
    C11 H11C . 0.9800 ?
    C11 H11D . 0.9800 ?
    C11 H11E . 0.9800 ?
    C11 H11F . 0.9800 ?
    C12 N4 . 1.3427(14) ?
    C12 C13 . 1.3914(15) ?
    C13 C14 . 1.3879(16) ?
    C13 H13 . 0.9500 ?
    C14 C15 . 1.3812(19) ?
    C14 H14 . 0.9500 ?
    C15 C16 . 1.3891(17) ?
    C15 H15 . 0.9500 ?
    C16 N4 . 1.3434(14) ?
    C16 H16 . 0.9500 ?
    O1 C17 . 1.3368(15) yes
    O1 C18 . 1.4475(14) yes
    C17 O2 . 1.2122(15) yes
    C18 C19 . 1.531(2) yes
    C18 H18A . 0.9900 ?
    C18 H18B . 0.9900 ?
    C19 H19A . 0.9800 ?
    C19 H19B . 0.9800 ?
    C19 H19C . 0.9800 ?
    O1' C17' . 1.3368(15) ?
    O1' C18' . 1.4475(14) ?
    C17' O2 . 1.2122(15) ?
    C18' D18A . 0.9800 ?
    C18' D18B . 0.9800 ?
    C18' D18C . 0.9800 ?
    N2 H2 . 0.867(12) ?
loop_
    _geom_angle_atom_site_label_1
    _geom_angle_atom_site_label_2
    _geom_angle_atom_site_label_3
    _geom_angle_site_symmetry_1
    _geom_angle_site_symmetry_3
    _geom_angle
    _geom_angle_publ_flag
    N3 C2 N2 . . 119.44(10) yes
    N3 C2 S1 . . 115.59(8) yes
    N2 C2 S1 . . 124.96(8) yes
    N3 C4 C5 . . 115.58(9) yes
    N3 C4 C12 . . 117.52(9) ?
    C5 C4 C12 . . 126.88(10) ?
    C4 C5 C17' . . 130.93(10) ?
    C4 C5 C17 . . 130.93(10) ?
    C4 C5 S1 . . 110.42(8) yes
    C17' C5 S1 . . 118.62(8) ?
    C17 C5 S1 . . 118.62(8) ?
    N1 C6 N2 . . 116.05(10) ?
    N1 C6 C7 . . 123.77(10) ?
    N2 C6 C7 . . 120.19(10) ?
    C8 C7 C6 . . 118.31(11) ?
    C8 C7 H7 . . 120.8 ?
    C6 C7 H7 . . 120.8 ?
    C7 C8 C9 . . 118.12(11) ?
    C7 C8 C11 . . 121.52(11) ?
    C9 C8 C11 . . 120.31(11) ?
    C10 C9 C8 . . 119.35(11) ?
    C10 C9 H9 . . 120.3 ?
    C8 C9 H9 . . 120.3 ?
    N1 C10 C9 . . 123.16(12) ?
    N1 C10 H10 . . 118.4 ?
    C9 C10 H10 . . 118.4 ?
    C8 C11 H11A . . 109.5 ?
    C8 C11 H11B . . 109.5 ?
    H11A C11 H11B . . 109.5 ?
    C8 C11 H11C . . 109.5 ?
    H11A C11 H11C . . 109.5 ?
    H11B C11 H11C . . 109.5 ?
    C8 C11 H11D . . 109.5 ?
    H11A C11 H11D . . 141.1 ?
    H11B C11 H11D . . 56.3 ?
    H11C C11 H11D . . 56.3 ?
    C8 C11 H11E . . 109.5 ?
    H11A C11 H11E . . 56.3 ?
    H11B C11 H11E . . 141.1 ?
    H11C C11 H11E . . 56.3 ?
    H11D C11 H11E . . 109.5 ?
    C8 C11 H11F . . 109.5 ?
    H11A C11 H11F . . 56.3 ?
    H11B C11 H11F . . 56.3 ?
    H11C C11 H11F . . 141.1 ?
    H11D C11 H11F . . 109.5 ?
    H11E C11 H11F . . 109.5 ?
    N4 C12 C13 . . 123.42(10) ?
    N4 C12 C4 . . 117.19(9) ?
    C13 C12 C4 . . 119.38(10) ?
    C14 C13 C12 . . 118.38(11) ?
    C14 C13 H13 . . 120.8 ?
    C12 C13 H13 . . 120.8 ?
    C15 C14 C13 . . 118.84(11) ?
    C15 C14 H14 . . 120.6 ?
    C13 C14 H14 . . 120.6 ?
    C14 C15 C16 . . 118.95(11) ?
    C14 C15 H15 . . 120.5 ?
    C16 C15 H15 . . 120.5 ?
    N4 C16 C15 . . 123.13(12) ?
    N4 C16 H16 . . 118.4 ?
    C15 C16 H16 . . 118.4 ?
    C17 O1 C18 . . 118.08(10) ?
    O2 C17 O1 . . 124.31(11) ?
    O2 C17 C5 . . 123.75(11) ?
    O1 C17 C5 . . 111.94(10) ?
    O1 C18 C19 . . 105.90(11) ?
    O1 C18 H18A . . 110.6 ?
    C19 C18 H18A . . 110.6 ?
    O1 C18 H18B . . 110.6 ?
    C19 C18 H18B . . 110.6 ?
    H18A C18 H18B . . 108.7 ?
    C18 C19 H19A . . 109.5 ?
    C18 C19 H19B . . 109.5 ?
    H19A C19 H19B . . 109.5 ?
    C18 C19 H19C . . 109.5 ?
    H19A C19 H19C . . 109.5 ?
    H19B C19 H19C . . 109.5 ?
    C17' O1' C18' . . 118.08(10) ?
    O2 C17' O1' . . 124.31(11) ?
    O2 C17' C5 . . 123.75(11) ?
    O1' C17' C5 . . 111.94(10) ?
    O1' C18' D18A . . 109.5 ?
    O1' C18' D18B . . 109.5 ?
    D18A C18' D18B . . 109.5 ?
    O1' C18' D18C . . 109.5 ?
    D18A C18' D18C . . 109.5 ?
    D18B C18' D18C . . 109.5 ?
    C2 S1 C5 . . 88.25(5) ?
    C6 N1 C10 . . 117.26(10) ?
    C2 N2 C6 . . 124.55(10) ?
    C2 N2 H2 . . 116.4(10) ?
    C6 N2 H2 . . 118.7(10) ?
    C2 N3 C4 . . 110.16(9) ?
    C12 N4 C16 . . 117.17(10) ?
loop_
    _geom_torsion_atom_site_label_1
    _geom_torsion_atom_site_label_2
    _geom_torsion_atom_site_label_3
    _geom_torsion_atom_site_label_4
    _geom_torsion_site_symmetry_1
    _geom_torsion_site_symmetry_2
    _geom_torsion_site_symmetry_3
    _geom_torsion_site_symmetry_4
    _geom_torsion
    _geom_torsion_publ_flag
    N3 C4 C5 C17' . . . . 178.00(11) ?
    C12 C4 C5 C17' . . . . -0.3(2) ?
    N3 C4 C5 C17 . . . . 178.00(11) ?
    C12 C4 C5 C17 . . . . -0.3(2) ?
    N3 C4 C5 S1 . . . . 0.17(13) ?
    C12 C4 C5 S1 . . . . -178.13(9) ?
    N1 C6 C7 C8 . . . . 0.05(18) ?
    N2 C6 C7 C8 . . . . -179.65(10) ?
    C6 C7 C8 C9 . . . . -1.58(17) ?
    C6 C7 C8 C11 . . . . 176.13(11) ?
    C7 C8 C9 C10 . . . . 1.73(18) ?
    C11 C8 C9 C10 . . . . -176.02(12) ?
    C8 C9 C10 N1 . . . . -0.3(2) ?
    N3 C4 C12 N4 . . . . 113.71(12) ?
    C5 C4 C12 N4 . . . . -68.02(15) ?
    N3 C4 C12 C13 . . . . -67.32(14) ?
    C5 C4 C12 C13 . . . . 110.95(13) ?
    N4 C12 C13 C14 . . . . 3.63(17) ?
    C4 C12 C13 C14 . . . . -175.28(10) ?
    C12 C13 C14 C15 . . . . -2.39(18) ?
    C13 C14 C15 C16 . . . . -0.24(19) ?
    C14 C15 C16 N4 . . . . 2.0(2) ?
    C18 O1 C17 O2 . . . . -2.22(18) ?
    C18 O1 C17 C5 . . . . 177.51(10) ?
    C4 C5 C17 O2 . . . . 176.43(13) ?
    S1 C5 C17 O2 . . . . -5.89(16) ?
    C4 C5 C17 O1 . . . . -3.30(18) ?
    S1 C5 C17 O1 . . . . 174.38(8) ?
    C17 O1 C18 C19 . . . . -170.48(11) ?
    C18' O1' C17' O2 . . . . -2.22(18) ?
    C18' O1' C17' C5 . . . . 177.51(10) ?
    C4 C5 C17' O2 . . . . 176.43(13) ?
    S1 C5 C17' O2 . . . . -5.89(16) ?
    C4 C5 C17' O1' . . . . -3.30(18) ?
    S1 C5 C17' O1' . . . . 174.38(8) ?
    N3 C2 S1 C5 . . . . 0.50(9) ?
    N2 C2 S1 C5 . . . . -178.93(10) ?
    C4 C5 S1 C2 . . . . -0.36(9) ?
    C17' C5 S1 C2 . . . . -178.49(9) ?
    C17 C5 S1 C2 . . . . -178.49(9) ?
    N2 C6 N1 C10 . . . . -178.95(11) ?
    C7 C6 N1 C10 . . . . 1.34(18) ?
    C9 C10 N1 C6 . . . . -1.20(19) ?
    N3 C2 N2 C6 . . . . 176.27(10) ?
    S1 C2 N2 C6 . . . . -4.31(17) ?
    N1 C6 N2 C2 . . . . 2.92(17) ?
    C7 C6 N2 C2 . . . . -177.36(11) ?
    N2 C2 N3 C4 . . . . 178.98(10) ?
    S1 C2 N3 C4 . . . . -0.49(13) ?
    C5 C4 N3 C2 . . . . 0.20(14) ?
    C12 C4 N3 C2 . . . . 178.66(10) ?
    C13 C12 N4 C16 . . . . -1.93(17) ?
    C4 C12 N4 C16 . . . . 176.99(11) ?
    C15 C16 N4 C12 . . . . -0.95(19) ?
loop_
    _geom_hbond_atom_site_label_D
    _geom_hbond_atom_site_label_H
    _geom_hbond_atom_site_label_A
    _geom_hbond_site_symmetry_A
    _geom_hbond_distance_DH
    _geom_hbond_distance_HA
    _geom_hbond_distance_DA
    _geom_hbond_angle_DHA
    _geom_hbond_publ_flag
    N2 H2 N4 4_565 0.867(12) 2.100(13) 2.9553(14) 168.7(14) yes
    C10 H10 O2 3_766 0.95 2.47 3.3863(16) 162.3 yes
_shelx_space_group_comment
;
The symmetry employed for this shelxl refinement is uniquely defined
by the following loop, which should always be used as a source of
symmetry information in preference to the above space-group names.
They are only intended as comments.
;
_shelx_estimated_absorpt_T_min     0.980
_shelx_estimated_absorpt_T_max     0.995
_shelx_hkl_file
;
   1   0   0    0.00    0.10
  -1   0   0    0.00    0.10
  -1   0   0    0.00    0.10
   1   0   0   -0.10    0.10
   1   0   0    0.00    0.10
  -1   0   0    0.00    0.10
   2   0   0    0.30    0.30
   2   0   0    0.60    0.40
  -2   0   0    0.40    0.30
  -2   0   0    0.70    0.40
  -2   0   0    0.50    0.50
   2   0   0    0.60    0.40
   3   0   0   34.40    1.80
  -3   0   0   38.10    1.60
   3   0   0   35.80    2.00
  -3   0   0   36.10    1.90
   3   0   0   40.40    2.10
  -3   0   0   38.10    2.10
   4   0   0  110.19    4.90
  -4   0   0  108.39    4.60
  -4   0   0  118.79    4.20
   4   0   0  119.19    4.80
   4   0   0  114.39    4.60
  -4   0   0  124.89    4.90
   5   0   0  147.59    6.20
  -5   0   0  140.69    6.10
  -5   0   0  140.19    5.20
   5   0   0  146.69    6.10
  -5   0   0  154.48    6.00
   5   0   0  150.28    5.90
  -6   0   0  107.29    5.10
  -6   0   0  101.49    4.00
   6   0   0  100.49    4.70
   6   0   0  102.19    5.10
   6   0   0   97.69    4.90
  -7   0   0   12.00    1.30
   7   0   0    8.70    1.70
   7   0   0   12.50    1.80
  -7   0   0   15.10    2.20
  -7   0   0   11.00    1.70
  -7   0   0   13.20    2.10
   7   0   0    9.40    1.70
  -8   0   0   46.80    2.60
   8   0   0   50.69    4.00
  -8   0   0   51.19    3.70
   8   0   0   45.30    3.30
   8   0   0   46.00    3.70
  -8   0   0   41.90    3.40
  -8   0   0   49.50    3.70
   9   0   0   98.39    5.30
  -9   0   0   98.79    5.60
  -9   0   0   97.39    5.80
  -9   0   0   92.69    5.40
  -9   0   0   98.29    4.60
  -9   0   0   98.99    4.40
   9   0   0   94.99    5.80
  10   0   0   24.70    3.60
 -10   0   0   20.80    3.30
 -10   0   0   23.30    3.00
  10   0   0   23.20    3.10
  11   0   0   20.00    2.90
  11   0   0   23.40    3.60
 -11   0   0   20.40    3.30
 -11   0   0   20.70    3.10
  12   0   0    7.30    2.70
 -12   0   0    5.40    2.20
 -12   0   0    5.90    2.40
  12   0   0    3.60    2.20
 -13   0   0    1.60    2.40
 -13   0   0    2.50    2.20
  13   0   0   -2.80    2.10
   0  -1   0    0.10    0.10
   0  -1   0    0.00    0.10
   0   1   0    0.00    0.10
   2  -1   0    8.50    0.80
  -2  -1   0    8.40    0.70
   2  -1   0    9.60    0.90
  -2  -1   0    9.90    0.80
   2  -1   0    9.90    0.90
  -2  -1   0   10.20    0.90
  -2  -1   0    7.60    0.60
  -2  -1   0    8.50    0.90
  -2   1   0   10.20    0.90
   2   1   0    9.30    0.70
  -2   1   0   10.00    0.80
  -2   1   0   10.10    0.70
   2   1   0    8.40    1.00
   3  -1   0    9.90    1.20
  -3  -1   0   10.10    1.00
  -3  -1   0   11.00    1.20
   3  -1   0    9.80    1.10
  -3  -1   0    9.50    0.70
   3  -1   0    8.20    1.00
  -3  -1   0   11.70    1.20
   3   1   0   10.10    1.20
  -3   1   0    9.80    1.10
   3   1   0   10.80    1.00
  -3   1   0    7.90    0.90
   3   1   0    8.50    1.00
  -4  -1   0    5.90    0.90
   4  -1   0    3.40    0.80
  -4  -1   0    5.00    1.10
   4  -1   0    3.90    1.00
   4  -1   0    4.70    0.90
  -4  -1   0    5.90    0.70
  -4  -1   0    3.70    0.90
   4   1   0    4.10    0.80
  -4   1   0    2.40    0.70
   4   1   0    4.40    1.00
  -4   1   0    6.10    1.00
  -4   1   0    4.90    0.70
   4   1   0    5.80    1.10
  -5  -1   0    8.10    1.20
  -5  -1   0   10.70    1.40
  -5  -1   0   10.80    1.60
   5  -1   0    9.50    1.30
  -5  -1   0    9.60    1.00
   5  -1   0   10.80    1.50
   5  -1   0    6.50    1.20
   5   1   0    8.70    1.30
  -5   1   0   11.70    1.10
   5   1   0    8.40    1.20
  -5   1   0   13.60    1.70
   5   1   0    9.40    1.40
  -5   1   0    7.80    1.20
  -6  -1   0   34.90    2.50
  -6  -1   0   34.10    2.70
   6  -1   0   41.70    2.60
  -6  -1   0   34.20    2.50
   6  -1   0   34.70    2.60
  -6  -1   0   38.20    2.00
   6  -1   0   37.20    2.90
  -6   1   0   34.20    2.70
   6   1   0   31.90    2.30
  -6   1   0   37.10    1.90
   6   1   0   38.70    2.90
   6   1   0   34.10    2.70
  -6   1   0   37.10    2.60
  -7  -1   0  118.19    5.60
   7  -1   0  114.09    6.00
  -7  -1   0  124.49    4.80
  -7  -1   0  118.49    5.90
   7  -1   0  119.79    5.60
  -7  -1   0  121.89    5.00
   7  -1   0  119.79    5.80
  -7  -1   0  122.69    5.60
   7   1   0  124.09    6.20
  -7   1   0  119.89    5.70
  -7   1   0  128.29    6.00
   7   1   0  113.99    5.40
  -7   1   0  118.69    4.80
   7   1   0  116.59    6.00
  -8  -1   0  664.43   22.40
  -8  -1   0  657.73   21.50
   8  -1   0  687.73   22.60
   8  -1   0  659.53   23.10
  -8  -1   0  606.14   22.70
  -8  -1   0  655.53   22.40
   8  -1   0  617.74   22.70
   8   1   0  654.23   22.30
   8   1   0  604.84   22.80
  -8   1   0  652.53   22.40
  -8   1   0  650.93   21.20
  -8   1   0  624.84   22.60
   8   1   0  654.83   23.20
  -9  -1   0   -0.90    1.50
  -9  -1   0    0.80    1.30
   9  -1   0    1.00    1.20
   9  -1   0    1.30    1.30
  -9  -1   0    1.20    1.20
  -9  -1   0   -1.00    0.90
  -9   1   0   -0.80    1.20
   9   1   0   -0.70    1.30
  -9   1   0   -0.30    1.30
  -9   1   0    0.60    0.80
   9   1   0    0.70    1.20
  -9   1   0   -2.70    1.40
  10  -1   0    7.00    1.80
  10  -1   0    6.70    2.10
 -10  -1   0    5.10    1.80
 -10  -1   0    1.30    1.90
 -10   1   0    3.50    1.70
  10   1   0    5.50    1.80
 -10   1   0    4.70    2.20
  10   1   0    5.60    2.00
 -11  -1   0   16.00    2.80
  11  -1   0   15.30    3.10
 -11  -1   0   24.50    3.70
  11  -1   0   14.30    2.70
 -11   1   0   20.10    3.00
  11   1   0   18.30    3.00
 -11   1   0   19.30    3.30
  11   1   0   22.20    3.70
  12  -1   0    0.40    1.90
 -12  -1   0    0.80    1.70
 -12  -1   0    0.60    2.00
  12  -1   0    0.00    1.60
  12   1   0   -0.30    2.00
 -12   1   0   -0.40    1.70
 -12   1   0   -1.20    1.90
  12   1   0   -2.70    1.30
 -13  -1   0    4.80    2.80
  13  -1   0    3.60    2.40
 -13  -1   0    2.40    2.30
  13  -1   0    4.50    2.70
  13   1   0    3.50    2.70
 -13   1   0    1.10    2.10
 -13   1   0    3.00    2.50
  -1  -2   0   27.40    1.30
  -1  -2   0   27.30    1.30
  -1  -2   0   28.10    1.40
   1  -2   0   27.90    1.40
   1  -2   0   27.50    1.20
   1  -2   0   28.30    1.30
   1  -2   0   27.00    1.30
   1   2   0   28.80    1.50
   1   2   0   25.50    1.30
  -1   2   0   27.90    1.20
  -1   2   0   29.00    1.30
  -2  -2   0   72.79    2.70
   2  -2   0   69.59    2.70
  -2  -2   0   67.59    3.00
   2  -2   0   75.09    2.70
  -2  -2   0   70.59    2.80
   2  -2   0   66.49    2.90
  -2  -2   0   71.89    2.90
   2  -2   0   70.99    2.90
  -2   2   0   70.79    2.90
   2   2   0   72.09    3.10
   2   2   0   73.69    3.00
  -2   2   0   72.99    2.80
  -2   2   0   69.09    2.70
  -3  -2   0    0.60    0.40
  -3  -2   0    0.60    0.60
  -3  -2   0    0.60    0.50
   3  -2   0    0.50    0.40
  -3  -2   0    1.00    0.50
   3  -2   0    0.50    0.50
   3  -2   0    0.30    0.50
   3   2   0    1.60    0.60
  -3   2   0    0.60    0.40
  -3   2   0    0.10    0.50
  -3   2   0    0.30    0.50
   3   2   0    0.70    0.40
   3   2   0    0.50    0.50
   4  -2   0  274.87    9.80
  -4  -2   0  280.07    9.30
   4  -2   0  263.07    9.50
  -4  -2   0  265.27    9.40
  -4  -2   0  269.67    9.80
   4  -2   0  289.57    9.70
  -4  -2   0  275.27    9.60
  -4   2   0  268.37    9.50
  -4   2   0  271.67    9.10
   4   2   0  261.27    9.80
   4   2   0  276.27    9.90
  -4   2   0  267.37    9.50
   4   2   0  261.27    9.30
  -5  -2   0    2.70    1.20
  -5  -2   0    0.90    0.70
  -5  -2   0    1.20    0.50
   5  -2   0    2.00    0.80
   5  -2   0    1.60    0.90
  -5  -2   0    1.40    0.70
   5  -2   0    1.40    0.70
  -5   2   0    0.60    0.70
  -5   2   0    0.30    0.70
   5   2   0   -0.20    0.50
   5   2   0    0.60    0.80
  -5   2   0    1.00    0.50
   5   2   0    0.00    0.70
   6  -2   0   11.70    1.60
  -6  -2   0   11.40    1.60
   6  -2   0   12.20    1.70
  -6  -2   0    9.50    1.20
  -6  -2   0   11.10    1.90
   6  -2   0   12.40    1.80
  -6  -2   0   11.20    1.60
  -6   2   0   10.70    1.20
  -6   2   0    9.70    1.60
   6   2   0    9.70    1.70
   6   2   0    7.20    1.30
  -6   2   0    6.80    1.30
   6   2   0    9.70    1.70
   7  -2   0  103.79    5.60
  -7  -2   0  107.29    4.60
  -7  -2   0  105.59    5.10
   7  -2   0  107.99    5.30
  -7  -2   0  102.49    5.60
  -7  -2   0  101.79    5.20
   7  -2   0  105.19    5.20
  -7   2   0   98.49    5.20
   7   2   0  107.89    5.00
   7   2   0  114.59    5.70
   7   2   0  114.29    5.80
  -7   2   0  106.69    5.20
  -7   2   0   99.49    4.30
   8  -2   0    3.80    1.40
   8  -2   0    3.70    1.50
   8  -2   0    3.70    1.40
  -8  -2   0    3.70    1.10
  -8  -2   0    6.00    1.40
  -8  -2   0    5.90    1.90
  -8  -2   0    5.40    1.90
   8   2   0    4.20    1.40
  -8   2   0    3.90    1.60
  -8   2   0    5.50    1.60
   8   2   0    3.00    1.50
   8   2   0    3.80    1.60
  -8   2   0    3.90    1.10
  -9  -2   0  147.99    7.30
   9  -2   0  155.68    7.50
   9  -2   0  149.59    7.10
  -9  -2   0  143.69    7.60
  -9  -2   0  145.79    7.00
  -9  -2   0  130.09    6.60
  -9   2   0  138.39    5.80
  -9   2   0  143.39    7.10
  -9   2   0  148.19    7.30
   9   2   0  150.58    6.90
   9   2   0  150.78    7.70
 -10  -2   0    8.50    2.20
  10  -2   0   10.60    2.40
 -10  -2   0    4.20    1.70
  10  -2   0    6.60    1.90
 -10   2   0    3.90    1.70
 -10   2   0    6.30    2.10
  10   2   0    7.80    2.20
  10   2   0    8.20    1.90
  11  -2   0    4.10    2.10
  11  -2   0    3.00    1.80
 -11  -2   0    1.80    1.70
 -11  -2   0   -0.50    1.90
 -11   2   0    4.40    1.80
  11   2   0    2.40    2.20
 -11   2   0    1.60    2.10
 -12  -2   0   23.20    3.40
 -12  -2   0   24.80    4.10
  12  -2   0   19.00    3.40
  12  -2   0   13.40    3.20
 -12   2   0   17.60    3.10
  12   2   0   17.70    3.80
 -12   2   0   19.30    3.30
 -13  -2   0    4.00    2.20
  13  -2   0    1.10    2.40
 -13  -2   0    4.30    2.70
  13  -2   0   -0.20    2.10
  13   2   0    6.20    3.00
 -13   2   0   -0.60    1.90
 -13   2   0    1.10    2.50
   0  -3   0    0.70    0.40
   0  -3   0    0.90    0.50
   0  -3   0    0.60    0.30
   0  -3   0    0.40    0.40
   0   3   0    0.30    0.30
   0   3   0    0.40    0.40
   0   3   0    0.30    0.30
   1  -3   0 3613.94  112.69
   1  -3   0 3677.83  112.89
  -1  -3   0 3661.13  112.89
   1  -3   0 3648.54  113.09
   1  -3   0 3657.23  112.89
  -1  -3   0 3367.06  112.99
  -1  -3   0 3600.94  112.79
  -1  -3   0 3693.53  112.99
   1   3   0 3844.82  113.19
  -1   3   0 3586.84  112.99
   1   3   0 3658.13  112.99
  -1   3   0 3651.23  112.69
  -2  -3   0   82.69    3.40
  -2  -3   0   77.99    3.30
   2  -3   0   82.59    3.40
   2  -3   0   82.29    3.30
   2  -3   0   80.29    3.10
  -2  -3   0   83.99    3.30
   2  -3   0   78.19    3.10
  -2  -3   0   80.09    3.10
  -2   3   0   84.99    3.10
   2   3   0   80.29    3.50
   2   3   0   84.19    3.50
  -2   3   0   83.29    3.20
   3  -3   0    1.30    0.60
   3  -3   0    1.30    0.60
  -3  -3   0    1.10    0.70
  -3  -3   0    1.30    0.50
   3  -3   0    0.90    0.50
  -3  -3   0    1.30    0.60
  -3  -3   0    1.00    0.50
   3   3   0    1.50    0.70
  -3   3   0    1.60    0.60
  -3   3   0    1.50    0.50
  -3   3   0    1.40    0.50
   3   3   0    1.40    0.70
   4  -3   0  208.28    8.00
  -4  -3   0  215.08    7.60
   4  -3   0  206.38    7.80
   4  -3   0  208.08    7.70
  -4  -3   0  218.48    8.10
  -4  -3   0  211.08    7.80
  -4  -3   0  218.98    7.60
  -4   3   0  215.28    7.40
   4   3   0  205.68    8.10
  -4   3   0  212.58    7.70
   4   3   0  212.78    7.50
  -4   3   0  206.08    7.70
  -5  -3   0   98.59    4.80
  -5  -3   0   96.99    4.20
   5  -3   0  105.39    4.80
  -5  -3   0   99.89    4.50
   5  -3   0   92.19    4.30
  -5  -3   0  100.19    4.10
   5  -3   0   97.39    4.50
  -5   3   0   95.79    3.90
   5   3   0   91.69    4.70
   5   3   0  101.09    4.90
  -5   3   0   97.49    4.40
   5   3   0   96.59    4.20
  -5   3   0  100.59    4.40
   6  -3   0   98.39    4.80
   6  -3   0  104.89    5.20
   6  -3   0   96.79    4.70
  -6  -3   0  101.49    4.60
  -6  -3   0  107.89    5.30
  -6  -3   0  105.19    4.40
  -6  -3   0   94.49    4.80
  -6   3   0  103.39    4.10
   6   3   0   97.09    5.10
  -6   3   0   97.09    4.70
   6   3   0   93.49    4.40
  -6   3   0   99.79    4.80
   6   3   0  103.59    5.30
  -7  -3   0    7.10    1.90
   7  -3   0    8.80    1.60
  -7  -3   0    8.10    1.60
  -7  -3   0    7.70    1.30
   7  -3   0    6.10    1.50
  -7  -3   0    8.00    1.40
   7  -3   0   10.80    2.00
  -7   3   0    8.10    1.70
  -7   3   0    9.20    1.70
  -7   3   0    9.30    1.20
   7   3   0    8.20    1.80
   7   3   0    5.10    1.60
   7   3   0    8.00    1.50
  -8  -3   0   84.19    4.80
  -8  -3   0   81.19    3.90
   8  -3   0   78.19    4.60
   8  -3   0   67.79    4.90
  -8  -3   0   80.79    4.50
  -8  -3   0   76.19    4.90
   8  -3   0   83.29    4.70
   8   3   0   84.59    5.10
  -8   3   0   75.09    3.60
  -8   3   0   76.69    4.70
   8   3   0   80.89    4.30
  -8   3   0   73.69    4.60
   8   3   0   77.49    5.10
  -9  -3   0   26.50    3.30
   9  -3   0   25.30    3.10
  -9  -3   0   29.50    3.70
  -9  -3   0   29.70    3.80
  -9  -3   0   27.00    3.00
   9  -3   0   28.50    3.30
  -9   3   0   25.80    2.10
   9   3   0   26.80    3.50
  -9   3   0   26.10    3.20
   9   3   0   20.60    2.50
  -9   3   0   26.50    3.10
  10  -3   0   15.60    2.60
  10  -3   0   18.40    2.90
 -10  -3   0   21.10    2.90
 -10  -3   0   10.20    2.60
  10   3   0   15.00    3.00
 -10   3   0   15.00    2.50
 -10   3   0   20.10    3.10
  11  -3   0   18.00    2.90
  11  -3   0   22.90    3.40
 -11  -3   0   17.10    2.90
 -11  -3   0   23.40    3.60
 -11   3   0   18.40    3.20
  11   3   0   15.20    3.10
 -11   3   0   22.50    3.40
 -12  -3   0   -1.30    1.70
  12  -3   0    2.40    2.20
  12  -3   0    0.40    1.90
 -12  -3   0   -0.10    2.30
 -12   3   0   -0.70    2.00
  12   3   0    2.70    2.50
 -12   3   0    1.70    2.10
  13  -3   0    3.10    2.00
  13  -3   0   -0.20    2.60
 -13  -3   0    0.20    2.10
 -13  -3   0    1.80    2.60
 -13   3   0    3.10    2.50
  13   3   0    0.80    2.60
 -13   3   0   -0.70    1.90
   0  -4   0 3424.86  107.99
   0  -4   0 3544.25  107.89
   0  -4   0 3505.55  107.79
   0  -4   0 3412.36  108.09
   0   4   0 3557.24  107.89
   0   4   0 3391.66  108.09
  -1  -4   0    0.10    0.40
   1  -4   0    0.30    0.40
   1  -4   0    0.70    0.40
   1  -4   0    0.10    0.40
  -1  -4   0    0.10    0.50
  -1  -4   0    0.10    0.40
  -1  -4   0    0.20    0.40
   1  -4   0    0.50    0.40
   1   4   0    0.50    0.50
  -1   4   0    0.80    0.40
  -1   4   0    0.20    0.40
   1   4   0    0.60    0.50
   2  -4   0    4.90    0.70
   2  -4   0    5.70    0.70
  -2  -4   0    5.70    0.80
  -2  -4   0    5.40    0.80
  -2  -4   0    4.50    0.90
   2  -4   0    5.10    0.90
   2  -4   0    6.80    0.90
  -2  -4   0    4.60    0.80
   2   4   0    5.70    0.90
   2   4   0    5.80    1.00
  -2   4   0    5.70    0.90
  -2   4   0    5.10    0.70
  -3  -4   0   51.69    2.40
   3  -4   0   51.99    2.40
  -3  -4   0   49.20    2.70
   3  -4   0   47.90    2.60
  -3  -4   0   50.89    2.50
   3  -4   0   49.80    2.30
  -3  -4   0   48.50    2.80
   3  -4   0   50.39    2.80
   3   4   0   50.19    2.80
  -3   4   0   52.59    2.40
  -3   4   0   52.79    2.70
   3   4   0   53.49    2.90
  -3   4   0   55.09    2.50
   4  -4   0    3.90    1.00
  -4  -4   0    5.30    1.30
   4  -4   0    4.70    0.80
  -4  -4   0    3.50    0.80
  -4  -4   0    3.70    0.80
   4  -4   0    4.30    1.00
  -4  -4   0    3.00    0.90
  -4   4   0    3.80    0.90
   4   4   0    4.80    1.10
   4   4   0    3.40    1.00
  -4   4   0    4.90    0.80
  -4   4   0    4.60    0.90
   5  -4   0    6.50    1.30
  -5  -4   0    5.40    1.20
   5  -4   0    5.20    1.00
  -5  -4   0    6.20    1.40
   5  -4   0    5.20    1.20
  -5  -4   0    4.90    0.90
  -5  -4   0    4.40    0.90
   5   4   0    3.70    1.20
   5   4   0    6.40    1.40
  -5   4   0    4.20    1.00
  -5   4   0    4.10    0.80
  -5   4   0    3.80    1.00
   6  -4   0    9.40    1.60
   6  -4   0   13.80    1.70
  -6  -4   0   12.50    1.50
   6  -4   0    9.80    1.60
  -6  -4   0   13.50    1.80
  -6  -4   0   10.10    1.50
  -6  -4   0   16.00    2.30
   6   4   0   11.40    1.90
  -6   4   0   13.90    1.80
   6   4   0   13.30    2.10
  -6   4   0   13.30    1.40
  -6   4   0   10.60    1.60
  -7  -4   0  163.38    7.60
  -7  -4   0  168.98    6.70
   7  -4   0  170.98    7.40
  -7  -4   0  162.18    7.00
   7  -4   0  158.58    7.60
   7  -4   0  167.28    7.10
  -7  -4   0  170.38    7.40
  -7   4   0  167.88    6.40
  -7   4   0  157.18    7.10
  -7   4   0  164.48    7.20
   7   4   0  159.98    7.70
   7   4   0  172.08    7.90
  -8  -4   0   11.90    1.70
  -8  -4   0   15.50    2.70
   8  -4   0   13.10    2.10
   8  -4   0    8.80    1.90
  -8  -4   0   13.80    2.20
   8  -4   0    8.80    2.00
  -8  -4   0   10.60    1.90
  -8   4   0   10.70    2.00
  -8   4   0   15.20    1.70
   8   4   0   14.90    2.60
  -8   4   0    9.00    1.90
   8   4   0   10.20    2.30
  -9  -4   0   97.29    5.90
   9  -4   0  101.39    5.70
  -9  -4   0  107.29    5.70
  -9  -4   0   99.19    6.30
  -9  -4   0   94.39    6.20
   9  -4   0  110.89    6.00
  -9   4   0  112.69    6.10
  -9   4   0  106.29    5.90
  -9   4   0  105.89    4.70
   9   4   0  117.49    6.80
  10  -4   0   74.19    4.90
 -10  -4   0   60.09    5.20
 -10  -4   0   70.19    4.60
  10  -4   0   65.59    4.80
  10   4   0   62.29    5.10
 -10   4   0   66.49    4.80
 -11  -4   0    0.10    2.00
  11  -4   0   -3.80    1.40
  11  -4   0    0.30    1.70
 -11  -4   0    1.80    1.60
 -11   4   0   -0.10    1.70
  11   4   0    2.10    2.20
 -11   4   0   -1.10    1.70
  12  -4   0    3.90    2.40
  12  -4   0    4.80    2.10
 -12  -4   0    8.00    2.50
 -12  -4   0   14.50    3.20
 -12   4   0   10.50    2.80
  12   4   0    6.70    2.90
 -12   4   0    7.30    2.50
 -13  -4   0    3.10    2.60
  13  -4   0    0.90    2.20
  13  -4   0   -1.20    2.30
 -13  -4   0    0.20    2.20
 -13   4   0   -0.30    2.10
  13   4   0   -1.30    2.50
 -13   4   0    1.80    3.70
   0  -5   0    0.40    0.60
   0  -5   0    1.10    0.60
   0  -5   0    0.80    0.50
   0  -5   0    0.80    0.50
   0   5   0    0.70    0.60
   0   5   0    0.50    0.50
  -1  -5   0  111.69    4.60
   1  -5   0  119.79    4.60
   1  -5   0  120.19    4.80
  -1  -5   0  117.89    4.80
  -1  -5   0  116.19    4.50
  -1  -5   0  118.59    4.60
  -1  -5   0  121.59    4.80
   1  -5   0  123.89    4.60
   1   5   0  123.29    4.70
  -1   5   0  115.99    4.70
   2  -5   0    2.90    0.70
   2  -5   0    1.90    0.50
  -2  -5   0    1.30    0.80
  -2  -5   0    1.90    0.60
   2  -5   0    1.20    0.70
   2  -5   0    2.90    0.70
  -2  -5   0    2.10    0.60
  -2  -5   0    1.10    0.60
  -2   5   0    1.80    0.50
   2   5   0    2.10    0.80
  -2   5   0    1.50    0.60
   2   5   0    1.70    0.70
  -3  -5   0    0.60    0.90
   3  -5   0   -0.70    0.60
  -3  -5   0   -0.40    0.50
   3  -5   0   -0.20    0.40
   3  -5   0    0.20    0.50
  -3  -5   0   -0.10    0.60
  -3  -5   0   -0.50    0.50
   3  -5   0   -0.30    0.60
   3   5   0   -1.10    0.60
  -3   5   0    0.10    0.50
  -3   5   0   -0.10    0.50
   3   5   0   -0.40    0.60
   4  -5   0    0.30    0.50
   4  -5   0   -0.70    0.60
  -4  -5   0   -0.20    0.50
  -4  -5   0    0.10    0.80
  -4  -5   0    1.60    0.70
  -4  -5   0    0.30    0.60
   4  -5   0    0.40    0.60
  -4   5   0    0.40    0.60
   4   5   0    0.80    0.90
  -4   5   0    0.30    0.60
  -4   5   0    1.20    0.80
   4   5   0    1.50    0.90
  -5  -5   0  120.19    5.50
   5  -5   0  118.19    4.90
   5  -5   0  108.19    5.20
  -5  -5   0  118.29    4.90
  -5  -5   0  111.89    4.80
  -5  -5   0  114.29    5.20
   5  -5   0  115.39    5.40
  -5   5   0  113.19    4.70
  -5   5   0  114.49    4.90
   5   5   0  110.79    5.60
  -5   5   0  115.19    5.10
   5   5   0  116.19    5.60
   6  -5   0   19.50    2.40
  -6  -5   0   17.10    2.20
   6  -5   0   14.90    1.80
  -6  -5   0   17.00    1.80
  -6  -5   0   16.00    1.80
   6  -5   0   13.10    1.90
  -6  -5   0   18.30    2.50
   6   5   0   17.30    2.40
  -6   5   0   15.60    1.90
  -6   5   0   16.30    1.60
  -6   5   0   14.20    1.90
   6   5   0   17.80    2.50
  -7  -5   0  402.36   15.00
  -7  -5   0  394.96   14.60
  -7  -5   0  385.56   13.80
   7  -5   0  376.16   14.10
   7  -5   0  412.66   14.70
  -7  -5   0  392.76   14.00
   7  -5   0  387.26   14.90
  -7   5   0  395.06   14.30
   7   5   0  405.46   15.20
   7   5   0  388.26   15.10
  -7   5   0  399.16   13.60
  -7   5   0  359.36   14.10
  -8  -5   0   40.00    2.70
  -8  -5   0   38.40    3.40
   8  -5   0   33.90    2.90
   8  -5   0   37.80    3.20
  -8  -5   0   36.90    3.90
  -8  -5   0   41.70    3.10
   8  -5   0   39.80    3.70
   8   5   0   34.20    3.70
  -8   5   0   38.00    3.50
  -8   5   0   32.70    3.30
  -8   5   0   33.70    2.40
   8   5   0   33.20    3.70
  -9  -5   0    1.20    1.30
  -9  -5   0   -0.80    1.40
  -9  -5   0    0.00    1.50
   9  -5   0   -0.20    1.20
  -9  -5   0    0.10    1.10
   9  -5   0   -0.90    0.90
  -9   5   0   -1.20    0.80
  -9   5   0   -1.10    1.30
   9   5   0    1.00    1.80
  10  -5   0   50.59    4.30
  10  -5   0   55.99    4.40
 -10  -5   0   61.89    5.00
 -10  -5   0   60.59    4.20
  10   5   0   52.59    5.40
 -10   5   0   54.29    4.40
 -11  -5   0   17.10    3.20
 -11  -5   0   20.20    3.10
  11  -5   0   22.90    3.60
  11  -5   0   24.90    3.60
 -11   5   0   12.30    2.90
 -11   5   0   16.90    3.20
  11   5   0   20.80    3.90
 -12  -5   0    4.20    2.00
 -12  -5   0    3.50    2.20
  12  -5   0    1.00    2.30
  12  -5   0    3.70    2.10
  12   5   0    3.50    2.60
 -12   5   0    2.20    2.30
 -12   5   0   -0.10    2.00
  13  -5   0    2.90    4.40
  13  -5   0    4.80    2.70
 -13  -5   0    5.20    2.70
 -13  -5   0    4.00    2.50
  13   5   0    1.00    2.90
 -13   5   0    2.60    2.30
   0  -6   0   88.49    3.60
   0  -6   0   84.19    4.00
   0  -6   0   86.89    3.80
   0  -6   0   87.89    3.80
   0   6   0   90.99    3.70
   0   6   0   90.49    4.00
  -1  -6   0    8.20    0.90
   1  -6   0    7.40    1.00
   1  -6   0    8.50    1.10
   1  -6   0    9.90    1.40
   1  -6   0    5.90    1.00
  -1  -6   0    8.80    1.20
  -1  -6   0    9.50    1.30
  -1  -6   0    8.80    1.30
  -1  -6   0    8.90    1.20
   1   6   0    6.60    1.10
   1   6   0    6.70    1.10
   1   6   0    8.80    1.40
  -1   6   0    7.60    1.10
  -1   6   0   10.70    1.10
  -2  -6   0    6.90    1.20
   2  -6   0    9.20    1.30
   2  -6   0    9.90    1.20
  -2  -6   0   10.40    1.30
   2  -6   0    8.40    1.10
  -2  -6   0    6.50    1.00
   2  -6   0    8.90    1.00
  -2  -6   0    5.80    1.00
  -2   6   0    8.90    1.30
   2   6   0    8.80    1.30
   2   6   0    8.80    1.40
  -2   6   0    9.20    1.00
  -3  -6   0  140.89    6.10
  -3  -6   0  152.38    6.00
  -3  -6   0  150.18    5.80
   3  -6   0  153.88    6.30
   3  -6   0  151.28    5.60
  -3  -6   0  155.68    6.20
   3  -6   0  150.28    6.00
   3  -6   0  148.49    5.80
  -3   6   0  151.78    6.00
  -3   6   0  147.19    5.50
  -3   6   0  150.78    5.90
   3   6   0  140.99    6.20
   3   6   0  147.79    6.40
  -4  -6   0   45.20    3.00
   4  -6   0   44.40    3.00
   4  -6   0   47.80    2.60
   4  -6   0   44.50    2.40
  -4  -6   0   46.40    2.70
   4  -6   0   45.10    2.80
  -4  -6   0   47.20    2.90
  -4   6   0   43.30    2.80
  -4   6   0   48.50    2.60
  -4   6   0   50.59    2.60
   4   6   0   45.40    3.10
   4   6   0   50.69    3.20
  -5  -6   0    4.40    1.20
   5  -6   0    4.50    0.90
   5  -6   0    4.10    1.10
  -5  -6   0    2.70    1.20
   5  -6   0    4.30    1.20
  -5  -6   0    4.30    1.00
  -5  -6   0    3.20    1.00
  -5   6   0    1.90    0.90
   5   6   0    4.70    1.40
   5   6   0    2.10    1.20
  -5   6   0    4.20    1.00
  -5   6   0    3.50    0.90
   6  -6   0  116.59    5.10
   6  -6   0  112.39    5.50
   6  -6   0  118.59    5.90
  -6  -6   0   99.79    5.70
  -6  -6   0  122.69    5.30
  -6  -6   0  118.79    5.70
  -6  -6   0  116.19    5.20
  -6   6   0  108.99    5.00
   6   6   0  114.79    6.00
   6   6   0  122.29    6.10
  -6   6   0  118.79    5.20
  -6   6   0  119.79    5.50
   7  -6   0   19.30    2.50
  -7  -6   0   15.20    2.70
   7  -6   0   21.50    2.40
  -7  -6   0   22.30    2.30
  -7  -6   0   17.20    2.30
  -7  -6   0   19.70    2.20
   7  -6   0   17.40    2.50
  -7   6   0   17.10    2.20
   7   6   0   18.90    2.70
   7   6   0   17.30    2.80
  -7   6   0   19.90    2.30
  -7   6   0   17.00    1.90
  -8  -6   0    6.30    1.80
   8  -6   0    4.50    1.90
  -8  -6   0    7.10    2.10
   8  -6   0    3.60    1.50
   8  -6   0    4.40    1.40
  -8  -6   0    6.90    1.50
  -8  -6   0    5.40    1.50
  -8   6   0    7.70    1.80
   8   6   0    5.60    1.90
  -8   6   0    6.10    1.80
  -9  -6   0   86.89    5.80
  -9  -6   0   75.99    5.60
   9  -6   0   85.59    5.30
  -9  -6   0  116.09    8.90
  -9  -6   0   85.59    4.90
   9  -6   0   76.19    4.80
   9   6   0   89.89    6.00
  -9   6   0   85.29    4.30
  -9   6   0   80.29    5.00
  10  -6   0   22.70    3.00
 -10  -6   0   17.50    3.20
  10  -6   0   19.80    3.00
 -10  -6   0   17.70    2.80
 -10   6   0   20.20    3.10
  10   6   0   27.10    4.10
  11  -6   0    7.90    2.30
  11  -6   0    8.30    2.30
 -11  -6   0    9.80    2.40
 -11  -6   0   12.30    3.10
 -11   6   0   11.70    2.80
  11   6   0   12.80    3.30
  12  -6   0   19.40    3.80
 -12  -6   0   18.80    3.40
 -12  -6   0   23.40    4.20
  12  -6   0   17.50    3.30
  12   6   0   14.20    3.90
 -12   6   0   18.60    3.50
 -13  -6   0    3.50    3.30
  13   6   0    2.70    3.30
   0  -7   0    0.90    0.50
   0  -7   0    1.00    0.70
   0  -7   0    0.40    0.70
   0  -7   0   -0.10    0.60
   0   7   0   -0.20    0.60
   0   7   0   -0.30    0.60
   1  -7   0    4.10    1.00
  -1  -7   0    4.00    0.80
  -1  -7   0    2.40    0.80
   1  -7   0    5.70    1.20
   1  -7   0    4.10    0.90
   1  -7   0    4.10    0.90
  -1  -7   0    1.30    0.70
  -1  -7   0    5.00    1.10
  -1  -7   0    5.30    1.10
  -1   7   0    3.70    0.80
   1   7   0    3.40    0.90
   1   7   0    2.30    0.80
  -1   7   0    4.30    1.00
   1   7   0    5.00    1.00
  -2  -7   0    0.50    0.80
   2  -7   0    0.60    0.60
   2  -7   0    1.40    0.70
  -2  -7   0    1.00    0.70
   2  -7   0    1.00    0.60
   2  -7   0    2.10    0.90
  -2  -7   0    1.60    0.70
  -2  -7   0    1.90    0.80
  -2  -7   0    0.80    0.70
  -2   7   0    1.90    0.80
   2   7   0    1.20    0.80
  -2   7   0    1.30    0.60
   2   7   0   -0.30    0.80
  -3  -7   0   22.20    1.90
  -3  -7   0   21.00    2.00
  -3  -7   0   23.80    2.30
   3  -7   0   23.50    1.80
   3  -7   0   21.80    2.30
  -3  -7   0   19.80    1.60
   3  -7   0   22.30    1.80
   3  -7   0   23.50    1.60
  -3   7   0   21.20    1.50
   3   7   0   19.60    2.10
   3   7   0   12.60    1.70
  -3   7   0   22.20    1.90
  -4  -7   0   40.60    2.60
   4  -7   0   36.90    2.60
  -4  -7   0   39.20    2.40
   4  -7   0   36.70    2.30
  -4  -7   0   34.90    2.70
  -4  -7   0   36.50    2.80
   4  -7   0   42.90    2.20
   4  -7   0   40.10    2.90
  -4   7   0   42.10    2.50
  -4   7   0   39.10    2.30
   4   7   0   36.80    3.00
  -4   7   0   36.60    2.70
   4   7   0   37.40    2.90
   5  -7   0   -0.20    0.80
  -5  -7   0    0.50    1.00
   5  -7   0   -0.30    0.60
   5  -7   0   -0.90    0.60
  -5  -7   0    0.20    0.80
  -5  -7   0   -0.20    0.70
  -5  -7   0   -0.90    0.70
   5   7   0   -0.10    0.80
  -5   7   0    0.10    0.60
  -5   7   0    0.70    0.90
  -5   7   0    0.10    0.70
   5   7   0    0.90    1.20
  -6  -7   0  224.68    9.50
  -6  -7   0  205.88    8.40
  -6  -7   0  224.08    8.60
   6  -7   0  209.48    8.90
   6  -7   0  218.78    9.30
  -6  -7   0  211.98    9.10
   6  -7   0  212.48    8.40
   6   7   0  227.58    9.70
  -6   7   0  213.98    8.50
  -6   7   0  225.18    8.50
  -6   7   0  229.48    8.90
   6   7   0  211.58    9.50
  -7  -7   0  220.08    8.60
   7  -7   0  198.48    9.00
   7  -7   0  225.48    9.70
  -7  -7   0  211.58    9.60
   7  -7   0  210.18    8.50
  -7  -7   0  210.18    8.50
  -7  -7   0  207.28    9.20
  -7   7   0  220.98    8.40
  -7   7   0  211.08    8.90
   7   7   0  210.28    9.70
  -7   7   0  218.18    8.60
   7   7   0  224.28    9.90
  -8  -7   0   71.89    4.10
  -8  -7   0   57.09    4.70
   8  -7   0   55.89    3.90
   8  -7   0   62.79    4.40
   8  -7   0   57.89    4.90
  -8  -7   0   58.79    3.70
  -8  -7   0   64.59    4.60
  -8   7   0   59.19    4.30
   8   7   0   54.69    4.70
  -8   7   0   57.79    3.90
  -8   7   0   59.49    3.40
   9  -7   0   38.70    3.40
  -9  -7   0   35.90    3.40
  -9  -7   0   37.40    4.30
   9  -7   0   32.80    3.70
  -9   7   0   39.10    3.80
   9   7   0   39.90    4.80
  -9   7   0   34.30    2.70
 -10  -7   0    7.90    2.60
 -10  -7   0   11.70    2.20
  10  -7   0    5.70    1.90
  10  -7   0    6.10    2.10
  10   7   0    8.10    2.80
 -10   7   0    6.90    2.30
 -11  -7   0   18.70    2.90
  11  -7   0   12.10    2.70
 -11  -7   0   11.20    3.20
  11  -7   0   11.10    2.90
  11   7   0   17.50    4.00
  12  -7   0   -2.50    1.60
 -12  -7   0    0.30    2.30
 -12  -7   0    3.80    2.10
 -12   7   0    0.60    2.10
  12   7   0   -0.90    2.40
   0  -8   0  210.58    7.90
   0  -8   0  216.08    8.10
   0  -8   0  213.28    8.40
   0  -8   0  209.98    7.60
   0   8   0  205.38    7.80
   0   8   0  209.28    8.30
   1  -8   0  179.08    7.00
  -1  -8   0  193.78    7.50
  -1  -8   0  178.18    7.30
   1  -8   0  193.98    7.70
  -1  -8   0  185.78    7.60
  -1  -8   0  187.38    7.20
   1  -8   0  185.18    7.00
   1  -8   0  180.28    7.30
  -1  -8   0  192.98    6.90
   1   8   0  188.58    7.60
   1   8   0  194.08    7.40
   1   8   0  192.18    7.30
  -1   8   0  188.38    7.50
  -1   8   0  189.58    7.00
  -2  -8   0  352.96   12.20
   2  -8   0  338.47   12.40
   2  -8   0  349.37   12.80
  -2  -8   0  343.07   12.50
  -2  -8   0  343.57   11.90
   2  -8   0  362.96   12.30
   2  -8   0  342.37   12.00
  -2  -8   0  351.56   12.50
  -2  -8   0  343.27   12.80
  -2  -8   0  374.46   12.90
  -2   8   0  341.27   12.60
  -2   8   0  367.76   12.10
   2   8   0  349.37   12.60
   2   8   0  356.76   13.00
  -3  -8   0   16.30    1.90
   3  -8   0   13.70    1.60
  -3  -8   0   13.50    1.60
  -3  -8   0   12.30    1.70
   3  -8   0   14.80    1.50
   3  -8   0   13.30    1.60
   3  -8   0   15.70    1.90
  -3  -8   0   16.70    2.00
  -3   8   0   15.70    1.30
   3   8   0   18.00    2.20
   3   8   0   13.60    2.00
  -3   8   0   12.70    1.60
  -4  -8   0    1.80    1.00
   4  -8   0    1.70    0.90
   4  -8   0    3.20    1.10
  -4  -8   0    3.10    1.00
  -4  -8   0    1.10    0.90
   4  -8   0    2.40    0.80
   4  -8   0    2.00    0.90
  -4  -8   0    3.60    1.20
  -4   8   0    2.10    0.90
   4   8   0    2.10    1.20
  -4   8   0    2.90    1.00
  -4   8   0    1.80    0.70
   4   8   0    0.90    1.10
  -5  -8   0    9.40    1.60
   5  -8   0    6.40    1.30
  -5  -8   0   13.60    2.10
   5  -8   0   11.40    1.80
  -5  -8   0   13.80    1.80
   5  -8   0   12.50    2.00
  -5  -8   0   15.80    2.20
   5  -8   0   16.10    1.70
   5   8   0   11.40    2.10
  -5   8   0   10.50    1.70
   5   8   0   10.00    1.90
  -5   8   0   11.10    1.70
  -5   8   0   13.20    1.60
   6  -8   0    3.90    1.40
   6  -8   0    6.30    1.60
   6  -8   0    3.80    1.10
  -6  -8   0    3.90    1.30
  -6  -8   0    7.10    1.80
  -6  -8   0    6.60    1.50
  -6  -8   0    6.00    1.50
  -6   8   0    4.80    1.30
   6   8   0    4.30    1.50
   6   8   0    2.90    1.50
  -6   8   0    5.10    1.30
  -6   8   0    2.50    1.30
  -7  -8   0   31.10    3.40
  -7  -8   0   35.20    3.70
   7  -8   0   34.20    3.70
  -7  -8   0   29.50    2.90
   7  -8   0   23.30    2.90
   7  -8   0   35.10    2.60
  -7   8   0   30.80    3.20
   7   8   0   30.50    3.80
  -7   8   0   32.10    2.60
   7   8   0   29.10    3.70
  -7   8   0   32.40    2.50
  -8  -8   0   10.20    1.80
   8  -8   0    7.40    1.70
  -8  -8   0    9.30    2.30
   8  -8   0    8.70    2.10
  -8  -8   0    9.50    2.30
  -8  -8   0    8.30    1.80
   8   8   0    7.90    2.50
  -8   8   0    6.90    1.80
  -8   8   0    9.10    1.60
   9  -8   0   16.30    2.70
  -9  -8   0    9.00    2.50
  -9  -8   0   16.80    2.40
   9  -8   0   11.80    2.20
  -9   8   0   11.40    2.30
   9   8   0   15.00    3.40
  10  -8   0    0.70    1.50
  10  -8   0    1.40    1.50
 -10  -8   0    1.30    1.70
 -10  -8   0   -0.40    1.90
  10   8   0    2.30    2.00
  11  -8   0   -0.50    1.80
 -11  -8   0    0.10    1.60
 -11  -8   0    2.70    2.40
  11   8   0   -0.50    2.30
 -12  -8   0   -0.50    2.50
  12  -8   0    0.30    2.30
  12   8   0   -2.30    2.30
   0  -9   0    1.10    0.80
   0  -9   0   -0.10    0.80
   0  -9   0   -0.30    0.70
   0  -9   0    0.40    0.60
   0   9   0    0.10    0.70
   0   9   0    0.00    0.70
   1  -9   0  103.19    4.80
  -1  -9   0  109.29    5.00
   1  -9   0  108.69    4.70
  -1  -9   0  108.29    4.40
  -1  -9   0  100.59    4.90
  -1  -9   0  102.39    5.20
   1  -9   0  114.89    5.30
   1  -9   0  108.59    4.60
   1   9   0  101.59    4.80
   1   9   0  100.49    4.80
   1   9   0   94.89    5.10
  -1   9   0  106.49    4.60
  -1   9   0  114.89    5.20
  -2  -9   0    1.70    0.90
   2  -9   0    1.40    0.70
  -2  -9   0    2.40    0.90
  -2  -9   0    3.30    0.80
   2  -9   0    2.00    1.00
   2  -9   0    3.40    1.00
   2  -9   0    3.70    1.10
  -2  -9   0    3.10    1.10
  -2  -9   0    3.70    1.20
   2   9   0    2.50    1.00
  -2   9   0    2.30    1.00
  -2   9   0    1.60    0.80
   2   9   0    2.60    1.00
   2   9   0    1.70    1.00
   3  -9   0   17.50    1.90
  -3  -9   0   21.80    2.40
  -3  -9   0   17.80    2.10
   3  -9   0   23.30    1.90
  -3  -9   0   22.70    2.40
  -3  -9   0   16.10    2.00
   3  -9   0   14.30    2.00
   3   9   0   16.10    2.30
  -3   9   0   17.00    2.00
  -4  -9   0   35.10    2.60
  -4  -9   0   32.10    2.80
  -4  -9   0   32.60    2.40
   4  -9   0   32.10    2.30
   4  -9   0   30.30    2.80
   4  -9   0   31.10    2.00
  -4  -9   0   34.90    2.90
   4  -9   0   26.40    2.60
  -4   9   0   30.60    2.50
   4   9   0   33.90    3.30
   4   9   0   33.00    3.10
   5  -9   0    0.20    0.70
  -5  -9   0    0.80    1.10
   5  -9   0   -0.40    0.80
  -5  -9   0    0.70    0.90
   5  -9   0   -0.50    0.90
  -5  -9   0    0.90    1.20
  -5  -9   0   -0.70    0.80
   5  -9   0    0.30    0.70
   5   9   0   -1.00    1.10
  -5   9   0   -0.20    0.70
  -5   9   0    1.70    1.10
  -5   9   0   -0.80    0.70
   5   9   0    0.10    1.20
   6  -9   0   30.90    3.50
  -6  -9   0   41.10    3.50
  -6  -9   0   36.50    2.90
   6  -9   0   37.10    3.10
  -6  -9   0   41.70    3.50
   6  -9   0   34.90    2.40
  -6  -9   0   36.70    3.00
   6   9   0   40.20    3.80
   6   9   0   32.70    3.70
  -6   9   0   42.10    3.40
  -6   9   0   39.50    2.70
  -6   9   0   32.50    2.70
   7  -9   0   77.09    5.20
  -7  -9   0   65.49    4.30
   7  -9   0   77.19    4.10
  -7  -9   0   76.39    5.10
   7  -9   0   77.89    4.70
  -7  -9   0   74.79    4.50
  -7  -9   0   70.69    5.00
  -7   9   0   76.69    4.20
  -7   9   0   76.59    4.20
  -7   9   0   81.69    5.00
   7   9   0   71.69    5.30
  -8  -9   0   10.30    2.70
  -8  -9   0   10.30    2.00
   8  -9   0    6.10    1.90
  -8  -9   0    9.20    2.50
   8  -9   0    8.60    1.80
  -8  -9   0   10.70    2.30
  -8   9   0    8.60    1.90
  -8   9   0   13.10    2.00
   8   9   0    6.40    2.20
  -9  -9   0    8.90    2.70
  -9  -9   0    5.50    2.10
   9  -9   0    4.80    1.70
   9  -9   0    9.80    2.30
  -9   9   0    9.10    2.50
  -9   9   0    9.60    1.70
   9   9   0    4.70    2.30
 -10  -9   0   11.30    3.00
  10  -9   0   10.20    2.50
 -10  -9   0   13.20    2.90
  10   9   0   14.40    3.40
  11  -9   0   31.00    4.20
 -11  -9   0   28.20    4.60
  11   9   0   43.40    5.90
 -12  -9   0    3.80    2.90
  12  -9   0    0.10    1.90
  12   9   0   -1.10    2.40
   0 -10   0   39.00    2.80
   0 -10   0   43.70    2.60
   0 -10   0   49.10    3.40
   0 -10   0   47.00    2.90
   0  10   0   45.40    3.20
   0  10   0   46.10    2.80
  -1 -10   0    1.90    1.00
  -1 -10   0    2.70    1.10
  -1 -10   0    2.60    1.10
   1 -10   0    4.00    1.00
   1 -10   0    4.30    1.30
   1 -10   0    6.30    1.30
  -1 -10   0    3.00    0.90
   1 -10   0    3.70    1.10
  -1  10   0    5.40    1.20
  -1  10   0    5.10    1.10
   1  10   0    3.50    1.10
   1  10   0    3.10    1.10
   2 -10   0   21.90    2.40
  -2 -10   0   30.10    1.90
  -2 -10   0   23.50    2.70
  -2 -10   0   26.40    2.60
   2 -10   0   26.60    2.10
  -2 -10   0   28.10    2.60
   2 -10   0   20.30    2.40
  -2 -10   0   22.10    2.30
   2 -10   0   23.20    1.90
  -2  10   0   25.40    2.00
   2  10   0   28.80    2.40
   2  10   0   16.30    2.10
   2  10   0   30.50    2.90
  -2  10   0   26.90    2.40
  -3 -10   0   49.99    3.70
  -3 -10   0   52.39    3.10
  -3 -10   0   60.09    3.60
   3 -10   0   53.99    3.70
   3 -10   0   53.29    2.90
  -3 -10   0   54.99    3.70
   3 -10   0   53.39    3.30
  -3 -10   0   48.80    2.70
   3 -10   0   54.49    3.20
  -3 -10   0   56.39    3.50
  -3  10   0   54.69    3.50
  -3  10   0   53.89    2.90
   3  10   0   52.19    3.60
   3  10   0   47.40    3.30
   3  10   0   49.60    3.80
   4 -10   0    3.60    1.10
  -4 -10   0    3.30    1.10
  -4 -10   0    1.70    1.40
   4 -10   0    4.60    1.30
   4 -10   0    3.80    1.40
   4 -10   0    3.60    1.20
  -4 -10   0    4.60    1.30
  -4 -10   0    4.90    1.60
  -4 -10   0    2.10    1.10
   4  10   0    3.20    1.40
   4  10   0    2.50    1.30
  -4  10   0    3.80    1.20
  -5 -10   0   23.60    2.70
   5 -10   0   24.70    2.50
   5 -10   0   22.20    2.60
   5 -10   0   22.10    2.90
  -5 -10   0   24.50    2.50
  -5 -10   0   16.40    2.30
  -5 -10   0   22.50    3.00
   5 -10   0   24.40    1.90
  -5  10   0   21.60    2.20
  -5  10   0   20.60    2.40
   5  10   0   16.50    2.60
  -5  10   0   22.80    2.60
   5  10   0   18.30    2.60
  -6 -10   0   43.30    3.30
  -6 -10   0   55.69    3.60
   6 -10   0   48.70    3.60
  -6 -10   0   48.30    4.00
   6 -10   0   48.70    4.10
   6 -10   0   43.00    2.80
  -6 -10   0   52.99    4.00
  -6  10   0   51.49    3.40
   6  10   0   38.50    4.10
  -6  10   0   47.30    3.10
   6  10   0   43.60    4.20
  -6  10   0   45.90    3.70
  -7 -10   0  137.29    7.40
  -7 -10   0  145.09    7.60
   7 -10   0  148.69    6.20
  -7 -10   0  133.09    6.60
   7 -10   0  119.19    6.70
  -7 -10   0  142.59    6.70
   7  10   0  139.39    7.70
  -7  10   0  138.49    6.30
  -7  10   0  137.79    6.50
   8 -10   0   33.80    3.80
  -8 -10   0   36.40    3.50
   8 -10   0   31.50    3.10
  -8 -10   0   41.60    4.70
  -8 -10   0   36.90    3.70
   8  10   0   29.70    4.10
  -8  10   0   33.80    3.60
  -8  10   0   29.90    3.10
  -9 -10   0   50.19    5.40
  -9 -10   0   50.19    4.10
   9 -10   0   38.30    4.30
   9  10   0   46.20    5.30
  -9  10   0   44.80    3.40
 -10 -10   0   44.20    5.50
  10 -10   0   37.20    4.40
  10  10   0   43.70    5.30
 -11 -10   0    3.40    2.50
  11 -10   0    1.20    1.90
  11  10   0    5.00    3.10
 -12 -10   0    6.70    3.30
  12  10   0    7.80    3.50
   0 -11   0    6.40    1.40
   0 -11   0    7.40    1.50
   0 -11   0    7.40    1.40
  -1 -11   0   10.80    1.80
  -1 -11   0   12.70    1.50
  -1 -11   0   10.50    1.90
   1 -11   0   14.70    2.30
  -1 -11   0   12.40    2.00
   1 -11   0   16.20    2.10
   1 -11   0   13.70    1.70
   1  11   0   10.50    1.90
   1  11   0   13.60    2.00
  -1  11   0   18.90    2.50
  -1  11   0   14.60    1.80
   2 -11   0   17.50    2.00
  -2 -11   0   18.00    1.80
  -2 -11   0   15.80    2.20
  -2 -11   0   18.30    2.50
   2 -11   0   15.70    2.20
  -2 -11   0   18.30    2.30
   2 -11   0   19.00    2.00
   2 -11   0   15.70    2.00
  -2  11   0   17.50    2.30
  -2  11   0   22.70    2.20
   2  11   0   19.30    2.50
   2  11   0   17.00    2.20
   2  11   0   18.50    2.30
   3 -11   0   33.70    3.10
  -3 -11   0   38.00    2.30
  -3 -11   0   26.30    3.10
  -3 -11   0   26.20    2.90
  -3 -11   0   33.70    3.30
  -3 -11   0   28.00    3.10
   3 -11   0   30.10    2.80
   3 -11   0   28.10    2.30
   3 -11   0   27.10    2.80
   3  11   0   29.70    3.20
  -3  11   0   33.00    2.90
   3  11   0   33.20    3.70
  -3  11   0   28.60    2.20
   3  11   0   31.50    3.30
   4 -11   0    1.90    1.00
   4 -11   0    2.50    1.20
  -4 -11   0    4.80    1.80
   4 -11   0    2.50    1.10
  -4 -11   0    3.00    1.40
  -4 -11   0    4.10    1.40
  -4 -11   0    2.50    1.40
  -4 -11   0    2.80    1.30
   4 -11   0    4.70    1.70
  -4  11   0    5.10    1.50
   4  11   0    5.10    1.80
  -4  11   0    1.80    0.90
   4  11   0    1.90    1.40
  -5 -11   0    0.00    1.10
   5 -11   0    0.70    0.80
   5 -11   0    0.10    0.90
  -5 -11   0   -0.70    1.30
   5 -11   0   -0.80    1.10
  -5 -11   0    0.00    1.40
  -5 -11   0    1.10    1.10
   5 -11   0    0.20    1.30
  -5 -11   0    0.60    1.20
   5  11   0    0.50    1.30
  -5  11   0    0.50    0.90
  -5  11   0   -0.20    1.40
   5  11   0   -0.20    1.30
  -5  11   0    1.30    1.20
   6 -11   0   34.40    4.00
   6 -11   0   34.30    3.50
  -6 -11   0   25.10    3.00
  -6 -11   0   31.50    3.70
  -6 -11   0   24.80    2.80
   6 -11   0   26.60    2.30
  -6 -11   0   32.70    3.20
  -6  11   0   30.00    2.60
   6  11   0   29.90    3.70
  -6  11   0   30.00    3.30
  -6  11   0   26.60    2.90
  -7 -11   0   22.20    3.30
  -7 -11   0   17.30    2.90
   7 -11   0   23.40    3.10
  -7 -11   0   27.70    3.10
  -7 -11   0   26.80    3.00
  -7  11   0   22.50    2.70
   7  11   0   24.60    3.80
  -7  11   0   26.60    2.90
   8 -11   0    0.70    1.60
  -8 -11   0    1.10    1.60
  -8 -11   0    1.80    1.40
  -8 -11   0   -1.20    1.50
   8  11   0   -0.30    1.70
  -8  11   0    1.20    1.30
   9 -11   0    4.60    2.20
  -9 -11   0    1.80    2.00
  -9  11   0    1.20    1.50
   9  11   0    1.40    2.00
 -10 -11   0    1.20    2.10
  10 -11   0   -0.60    1.80
  10  11   0   -2.90    2.00
  11 -11   0    7.10    2.70
 -11 -11   0    3.40    2.80
  11  11   0    7.70    3.20
   0 -12   0  516.25   18.60
   0 -12   0  516.05   18.00
   0 -12   0  527.15   19.30
   0 -12   0  528.35   18.90
   0  12   0  550.74   18.60
   0  12   0  544.65   19.30
  -1 -12   0   51.69    3.70
  -1 -12   0   52.99    3.00
  -1 -12   0   50.89    3.50
   1 -12   0   52.49    3.20
   1 -12   0   55.89    3.60
  -1 -12   0   48.90    3.90
   1 -12   0   54.19    4.10
   1  12   0   50.79    4.00
  -1  12   0   63.79    4.10
   1  12   0   52.79    3.60
  -2 -12   0    0.30    0.80
  -2 -12   0    0.00    1.10
  -2 -12   0    1.00    1.20
  -2 -12   0   -0.10    1.00
   2 -12   0    0.60    1.00
   2 -12   0    0.60    0.90
   2 -12   0    0.70    1.00
   2 -12   0    1.50    1.40
  -2  12   0    0.40    1.00
   2  12   0    0.00    1.00
   2  12   0    1.20    1.20
   2  12   0   -0.60    1.00
  -2  12   0    0.70    0.90
   3 -12   0   71.59    4.80
  -3 -12   0   72.89    4.80
  -3 -12   0   76.69    3.60
  -3 -12   0   77.59    4.80
  -3 -12   0   72.59    4.30
  -3 -12   0   66.09    4.40
   3 -12   0   70.69    4.10
   3 -12   0   68.19    3.80
   3 -12   0   67.59    4.20
  -3  12   0   67.19    3.60
   3  12   0   63.09    4.70
  -3  12   0   64.49    4.30
   3  12   0   77.79    4.50
   3  12   0   64.89    4.50
   4 -12   0    5.70    1.70
  -4 -12   0    7.60    1.90
  -4 -12   0    8.80    1.70
  -4 -12   0    8.60    1.40
   4 -12   0    6.30    1.60
   4 -12   0    6.80    1.70
   4 -12   0    7.80    1.60
  -4 -12   0    9.40    2.00
  -4 -12   0    8.10    1.90
  -4 -12   0    7.80    1.90
  -4  12   0    8.10    1.90
   4  12   0    5.90    1.80
   4  12   0    7.40    2.00
  -4  12   0    6.90    1.70
  -4  12   0    6.10    1.20
   4  12   0    6.40    1.80
   5 -12   0    7.40    1.60
  -5 -12   0    6.00    1.70
  -5 -12   0    6.30    2.10
  -5 -12   0    4.50    1.50
  -5 -12   0    5.10    2.10
   5 -12   0    9.00    1.40
   5 -12   0    6.50    1.70
  -5 -12   0    8.80    2.20
   5 -12   0    7.50    2.10
  -5  12   0    6.90    1.50
  -5  12   0    3.50    1.70
  -5  12   0    9.40    1.90
   5  12   0    6.40    2.10
  -6 -12   0    1.00    1.70
   6 -12   0   -0.10    1.20
  -6 -12   0    3.00    1.30
  -6 -12   0   -2.50    1.10
  -6 -12   0   -0.60    1.40
  -6 -12   0    0.60    1.60
   6  12   0    1.30    1.50
  -6  12   0    0.20    1.10
  -6  12   0    1.30    1.30
  -7 -12   0    0.30    2.10
  -7 -12   0    2.70    2.10
   7 -12   0    3.20    1.60
  -7 -12   0    5.40    2.10
  -7 -12   0    1.60    1.30
   7  12   0    1.60    1.90
  -7  12   0    0.90    1.30
   8 -12   0    1.40    1.50
  -8 -12   0    2.60    1.80
  -8 -12   0    0.10    1.70
  -8 -12   0    0.20    1.30
   8  12   0   -0.60    2.00
  -8  12   0    2.20    1.40
  -9 -12   0   15.20    3.40
   9 -12   0   23.70    3.60
  -9  12   0   23.50    3.00
   9  12   0   21.30    3.90
 -10 -12   0    0.80    2.30
  10 -12   0   -0.40    1.80
  10  12   0   -2.80    2.30
  11 -12   0   -2.90    2.10
 -11 -12   0    3.00    2.70
 -11 -12   0    0.50    2.60
  11  12   0   -4.50    2.70
   0 -13   0    8.60    2.10
   0 -13   0    6.70    1.60
   0 -13   0    6.40    1.60
   0  13   0    7.00    1.50
   0  13   0    6.40    1.80
  -1 -13   0  142.09    6.80
  -1 -13   0  137.19    5.80
   1 -13   0  135.29    6.60
  -1 -13   0  135.09    7.20
   1 -13   0  142.39    6.10
   1 -13   0  137.19    7.20
  -1 -13   0  133.59    6.60
   1 -13   0  140.59    6.30
   1  13   0  133.59    6.50
  -1  13   0  136.89    6.90
   1  13   0  139.69    7.20
  -2 -13   0    1.10    1.40
   2 -13   0    0.10    1.30
   2 -13   0   -1.30    0.80
   2 -13   0    1.10    1.10
  -2 -13   0    1.70    0.90
  -2 -13   0    1.10    1.40
   2 -13   0    1.50    1.10
  -2 -13   0   -0.80    1.10
   2  13   0    0.70    1.30
   2  13   0   -0.40    1.30
  -2  13   0    1.20    1.00
  -2  13   0    0.50    1.10
  -3 -13   0   36.70    4.00
   3 -13   0   36.80    3.20
   3 -13   0   35.10    3.30
   3 -13   0   37.80    2.80
  -3 -13   0   38.30    2.50
  -3 -13   0   37.60    4.00
   3 -13   0   41.10    4.20
  -3 -13   0   39.10    3.80
   3  13   0   35.80    4.00
   3  13   0   34.70    3.80
  -3  13   0   35.50    2.60
  -3  13   0   30.40    3.40
   3  13   0   38.20    3.40
  -4 -13   0   16.50    2.80
   4 -13   0   22.70    2.60
  -4 -13   0   15.00    2.50
   4 -13   0   19.80    2.80
   4 -13   0   20.50    2.70
  -4 -13   0   18.10    2.90
  -4 -13   0   16.60    2.60
   4 -13   0   21.70    2.40
   4  13   0   24.30    3.30
   4  13   0   13.90    2.60
  -4  13   0   17.30    1.90
  -4  13   0   16.10    2.50
  -4  13   0   11.10    2.30
  -5 -13   0   10.20    2.60
  -5 -13   0   11.30    2.60
  -5 -13   0   13.00    2.20
   5 -13   0   10.30    2.00
   5 -13   0   14.10    2.30
  -5 -13   0   10.10    2.20
  -5 -13   0   11.50    2.70
  -5  13   0   12.20    1.90
  -5  13   0   11.90    2.30
   5  13   0   13.50    2.80
   5  13   0   12.90    2.70
  -6 -13   0   16.20    3.20
   6 -13   0   14.80    2.60
  -6 -13   0   13.90    2.70
  -6 -13   0   15.40    2.50
  -6  13   0   16.80    2.60
   6  13   0   15.80    3.10
   7 -13   0   15.50    2.70
  -7 -13   0   11.50    2.60
  -7 -13   0    8.00    2.70
  -7 -13   0   13.30    2.50
  -7  13   0   11.00    2.30
   7  13   0   14.80    3.20
  -8 -13   0  100.09    6.80
  -8 -13   0  104.19    6.20
  -8 -13   0  107.79    7.60
   8 -13   0  114.39    6.90
   8  13   0  110.49    7.50
  -8  13   0  107.79    6.00
  -9 -13   0   72.39    7.20
  -9 -13   0   72.59    6.80
   9 -13   0   59.89    5.00
  -9  13   0   64.09    4.60
   9  13   0   49.80    5.90
 -10 -13   0   23.50    4.60
 -10 -13   0   19.10    4.10
  10 -13   0   20.30    3.70
  10  13   0   16.70    3.90
   0 -14   0   13.10    2.20
   0 -14   0   16.90    2.00
   0 -14   0   15.50    2.40
   0 -14   0   17.30    2.80
   0  14   0   15.40    2.20
   0  14   0   13.80    2.30
   1 -14   0   48.50    3.20
  -1 -14   0   45.80    3.00
   1 -14   0   45.90    4.20
  -1 -14   0   44.00    3.60
   1 -14   0   46.20    3.60
   1 -14   0   49.60    3.50
  -1 -14   0   55.49    3.80
  -1 -14   0   57.19    4.60
   1  14   0   48.70    3.60
  -1  14   0   43.20    3.90
  -1  14   0   46.80    3.40
   1  14   0   42.80    4.10
   2 -14   0   71.09    5.20
   2 -14   0   66.79    4.50
  -2 -14   0   71.29    4.90
  -2 -14   0   72.59    5.30
  -2 -14   0   72.29    4.70
  -2 -14   0   75.39    3.90
   2 -14   0   68.29    4.10
   2 -14   0   74.39    4.20
   2  14   0   69.69    4.60
  -2  14   0   74.89    4.10
  -2  14   0   70.19    5.10
   3 -14   0    8.60    2.00
  -3 -14   0    8.30    2.10
   3 -14   0   12.50    2.30
  -3 -14   0   13.40    2.80
   3 -14   0   15.10    2.20
   3 -14   0   12.40    2.00
  -3 -14   0   11.60    2.40
  -3  14   0    7.90    1.60
   3  14   0   11.30    2.40
   3  14   0   11.80    2.40
  -4 -14   0   14.10    2.80
   4 -14   0   14.50    2.20
   4 -14   0   16.20    2.40
  -4 -14   0   15.90    2.80
   4 -14   0   15.20    2.30
  -4 -14   0   10.20    2.10
  -4 -14   0   14.00    2.60
   4  14   0   13.40    2.80
   4  14   0   14.30    2.60
  -4  14   0   13.00    2.50
  -5 -14   0    3.70    2.10
   5 -14   0    2.80    1.40
  -5 -14   0    2.60    1.90
  -5 -14   0    3.50    1.60
   5 -14   0    2.30    1.40
  -5  14   0    5.10    1.70
   5  14   0    1.50    1.70
   5  14   0    3.60    2.00
  -6 -14   0    4.10    1.70
   6 -14   0    0.00    1.40
   6 -14   0    1.90    1.50
  -6 -14   0    3.90    2.10
  -6 -14   0    2.20    1.90
   6  14   0    1.90    1.90
   6  14   0    5.80    2.30
  -6  14   0    1.40    1.50
   7 -14   0   19.20    3.00
  -7 -14   0   12.90    3.50
  -7 -14   0   23.60    3.20
  -7 -14   0   22.60    3.80
   7  14   0   17.50    3.40
   7  14   0   19.50    3.70
  -7  14   0   24.40    3.20
  -8 -14   0    0.00    2.50
   8 -14   0   -0.70    1.60
  -8 -14   0    3.10    1.90
  -8 -14   0    0.20    2.10
  -8  14   0   -0.80    1.60
   8  14   0   -0.90    2.10
  -9 -14   0   -0.70    2.40
  -9 -14   0    4.60    2.70
   9 -14   0    4.10    2.10
   9  14   0   -4.40    2.00
  -9  14   0    2.10    2.10
 -10 -14   0    0.40    2.90
 -10 -14   0    9.40    3.30
  10 -14   0    2.30    2.10
  10  14   0    5.60    3.50
   0 -15   0    0.80    1.50
   0 -15   0    2.20    1.10
   0 -15   0    3.10    1.80
   0 -15   0    1.40    1.30
   0  15   0    0.70    1.40
  -1 -15   0   37.70    2.80
  -1 -15   0   32.70    3.60
   1 -15   0   40.50    3.30
  -1 -15   0   44.30    4.20
   1 -15   0   35.80    3.00
   1 -15   0   36.70    3.90
   1 -15   0   43.30    3.70
  -1 -15   0   44.70    4.50
  -1  15   0   33.10    3.40
   1  15   0   41.00    3.60
   2 -15   0    4.40    2.10
   2 -15   0    5.60    1.60
  -2 -15   0    5.10    1.80
  -2 -15   0    9.20    2.30
  -2 -15   0    7.20    2.20
   2 -15   0    5.30    1.60
   2 -15   0    7.50    2.00
  -2  15   0    8.50    1.80
   2  15   0    9.20    2.20
  -3 -15   0   45.60    4.70
  -3 -15   0   42.50    4.20
   3 -15   0   43.30    3.60
  -3 -15   0   33.80    4.20
   3 -15   0   42.50    3.30
   3 -15   0   38.80    3.20
   3  15   0   44.30    4.00
  -4 -15   0   19.60    3.00
   4 -15   0   23.00    3.00
  -4 -15   0   22.10    3.60
   4 -15   0   27.30    3.20
   4  15   0   25.50    3.60
  -4  15   0   21.70    3.00
   4  15   0   19.60    3.20
  -5 -15   0    1.50    1.40
  -5 -15   0    0.70    1.60
   5 -15   0    0.70    1.40
  -5 -15   0   -1.10    1.50
   5 -15   0    0.50    1.40
   5  15   0    1.90    1.80
  -5  15   0    0.70    1.60
   5  15   0   -0.20    2.00
   6 -15   0    6.50    2.20
  -6 -15   0   12.20    2.80
   6 -15   0    7.90    2.20
  -6 -15   0   12.00    3.00
  -6 -15   0   12.40    2.60
   6  15   0   11.70    2.90
  -6  15   0   11.10    2.30
   6  15   0    9.30    3.10
  -7 -15   0   14.50    3.20
  -7 -15   0   12.50    3.10
  -7 -15   0    9.00    2.50
   7 -15   0   11.30    2.60
  -7  15   0   14.90    2.70
   7  15   0   15.70    3.30
   7  15   0    6.00    2.80
  -8 -15   0   15.50    3.00
   8 -15   0   21.30    3.60
  -8 -15   0   22.40    4.10
  -8 -15   0   17.00    3.70
  -8  15   0   14.90    2.90
   8  15   0   13.80    3.60
   8  15   0   18.00    3.90
   9 -15   0    2.10    2.00
  -9 -15   0    4.40    2.80
  -9 -15   0    3.70    2.90
  -9  15   0    0.00    2.00
   9  15   0    3.30    2.50
   9  15   0    0.60    2.70
   0 -16   0  138.99    7.10
   0 -16   0  132.89    6.20
   0 -16   0  130.09    7.10
   0  16   0  144.99    7.00
   1 -16   0    1.40    1.40
  -1 -16   0    1.40    1.60
   1 -16   0    2.20    1.40
   1 -16   0   -0.80    1.10
  -1 -16   0    2.70    1.60
  -1  16   0    2.40    1.60
   1  16   0    1.60    1.60
   2 -16   0   27.30    3.00
  -2 -16   0   27.00    3.40
  -2 -16   0   28.10    3.80
   2 -16   0   26.30    3.40
   2 -16   0   32.50    3.20
   2  16   0   28.20    3.60
   3 -16   0    3.40    1.70
   3 -16   0    6.70    1.90
  -3 -16   0    4.70    2.10
  -3 -16   0    4.40    1.90
   3  16   0    6.30    2.30
  -4 -16   0   25.80    3.60
   4 -16   0   22.50    3.10
  -4 -16   0   22.80    3.60
   4 -16   0   27.00    3.30
  -4  16   0   25.50    3.40
   4  16   0   25.90    3.80
  -5 -16   0   65.59    4.90
   5 -16   0   65.29    4.60
   5 -16   0   56.79    4.50
  -5 -16   0   61.09    6.30
   5  16   0   57.39    5.20
   5  16   0   60.39    5.40
  -5  16   0   55.59    4.60
  -6 -16   0   22.60    4.10
   6 -16   0   23.40    3.30
   6 -16   0   20.20    3.20
  -6 -16   0   25.90    3.90
  -6 -16   0   17.30    3.00
   6  16   0   24.60    3.80
  -6  16   0   27.80    3.60
   6  16   0   20.50    3.80
  -7 -16   0   84.99    5.90
  -7 -16   0   86.29    6.50
   7 -16   0   86.89    6.00
  -7 -16   0  103.09    7.50
   7  16   0  102.69    7.40
  -7  16   0  101.69    6.20
   7  16   0   99.39    7.20
  -8 -16   0    1.80    2.50
  -8 -16   0    2.90    2.90
  -8 -16   0    0.80    2.00
   8 -16   0    4.50    2.50
  -8  16   0   -0.70    1.90
   8  16   0    1.40    2.70
   8  16   0    3.30    2.90
  -9 -16   0   23.60    4.50
   9 -16   0   14.50    3.40
  -9 -16   0   20.30    4.20
  -9  16   0   14.40    3.10
   9  16   0   21.10    4.40
   9  16   0   24.20    4.90
   0 -17   0   -0.50    1.40
   0  17   0    0.20    1.90
  -1 -17   0   84.49    5.60
   1 -17   0   80.19    4.70
   1 -17   0   86.09    5.30
  -1 -17   0   83.49    5.70
   1 -17   0   82.89    5.60
   1  17   0   90.99    5.70
  -2 -17   0   13.20    2.70
  -2 -17   0   10.60    2.60
   2 -17   0   14.20    2.80
   2 -17   0    9.70    2.20
   2  17   0   18.90    3.10
   3 -17   0   20.40    3.20
  -3 -17   0   26.30    3.60
  -3 -17   0   27.00    3.90
   3 -17   0   30.00    3.30
   3  17   0   25.30    3.70
  -4 -17   0    0.10    2.20
   4 -17   0    9.00    2.10
   4 -17   0    4.00    1.90
  -4 -17   0    8.00    2.30
  -4  17   0    4.20    2.00
   4  17   0    7.40    2.80
   5 -17   0   10.60    2.40
  -5 -17   0    5.60    2.40
  -5 -17   0    1.40    1.90
   5 -17   0    3.70    2.00
  -5  17   0    3.00    2.10
   5  17   0    2.70    2.10
   5  17   0    4.90    2.50
   6 -17   0    6.80    2.40
  -6 -17   0    5.90    2.80
   6 -17   0    6.90    2.20
  -6 -17   0    2.50    2.10
  -6  17   0    9.40    2.40
   6  17   0    5.30    2.60
   6  17   0    8.20    2.90
  -7 -17   0    2.00    2.80
   7 -17   0    2.90    2.20
  -7 -17   0    2.80    2.20
   7  17   0    7.20    3.10
  -7  17   0    6.30    2.50
   7  17   0    5.50    2.70
  -8 -17   0    7.00    2.70
  -8 -17   0   18.10    4.30
   8 -17   0   16.20    3.50
  -8 -17   0   12.70    3.60
   8  17   0   20.60    4.60
  -8  17   0   14.70    3.10
   8  17   0   17.90    4.00
   0 -18   0    6.60    2.10
   0 -18   0    7.00    2.30
   1 -18   0    3.20    2.00
  -1 -18   0    2.20    1.80
  -1 -18   0    3.30    2.00
   2 -18   0    3.50    1.90
  -2 -18   0    7.50    2.30
  -2 -18   0    3.20    2.40
   2 -18   0    3.90    1.70
   2  18   0    5.20    2.50
   3 -18   0   -1.20    1.40
  -3 -18   0    0.20    2.10
   3 -18   0   -2.10    1.40
  -3 -18   0    0.50    1.90
   3  18   0    0.10    2.20
  -4 -18   0   16.40    3.00
   4 -18   0   18.80    3.30
  -4 -18   0   13.20    3.30
   4 -18   0   20.30    3.00
  -4  18   0   12.20    3.20
   4  18   0   15.00    3.50
  -5 -18   0    2.30    1.80
   5 -18   0    1.20    1.80
  -5 -18   0    1.00    2.50
   5 -18   0   -0.70    1.90
   5  18   0   -0.20    2.30
  -5  18   0    0.10    2.10
  -6 -18   0    9.90    2.70
   6 -18   0   11.80    2.80
  -6 -18   0    9.10    3.30
  -6  18   0   11.60    2.90
   6  18   0   11.60    3.60
   6  18   0   11.30    3.40
  -7 -18   0    1.80    2.10
   7 -18   0    2.80    2.20
  -7 -18   0    0.90    2.80
   7  18   0    1.20    2.70
   7  18   0   -0.70    2.60
  -7  18   0    2.70    2.30
   0 -19   0    1.40    2.00
  -1 -19   0   17.60    3.20
  -1 -19   0   18.60    3.40
   1 -19   0   18.50    3.10
  -2 -19   0    5.90    2.30
   2 -19   0    2.40    1.90
  -2 -19   0    0.30    2.20
   3 -19   0   26.70    3.70
  -3 -19   0   22.40    3.80
   3 -19   0   16.10    2.80
  -3 -19   0   24.10    4.00
   3  19   0   18.20    3.60
   4 -19   0    3.90    2.10
  -4 -19   0   13.10    3.30
   4 -19   0   11.10    3.10
  -4 -19   0    4.20    2.30
   4  19   0   10.00    3.00
  -4  19   0    8.80    2.60
   5 -19   0   -1.30    1.90
  -5 -19   0    1.70    2.70
   5 -19   0   -0.70    1.90
  -5 -19   0   -0.60    2.00
   5  19   0   -1.50    2.50
  -5  19   0   -1.50    1.90
  -6 -19   0   53.59    5.60
  -6 -19   0   58.39    6.90
   6 -19   0   64.79    5.20
   6  19   0   61.19    7.00
  -6  19   0   73.89    5.90
   0 -20   0    7.20    2.70
   1 -20   0    1.90    1.90
  -1 -20   0    1.80    1.80
  -2 -20   0   11.40    3.00
   2 -20   0    7.20    2.70
  -2 -20   0   10.50    2.90
  -3 -20   0    2.00    2.60
  -3 -20   0    3.80    2.10
   3 -20   0    0.80    1.70
  -3  20   0    3.60    2.40
   4 -20   0    5.90    2.50
  -4 -20   0   11.80    3.20
   4 -20   0    7.30    3.70
  -4 -20   0    3.80    2.40
   4  20   0    6.60    3.30
  -4  20   0    6.20    2.80
  -5 -20   0    7.50    2.80
  -5 -20   0   11.00    3.70
   5 -20   0   11.50    2.90
   5 -20   0    7.60    2.90
   5  20   0   17.00    3.80
  -5  20   0   14.50    3.40
   0 -21   0    1.40    2.20
  -1 -21   0    4.20    2.50
   1 -21   0    3.20    2.40
   2 -21   0    3.90    2.10
  -2 -21   0    5.50    2.50
   3 -21   0   -1.20    2.10
  -3 -21   0    1.10    2.10
  -3 -21   0    1.80    3.00
  -3  21   0    4.00    2.20
  13   0  -1   -5.10    1.90
  13   0  -1    1.90    2.60
 -13   0   1    3.20    2.30
 -13   0   1   -1.10    1.90
 -12   0   1   -0.90    1.90
  12   0  -1   -0.40    2.00
  12   0  -1    0.20    1.50
 -12   0   1   -1.80    1.30
 -11   0   1    0.70    1.60
 -11   0   1   -0.60    1.60
  11   0  -1   -1.40    1.30
  11   0  -1    1.20    1.70
 -10   0   1    0.00    0.90
  10   0  -1    0.70    1.50
  10   0  -1   -0.60    1.20
 -10   0   1    0.90    1.50
 -10   0   1   -0.20    1.40
 -10   0   1   -0.50    1.60
   9   0  -1    0.20    1.30
  -9   0   1   -1.50    1.30
  -9   0   1   -0.10    1.10
  -9   0   1   -1.60    1.30
  -9   0   1    1.60    0.90
   9   0  -1   -0.60    1.20
  -8   0   1    0.00    1.10
   8   0  -1    0.00    1.00
  -8   0   1   -1.00    0.90
   8   0  -1    0.20    0.90
  -8   0   1    0.70    0.70
  -8   0   1   -0.80    1.20
   8   0  -1    0.40    1.30
  -8   0   1   -1.10    0.60
   7   0  -1    0.20    1.00
  -7   0   1   -0.90    1.00
  -7   0   1    0.30    1.00
  -7   0   1    0.50    0.80
   7   0  -1    0.20    0.80
   7   0  -1   -0.30    0.90
  -7   0   1    0.10    0.60
   6   0  -1    0.10    0.70
   6   0  -1    0.50    0.70
  -6   0   1    1.00    0.90
  -6   0   1    0.20    0.80
  -6   0   1    0.00    0.60
   6   0  -1    0.00    0.80
  -6   0   1    0.20    0.50
   5   0  -1    0.60    0.60
  -5   0   1    0.30    0.70
  -5   0   1    0.60    0.50
  -5   0   1    0.00    0.70
  -5   0   1    0.20    0.60
   5   0  -1    0.00    0.70
   5   0  -1   -0.20    0.60
  -4   0   1    0.50    0.70
   4   0  -1    0.60    0.60
  -4   0   1    0.10    0.50
   4   0  -1    0.20    0.60
   4   0  -1   -0.30    0.60
  -4   0   1    0.10    0.40
  -4   0   1   -0.80    0.60
  -3   0   1   -0.40    0.50
  -3   0   1    0.00    0.40
  -3   0   1   -0.20    0.40
  -3   0   1   -0.40    0.30
   3   0  -1    0.00    0.40
   3   0  -1    0.20    0.50
   3   0  -1   -0.60    0.30
   2   0  -1    0.30    0.30
  -2   0   1    0.10    0.30
  -2   0   1    0.00    0.30
   2   0  -1    0.40    0.40
  -2   0   1   -0.50    0.40
  -2   0   1   -0.20    0.30
   2   0  -1   -0.10    0.30
   1   0  -1   -0.10    0.10
  -1   0   1   -0.10    0.10
  -1   0   1    0.30    0.20
   1   0  -1    0.00    0.20
  -1   0   1    0.10    0.10
  -1   0   1   -0.40    0.20
   1   0  -1    0.00    0.20
   0   0   1    0.10    0.10
   0   0   1   -0.10    0.10
   0   0   1    0.10    0.10
   0   0   1   -0.10    0.10
   1   0   1   -0.10    0.20
   1   0   1    0.30    0.20
   1   0   1    0.10    0.10
   1   0   1    0.50    0.20
  -1   0  -1    0.00    0.20
  -1   0  -1    0.10    0.20
   2   0   1    0.30    0.40
   2   0   1   -0.10    0.30
  -2   0  -1    0.40    0.40
   2   0   1   -0.20    0.30
  -2   0  -1   -0.10    0.40
  -2   0  -1    0.20    0.20
   3   0   1    0.20    0.40
   3   0   1    0.10    0.50
   3   0   1    0.10    0.50
  -3   0  -1   -0.10    0.20
  -3   0  -1    0.40    0.60
  -3   0  -1    1.50    0.60
   4   0   1   -0.60    0.50
  -4   0  -1    0.40    0.30
  -4   0  -1   -0.40    0.70
   4   0   1    0.30    0.50
   4   0   1   -0.10    0.60
  -4   0  -1   -0.10    0.70
   5   0   1    0.10    0.60
   5   0   1   -0.20    0.60
  -5   0  -1   -0.40    0.80
  -5   0  -1    0.20    0.60
  -5   0  -1   -0.20    0.30
   5   0   1   -0.60    0.60
  -6   0  -1    0.30    0.70
   6   0   1    0.10    0.70
  -6   0  -1    1.00    0.50
   6   0   1    0.40    0.80
   6   0   1    0.10    0.70
  -6   0  -1   -0.10    0.90
   7   0   1   -1.20    0.60
  -7   0  -1    0.30    1.20
   7   0   1   -1.40    0.80
  -7   0  -1    0.00    0.80
  -7   0  -1    0.10    0.50
   7   0   1    0.80    1.10
  -8   0  -1   -1.10    1.30
   8   0   1   -1.80    1.00
  -8   0  -1   -1.80    0.90
  -8   0  -1    0.70    1.00
   8   0   1   -0.70    1.00
   8   0   1    1.10    1.30
   9   0   1   -1.30    0.90
  -9   0  -1    0.20    1.50
  -9   0  -1    0.80    1.20
   9   0   1    0.40    1.40
   9   0   1    0.50    1.30
  10   0   1    1.30    1.40
 -10   0  -1   -1.40    1.20
 -10   0  -1   -0.90    1.30
  10   0   1   -0.70    1.60
  11   0   1   -0.70    1.60
 -11   0  -1   -0.70    1.70
  11   0   1    0.00    1.70
 -11   0  -1   -2.20    1.30
  12   0   1    2.30    2.10
 -12   0  -1    1.80    1.90
 -12   0  -1   -0.70    2.00
 -13   0  -1   -4.60    1.80
  13   0   1    2.20    2.60
 -13   0  -1    0.90    2.40
 -13  -1   1    2.30    2.30
  13  -1  -1   -1.60    2.20
 -13  -1   1    0.10    2.20
  13  -1  -1    1.60    2.10
  13   1  -1   -1.30    2.20
 -13   1   1   -1.40    2.30
 -13   1   1    2.60    2.20
 -12  -1   1    2.30    2.10
  12  -1  -1    0.20    1.60
  12  -1  -1    4.80    2.40
 -12  -1   1    2.10    2.00
  12   1  -1    0.50    1.90
 -12   1   1    2.30    2.20
 -12   1   1    2.00    1.80
  12   1  -1    1.20    2.30
 -11  -1   1    3.50    1.60
  11  -1  -1    9.70    2.60
 -11  -1   1    7.00    2.50
  11  -1  -1    7.40    2.10
 -11   1   1   10.90    2.50
  11   1  -1    3.70    2.40
  11   1  -1    5.20    1.80
 -11   1   1    9.00    2.20
 -10  -1   1   61.59    4.50
  10  -1  -1   67.89    5.00
 -10  -1   1   62.99    4.90
  10  -1  -1   58.49    4.30
 -10   1   1   59.99    4.80
  10   1  -1   62.19    4.30
 -10   1   1   65.19    3.50
  10   1  -1   56.19    4.70
 -10   1   1   64.09    4.60
 -10   1   1   69.19    4.80
  -9  -1   1   95.59    5.30
   9  -1  -1   92.69    5.30
   9  -1  -1  102.29    5.80
  -9  -1   1   95.69    5.70
  -9  -1   1   96.39    5.50
   9   1  -1   98.59    5.10
  -9   1   1   99.79    4.40
  -9   1   1   93.69    5.40
  -9   1   1   87.29    5.50
  -9   1   1  101.49    5.70
   9   1  -1   92.59    5.90
  -8  -1   1   16.90    2.60
   8  -1  -1   13.10    2.10
  -8  -1   1   12.80    1.60
  -8  -1   1   13.70    2.10
   8  -1  -1   10.50    2.10
  -8  -1   1   14.40    1.50
   8  -1  -1   11.50    2.10
  -8  -1   1    9.10    1.80
   8   1  -1   10.20    2.10
  -8   1   1   13.40    2.10
  -8   1   1    9.70    1.80
   8   1  -1   13.80    2.40
   8   1  -1   12.00    2.00
  -8   1   1   15.70    1.70
  -8   1   1   13.60    2.30
   7  -1  -1   20.80    2.50
   7  -1  -1   21.60    2.30
   7  -1  -1   20.20    2.50
  -7  -1   1   22.60    1.70
  -7  -1   1   25.20    2.70
  -7  -1   1   22.30    1.60
  -7  -1   1   25.80    2.70
  -7  -1   1   28.60    2.70
  -7   1   1   23.60    2.50
  -7   1   1   20.90    2.30
   7   1  -1   25.30    2.90
  -7   1   1   20.70    2.50
  -7   1   1   20.40    1.70
   7   1  -1   23.40    2.30
   7   1  -1   21.90    2.70
  -6  -1   1   22.20    2.20
  -6  -1   1   23.40    2.10
   6  -1  -1   20.80    2.30
  -6  -1   1   22.20    1.60
   6  -1  -1   25.40    2.30
  -6  -1   1   23.60    1.50
  -6  -1   1   19.80    2.30
   6  -1  -1   24.70    2.00
   6   1  -1   23.40    1.90
  -6   1   1   23.60    1.60
  -6   1   1   27.90    2.20
  -6   1   1   21.90    2.10
   6   1  -1   20.90    2.30
   6   1  -1   22.80    2.40
  -5  -1   1  155.28    5.70
   5  -1  -1  159.08    6.50
   5  -1  -1  154.78    6.40
   5  -1  -1  164.58    6.30
  -5  -1   1  156.68    6.30
  -5  -1   1  144.19    6.40
  -5  -1   1  157.68    5.60
   5   1  -1  165.38    6.60
  -5   1   1  163.88    6.30
   5   1  -1  153.78    6.10
   5   1  -1  150.58    6.50
  -5   1   1  161.28    6.20
  -5   1   1  157.78    5.80
  -4  -1   1  246.58    8.80
  -4  -1   1  246.68    8.50
   4  -1  -1  249.08    9.10
   4  -1  -1  255.77    9.00
  -4  -1   1  252.07    8.90
  -4  -1   1  245.08    9.00
  -4  -1   1  258.37    8.30
   4  -1  -1  256.77    8.90
   4   1  -1  238.98    9.10
   4   1  -1  256.37    9.10
   4   1  -1  243.58    8.70
  -4   1   1  254.77    8.90
  -4   1   1  253.97    8.50
  -4   1   1  242.08    8.80
  -3  -1   1   61.19    2.70
  -3  -1   1   64.59    2.30
  -3  -1   1   61.69    2.70
  -3  -1   1   62.79    2.80
   3  -1  -1   61.19    2.70
  -3  -1   1   59.09    2.50
   3  -1  -1   61.39    2.80
   3  -1  -1   64.69    2.70
   3   1  -1   60.79    2.50
  -3   1   1   57.39    2.50
   3   1  -1   63.49    2.90
   3   1  -1   58.39    2.80
  -3   1   1   60.39    2.70
  -3   1   1   59.89    2.70
  -2  -1   1   67.79    2.60
   2  -1  -1   70.49    2.80
   2  -1  -1   68.79    2.80
  -2  -1   1   66.49    2.30
  -2  -1   1   70.09    2.70
  -2  -1   1   64.49    2.70
   2  -1  -1   66.79    2.30
  -2  -1   1   71.39    2.70
   2   1  -1   69.69    2.80
  -2   1   1   66.69    2.60
  -2   1   1   64.59    2.70
  -2   1   1   67.09    2.60
   2   1  -1   67.09    2.50
   2   1  -1   67.89    2.80
  -1  -1   1  114.59    3.70
  -1  -1   1  106.29    3.70
  -1  -1   1  103.99    3.80
   1  -1  -1  114.39    3.70
   1   1  -1   93.29    3.40
   1   1  -1  106.89    3.70
  -1   1   1  106.69    3.70
   0  -1  -1    0.00    0.10
   0  -1   1    0.10    0.10
   0  -1   1    0.10    0.10
   0  -1  -1    0.00    0.10
   0   1  -1    0.00    0.10
   0   1   1    0.00    0.10
   0   1   1   -0.10    0.20
   1  -1   1 1526.55   49.99
   1  -1   1 1677.33   49.90
  -1  -1  -1 1607.54   49.99
   1  -1   1 1642.44   49.80
  -1  -1  -1 1627.14   49.90
   1  -1   1 1584.64   49.90
   1  -1   1 1606.54   49.70
   1   1   1 1600.64   49.90
   1   1   1 1651.53   50.09
  -1   1  -1 1662.03   49.80
   1   1   1 1460.85   49.90
   2  -1   1  762.82   24.30
   2  -1   1  715.63   24.10
  -2  -1  -1  801.02   24.20
   2  -1   1  780.02   24.10
  -2  -1  -1  757.92   24.40
  -2   1  -1  758.52   24.10
   2   1   1  757.12   24.10
  -2   1  -1  752.02   24.30
   2   1   1  729.73   24.30
  -2   1  -1  784.92   23.80
   2   1   1  774.12   24.30
  -3  -1  -1    1.10    0.50
   3  -1   1    1.00    0.50
  -3  -1  -1    0.90    0.60
   3  -1   1    0.10    0.40
   3  -1   1   -0.40    0.40
   3   1   1    1.20    0.50
   3   1   1    1.00    0.60
  -3   1  -1    0.50    0.40
  -3   1  -1   -0.10    0.50
   3   1   1    0.00    0.40
   4  -1   1    1.30    0.70
  -4  -1  -1    1.50    0.60
   4  -1   1    1.90    0.70
  -4  -1  -1    2.30    1.00
   4  -1   1    2.60    0.90
  -4   1  -1    2.40    0.80
  -4   1  -1    1.20    0.70
   4   1   1    2.00    0.80
  -4   1  -1    1.80    0.40
   4   1   1    2.60    0.70
   4   1   1    0.90    0.60
   5  -1   1    5.70    1.10
  -5  -1  -1    4.30    1.00
   5  -1   1    5.90    1.10
   5  -1   1    3.40    1.00
  -5  -1  -1    4.00    1.20
  -5   1  -1    5.80    0.70
   5   1   1    6.90    1.20
   5   1   1    6.40    1.20
  -5   1  -1    5.90    1.30
   5   1   1    4.20    1.10
  -5   1  -1    5.60    1.10
  -6  -1  -1   41.90    2.80
   6  -1   1   46.80    3.00
   6  -1   1   49.99    3.00
  -6  -1  -1   51.29    3.50
   6  -1   1   46.00    3.30
   6   1   1   45.70    2.90
   6   1   1   50.99    3.40
   6   1   1   51.59    3.30
  -6   1  -1   43.10    3.10
  -6   1  -1   50.09    2.20
   7  -1   1   11.60    1.90
  -7  -1  -1    8.50    1.60
   7  -1   1   10.50    1.70
  -7  -1  -1   11.30    2.10
   7  -1   1   11.90    2.10
  -7  -1  -1   10.30    1.60
   7   1   1    6.50    1.70
   7   1   1   12.80    2.10
  -7   1  -1   12.50    2.10
  -7   1  -1   12.40    1.20
  -7   1  -1    9.70    1.60
   7   1   1   13.30    1.80
  -8  -1  -1  270.47   11.20
  -8  -1  -1  268.77   10.50
  -8  -1  -1  269.47   10.00
   8  -1   1  260.57   10.80
   8  -1   1  266.57   10.70
  -8  -1  -1  259.67   10.60
   8  -1   1  266.17   11.20
  -8   1  -1  267.07   10.60
   8   1   1  264.87   10.60
  -8   1  -1  263.17   11.00
  -8   1  -1  272.07    9.30
   8   1   1  272.87   11.40
   8   1   1  261.77   11.00
   9  -1   1    1.10    1.60
  -9  -1  -1    0.10    1.20
   9  -1   1    2.60    1.30
   9  -1   1    0.30    1.30
  -9  -1  -1   -0.10    1.70
  -9  -1  -1    2.20    1.10
   9   1   1    0.40    1.30
   9   1   1    3.50    1.80
   9   1   1    3.20    1.50
  -9   1  -1    1.40    1.50
  -9   1  -1    0.60    1.20
  10  -1   1   24.40    3.50
 -10  -1  -1   28.80    3.80
 -10  -1  -1   31.40    3.30
  10  -1   1   32.90    3.60
 -10   1  -1   26.80    3.80
 -10   1  -1   31.60    3.50
  10   1   1   24.00    3.50
  10   1   1   34.50    3.60
  11  -1   1   22.50    3.60
  11  -1   1   21.10    3.30
 -11  -1  -1   23.30    3.20
 -11  -1  -1   23.70    3.90
  11   1   1   21.80    3.80
 -11   1  -1   18.80    3.00
 -11   1  -1   16.60    3.30
 -12  -1  -1   15.30    3.50
  12  -1   1   16.10    3.40
  12  -1   1   13.20    3.10
 -12  -1  -1   11.30    2.70
 -12   1  -1   14.50    3.20
  12   1   1   13.90    3.30
 -12   1  -1   22.80    3.40
  13  -1   1    6.60    2.90
 -13  -1  -1   -0.70    2.20
 -13  -1  -1    3.80    2.70
 -13   1  -1    4.50    2.70
 -13   1  -1    0.50    2.10
  13   1   1   -1.00    2.40
 -13  -2   1   27.40    4.00
  13  -2  -1   26.10    4.30
 -13  -2   1   22.80    4.00
  13  -2  -1   23.80    4.00
 -13   2   1   26.40    4.20
  13   2  -1   25.10    4.60
 -13   2   1   28.50    4.20
 -12  -2   1    2.30    2.00
  12  -2  -1    5.70    2.30
 -12  -2   1    3.30    2.10
  12  -2  -1    3.60    2.10
  12   2  -1    1.70    2.50
 -12   2   1    4.40    2.20
 -12   2   1    4.20    2.40
  11  -2  -1   14.50    2.80
  11  -2  -1   10.20    2.30
 -11  -2   1    9.30    2.20
 -11  -2   1   10.50    2.60
  11   2  -1   13.00    2.80
 -11   2   1   12.70    2.60
  11   2  -1    7.70    2.10
 -11   2   1    7.90    2.10
 -10  -2   1    0.10    1.40
 -10  -2   1    1.00    1.50
  10  -2  -1    1.80    1.60
  10  -2  -1    1.40    1.20
 -10  -2   1    1.60    1.70
 -10   2   1    3.90    2.10
  10   2  -1    3.20    1.70
 -10   2   1    1.40    0.90
 -10   2   1   -1.40    1.30
 -10   2   1    0.40    1.50
  10   2  -1    1.10    1.40
   9  -2  -1   12.00    2.40
   9  -2  -1   14.60    2.30
  -9  -2   1    9.00    1.90
  -9  -2   1   14.30    2.60
  -9   2   1   13.00    2.20
  -9   2   1   12.70    1.70
   9   2  -1    8.90    1.80
   9   2  -1   17.30    2.80
  -9   2   1   11.10    2.20
  -9   2   1    7.80    2.10
  -8  -2   1  426.46   14.30
  -8  -2   1  414.26   15.80
   8  -2  -1  428.76   15.80
   8  -2  -1  429.16   15.50
  -8  -2   1  427.66   15.50
   8  -2  -1  408.46   15.90
  -8  -2   1  411.66   15.40
   8   2  -1  420.66   15.10
   8   2  -1  416.36   16.10
  -8   2   1  417.06   15.50
   8   2  -1  423.16   16.20
  -8   2   1  443.66   15.50
  -8   2   1  430.26   15.60
  -8   2   1  411.26   14.50
  -7  -2   1  322.77   12.30
  -7  -2   1  340.87   12.40
  -7  -2   1  326.77   12.70
   7  -2  -1  305.17   12.40
   7  -2  -1  336.87   12.80
   7  -2  -1  319.17   12.30
  -7  -2   1  337.57   11.40
  -7   2   1  338.37   12.30
   7   2  -1  342.37   12.90
  -7   2   1  344.17   11.60
   7   2  -1  355.06   12.10
  -7   2   1  333.57   12.30
   7   2  -1  326.27   12.90
  -6  -2   1    2.30    1.00
  -6  -2   1    1.30    0.70
   6  -2  -1    2.30    0.90
  -6  -2   1    2.00    0.80
   6  -2  -1    0.80    1.00
  -6  -2   1    1.60    0.60
  -6  -2   1    1.20    0.90
   6  -2  -1    1.50    0.90
  -6   2   1    0.70    1.00
  -6   2   1    1.20    0.90
  -6   2   1    1.20    0.60
   6   2  -1    0.50    0.90
   6   2  -1    0.70    0.90
   6   2  -1    1.90    0.80
  -5  -2   1  118.39    4.90
   5  -2  -1  111.69    4.90
  -5  -2   1  100.69    4.60
   5  -2  -1  109.89    5.00
  -5  -2   1  107.69    4.20
   5  -2  -1  110.09    4.80
  -5  -2   1  113.69    4.40
  -5  -2   1  120.99    5.20
   5   2  -1  109.59    5.10
  -5   2   1  106.69    4.80
  -5   2   1  109.09    4.40
  -5   2   1  111.89    4.80
   5   2  -1  112.89    4.60
   5   2  -1  114.99    5.20
   4  -2  -1    6.00    1.10
   4  -2  -1    5.00    0.90
  -4  -2   1    7.10    1.20
  -4  -2   1    7.30    1.20
  -4  -2   1    5.20    0.80
  -4  -2   1    5.70    0.70
  -4  -2   1    5.20    1.00
   4  -2  -1    4.30    0.90
   4   2  -1    7.30    1.20
  -4   2   1    4.00    0.90
  -4   2   1    5.40    1.00
   4   2  -1    5.40    0.80
  -4   2   1    4.30    0.80
   4   2  -1    5.60    1.20
   3  -2  -1  322.67   11.20
   3  -2  -1  337.27   11.10
  -3  -2   1  332.37   10.70
   3  -2  -1  316.27   11.10
  -3  -2   1  336.17   11.30
  -3  -2   1  325.27   11.00
  -3  -2   1  332.77   11.10
  -3  -2   1  344.27   10.90
  -3   2   1  324.87   11.10
  -3   2   1  327.27   10.90
   3   2  -1  339.27   11.40
   3   2  -1  329.87   11.30
   3   2  -1  323.17   10.80
  -3   2   1  321.17   10.90
  -2  -2   1  549.65   17.70
  -2  -2   1  534.75   17.60
   2  -2  -1  544.55   17.70
  -2  -2   1  550.54   17.80
  -2  -2   1  568.94   17.40
   2  -2  -1  550.54   17.80
   2  -2  -1  576.64   17.40
   2  -2  -1  545.95   17.80
   2   2  -1  509.05   17.80
   2   2  -1  549.95   17.80
  -2   2   1  541.35   17.60
   2   2  -1  582.04   17.30
  -2   2   1  547.05   17.40
  -1  -2   1  371.06   12.30
  -1  -2   1  389.86   12.00
   1  -2  -1  393.16   12.10
  -1  -2   1  379.76   12.20
  -1  -2   1  369.16   12.20
  -1  -2   1  387.86   12.30
   1  -2  -1  375.66   12.30
   1  -2  -1  381.76   12.20
  -1  -2   1  373.96   12.10
  -1   2   1  382.16   12.20
   1   2  -1  387.96   12.20
  -1   2   1  371.16   11.80
  -1   2   1  372.76   12.20
  -1   2   1  352.26   12.20
   1   2  -1  373.96   12.20
   0  -2  -1  177.48    5.80
   0  -2   1  166.78    5.80
   0  -2   1  176.48    5.70
   0  -2  -1  170.78    5.70
   0  -2   1  172.98    5.70
   0  -2   1  176.68    5.70
   0  -2   1  185.38    5.50
   0  -2   1  151.68    5.80
   0   2   1  167.28    5.70
   0   2  -1  178.08    5.70
   0   2   1  140.59    5.70
   0   2  -1  185.58    5.50
   1  -2   1    3.70    0.50
   1  -2   1    5.90    0.70
  -1  -2  -1    4.80    0.60
   1  -2   1    4.30    0.50
  -1  -2  -1    5.20    0.70
  -1  -2  -1    5.10    0.70
  -1  -2  -1    4.90    0.40
  -1   2  -1    4.60    0.50
   1   2   1    5.30    0.70
   1   2   1    5.40    0.70
  -2  -2  -1 3035.00   91.39
   2  -2   1 2798.22   91.39
  -2  -2  -1 2937.91   91.59
  -2  -2  -1 2903.71   91.09
   2  -2   1 2970.50   91.49
   2  -2   1 2991.70   91.09
  -2  -2  -1 2924.91   91.39
  -2   2  -1 2920.21   91.29
   2   2   1 2912.41   91.59
  -2   2  -1 3064.99   91.09
  -2   2  -1 2893.91   91.49
   2   2   1 2896.11   91.59
  -3  -2  -1   17.00    1.30
  -3  -2  -1   18.70    1.40
   3  -2   1   18.00    1.40
  -3  -2  -1   19.60    1.70
   3  -2   1   18.90    1.50
   3  -2   1   17.90    1.20
  -3  -2  -1   17.20    1.20
   3   2   1   16.50    1.50
   3   2   1   19.60    1.50
  -3   2  -1   17.50    1.40
  -3   2  -1   20.80    1.10
  -3   2  -1   19.30    1.40
   4  -2   1   58.79    3.00
   4  -2   1   55.29    2.80
  -4  -2  -1   59.29    2.80
  -4  -2  -1   56.49    2.80
  -4  -2  -1   60.89    3.30
  -4  -2  -1   64.69    3.00
   4  -2   1   63.29    3.30
  -4   2  -1   58.89    2.40
  -4   2  -1   60.89    3.10
  -4   2  -1   60.79    2.90
   4   2   1   57.59    3.20
   4   2   1   59.79    3.20
   4   2   1   62.89    2.90
   5  -2   1   39.40    2.40
  -5  -2  -1   41.40    2.30
  -5  -2  -1   37.00    2.70
   5  -2   1   41.10    2.80
  -5  -2  -1   37.10    2.50
   5  -2   1   37.50    2.40
  -5  -2  -1   36.70    2.20
   5   2   1   40.70    2.80
  -5   2  -1   36.90    2.40
  -5   2  -1   40.00    1.90
  -5   2  -1   39.10    2.60
   5   2   1   39.40    2.30
   5   2   1   36.40    2.70
  -6  -2  -1   19.10    1.90
   6  -2   1   17.40    1.90
  -6  -2  -1   18.90    1.80
   6  -2   1   17.70    2.00
  -6  -2  -1   19.40    2.10
   6  -2   1   21.30    2.50
  -6  -2  -1   24.10    2.60
   6   2   1   21.20    2.10
  -6   2  -1   18.10    2.10
   6   2   1   18.60    2.30
  -6   2  -1   13.80    1.80
  -6   2  -1   17.60    1.30
   6   2   1   21.70    2.60
  -7  -2  -1   28.40    2.30
   7  -2   1   24.60    3.00
  -7  -2  -1   23.10    2.50
   7  -2   1   28.80    2.80
  -7  -2  -1   21.90    2.80
  -7  -2  -1   29.50    2.20
   7  -2   1   25.70    2.60
   7   2   1   30.40    3.20
  -7   2  -1   25.90    1.70
  -7   2  -1   23.30    2.70
  -7   2  -1   24.00    2.50
   7   2   1   23.30    2.90
   7   2   1   24.00    2.50
   8  -2   1  292.57   12.20
  -8  -2  -1  284.97   11.30
  -8  -2  -1  277.67   11.60
   8  -2   1  293.17   11.80
  -8  -2  -1  312.17   12.30
   8  -2   1  317.17   11.90
  -8  -2  -1  288.37   11.00
   8   2   1  303.17   12.20
   8   2   1  292.27   11.50
  -8   2  -1  298.77   11.90
  -8   2  -1  307.87   10.30
   8   2   1  307.97   12.50
  -9  -2  -1  267.97   11.90
  -9  -2  -1  280.87   10.60
   9  -2   1  289.57   11.60
   9  -2   1  271.47   11.30
   9  -2   1  275.87   12.00
  -9  -2  -1  278.27   11.10
   9   2   1  298.87   12.40
   9   2   1  263.17   11.10
  -9   2  -1  272.47   11.60
   9   2   1  266.67   11.80
 -10  -2  -1   39.70    3.70
 -10  -2  -1   32.60    4.10
  10  -2   1   32.50    3.70
  10  -2   1   36.80    4.10
 -10   2  -1   32.20    3.90
  10   2   1   41.50    4.70
 -10   2  -1   35.80    3.80
  11  -2   1    8.10    2.30
 -11  -2  -1   10.80    2.30
 -11  -2  -1   14.40    3.30
  11  -2   1   13.10    2.80
 -11   2  -1   10.30    2.60
 -11   2  -1    7.40    2.10
  11   2   1    8.70    2.70
  12  -2   1   16.80    3.30
  12  -2   1   13.00    3.10
 -12  -2  -1   16.10    3.20
 -12  -2  -1   14.80    3.30
  12   2   1   14.30    3.60
 -12   2  -1   18.10    3.30
 -12   2  -1   16.10    3.30
  13  -2   1   25.90    4.00
  13  -2   1   20.20    4.00
 -13  -2  -1   19.30    4.00
 -13  -2  -1   23.80    3.60
  13   2   1   24.50    4.60
 -13   2  -1   16.90    3.50
 -13   2  -1   18.80    3.70
  13  -3  -1   22.50    3.80
 -13  -3   1   25.60    3.90
  13  -3  -1   25.20    4.40
 -13  -3   1   17.60    3.80
  13   3  -1   19.40    4.10
 -13   3   1   14.10    3.70
 -13   3   1   20.90    3.70
 -12  -3   1   -0.20    1.70
  12  -3  -1    0.30    1.60
  12  -3  -1   -0.50    1.90
 -12  -3   1    1.80    2.20
 -12   3   1    0.90    1.90
 -12   3   1    1.20    1.90
  12   3  -1    1.20    2.30
 -11  -3   1    0.70    1.80
  11  -3  -1   -0.20    1.80
  11  -3  -1   -2.10    1.30
 -11  -3   1   -0.50    1.50
  11   3  -1   -1.10    1.80
 -11   3   1   -0.50    1.60
 -11   3   1    0.40    1.70
 -10  -3   1    2.00    1.60
 -10  -3   1    1.10    1.70
 -10  -3   1   -0.30    1.70
  10  -3  -1    1.20    1.40
  10  -3  -1    1.50    1.60
 -10   3   1   -1.90    1.30
 -10   3   1    2.80    1.70
  10   3  -1    0.70    1.70
 -10   3   1   -0.90    2.20
  10   3  -1    2.70    1.50
 -10   3   1   -0.10    0.90
  -9  -3   1    4.00    1.40
   9  -3  -1    3.20    1.60
  -9  -3   1    5.10    1.70
   9  -3  -1    2.00    1.40
  -9  -3   1    4.30    1.80
   9   3  -1    1.70    1.10
  -9   3   1    2.40    1.30
  -9   3   1    1.60    1.70
   9   3  -1    2.20    1.60
  -9   3   1    3.60    1.10
  -9   3   1    3.30    1.60
   8  -3  -1   44.60    3.40
   8  -3  -1   44.00    3.80
  -8  -3   1   50.69    3.90
  -8  -3   1   48.90    3.60
   8  -3  -1   41.20    3.20
  -8  -3   1   36.00    2.40
  -8  -3   1   48.50    3.40
   8   3  -1   44.10    2.90
  -8   3   1   48.00    3.40
   8   3  -1   49.90    4.00
   8   3  -1   43.10    4.60
  -8   3   1   42.80    3.60
  -8   3   1   40.00    2.60
   7  -3  -1  165.48    7.60
  -7  -3   1  167.58    7.10
  -7  -3   1  169.58    6.30
   7  -3  -1  174.78    7.30
   7  -3  -1  159.78    7.20
  -7  -3   1  159.28    7.40
  -7  -3   1  166.68    7.20
  -7   3   1  163.68    7.20
   7   3  -1  158.98    7.60
  -7   3   1  166.78    7.10
   7   3  -1  164.98    7.60
  -7   3   1  170.58    6.50
   7   3  -1  167.18    6.80
  -6  -3   1   29.20    2.90
  -6  -3   1   30.40    2.20
   6  -3  -1   33.30    2.40
   6  -3  -1   30.60    2.60
   6  -3  -1   24.90    2.10
  -6  -3   1   23.40    2.20
  -6  -3   1   30.60    1.90
  -6   3   1   28.20    2.40
  -6   3   1   30.30    1.90
  -6   3   1   31.20    2.30
   6   3  -1   30.90    3.10
   6   3  -1   27.00    2.60
   6   3  -1   27.70    2.00
   5  -3  -1   13.70    1.70
  -5  -3   1   13.80    1.20
   5  -3  -1   12.60    1.60
  -5  -3   1   14.60    1.90
  -5  -3   1   13.90    1.50
   5  -3  -1   14.50    1.70
  -5  -3   1    9.80    1.30
   5   3  -1   15.30    1.90
  -5   3   1    9.60    1.30
  -5   3   1   13.50    1.30
  -5   3   1   15.50    1.60
   5   3  -1   13.90    1.40
   5   3  -1   14.50    1.90
  -4  -3   1   14.50    1.20
   4  -3  -1   17.90    1.80
   4  -3  -1   17.30    1.50
   4  -3  -1   13.10    1.50
  -4  -3   1   14.50    1.70
  -4  -3   1   16.50    1.50
  -4  -3   1   17.40    1.70
  -4   3   1   15.50    1.50
  -4   3   1   13.90    1.30
   4   3  -1   15.50    1.70
   4   3  -1   16.30    1.80
   4   3  -1   14.10    1.20
  -4   3   1   15.10    1.60
  -3  -3   1    0.20    0.40
   3  -3  -1    0.60    0.40
   3  -3  -1    0.10    0.50
  -3  -3   1    0.30    0.40
  -3  -3   1   -0.20    0.60
   3  -3  -1    0.80    0.50
  -3  -3   1    0.40    0.50
   3  -3  -1   -0.20    0.50
   3   3  -1    0.00    0.50
  -3   3   1    0.60    0.40
  -3   3   1   -0.10    0.40
   3   3  -1    0.30    0.50
  -3   3   1    0.30    0.50
   3   3  -1    0.20    0.30
   2  -3  -1   22.70    1.50
  -2  -3   1   22.20    1.20
   2  -3  -1   20.30    1.20
  -2  -3   1   22.40    1.50
  -2  -3   1   22.90    1.30
   2  -3  -1   18.90    1.30
  -2   3   1   20.40    1.30
  -2   3   1   19.80    1.00
  -2   3   1   19.20    1.30
   2   3  -1   21.60    1.50
   2   3  -1   21.10    1.50
  -2   3   1   21.30    1.40
  -1  -3   1   95.19    3.60
  -1  -3   1   98.49    3.80
   1  -3  -1   97.29    3.70
   1  -3  -1  100.99    3.30
   1  -3  -1  103.89    3.80
  -1  -3   1  102.19    3.80
   1  -3  -1   96.09    3.80
  -1  -3   1   95.09    3.90
  -1  -3   1   97.79    3.70
  -1   3   1  103.09    3.80
  -1   3   1  100.39    3.80
   1   3  -1  105.39    3.90
   1   3  -1  100.19    3.70
   0  -3  -1  649.64   20.20
   0  -3   1  625.94   20.20
   0  -3  -1  610.94   20.20
   0  -3   1  676.53   19.80
   0  -3   1  609.74   20.20
   0  -3  -1  635.14   20.20
   0  -3   1  614.44   20.10
   0   3   1  622.24   20.30
   0   3  -1  648.64   20.10
   0   3   1  585.24   20.20
   0   3  -1  672.73   19.90
   1  -3   1 4203.68  127.09
  -1  -3  -1 4109.19  127.19
  -1  -3  -1 4018.20  127.29
   1  -3   1 3988.90  127.19
   1  -3   1 4038.80  127.29
   1  -3   1 4124.09  127.19
  -1  -3  -1 4025.80  126.79
  -1  -3  -1 4186.98  127.29
   1   3   1 4069.39  127.39
  -1   3  -1 4209.78  127.19
   1   3   1 4215.58  127.39
   1   3   1 3986.30  127.39
  -1   3  -1 4118.89  126.69
  -2  -3  -1 1108.79   34.10
   2  -3   1 1122.69   34.50
  -2  -3  -1 1084.59   34.70
   2  -3   1 1067.09   34.70
  -2  -3  -1 1104.29   34.60
   2  -3   1 1063.79   34.10
  -2  -3  -1 1091.49   34.60
   2  -3   1 1080.79   34.50
   2   3   1 1101.19   34.80
   2   3   1 1094.99   34.80
  -2   3  -1 1090.79   34.50
   3  -3   1    5.70    0.80
   3  -3   1    5.60    0.90
  -3  -3  -1    6.90    0.80
  -3  -3  -1    6.80    1.20
  -3  -3  -1    5.70    0.90
   3  -3   1    7.20    1.00
  -3  -3  -1    6.40    0.90
   3   3   1    4.60    0.90
  -3   3  -1    6.30    1.00
  -3   3  -1    5.70    0.90
  -3   3  -1    7.70    0.80
   3   3   1    4.70    1.00
   4  -3   1    1.50    0.80
  -4  -3  -1    1.30    0.70
  -4  -3  -1    3.10    1.10
   4  -3   1    1.80    0.60
  -4  -3  -1    0.50    0.60
   4  -3   1    2.10    0.80
  -4  -3  -1    2.30    0.60
  -4   3  -1    1.50    0.50
   4   3   1    1.40    0.90
  -4   3  -1    1.20    0.70
  -4   3  -1    2.00    0.70
   4   3   1    2.70    1.00
  -5  -3  -1    5.80    1.10
   5  -3   1    6.20    1.10
  -5  -3  -1    8.40    1.20
  -5  -3  -1    8.50    1.60
   5  -3   1    6.80    1.20
   5  -3   1    6.00    1.30
  -5  -3  -1    9.80    1.20
  -5   3  -1    7.60    1.20
  -5   3  -1    8.80    1.40
   5   3   1    8.70    1.50
  -5   3  -1    8.70    0.90
   5   3   1    5.40    1.20
   6  -3   1   13.20    1.80
  -6  -3  -1   13.20    1.60
  -6  -3  -1   14.90    1.70
  -6  -3  -1   16.60    2.00
   6  -3   1   13.80    1.70
  -6  -3  -1   13.80    2.20
   6  -3   1   15.60    2.00
  -6   3  -1   12.20    1.80
  -6   3  -1   16.20    1.90
   6   3   1   14.20    2.10
  -6   3  -1   15.60    1.20
   6   3   1   13.00    2.10
   7  -3   1   22.10    2.50
  -7  -3  -1   24.60    2.30
  -7  -3  -1   23.30    2.20
   7  -3   1   20.50    2.40
  -7  -3  -1   21.30    2.80
   7  -3   1   24.40    3.00
  -7  -3  -1   15.30    2.00
   7   3   1   20.90    2.60
  -7   3  -1   17.30    2.10
  -7   3  -1   22.30    2.50
   7   3   1   17.00    2.50
  -7   3  -1   22.10    1.60
   8  -3   1  234.68    9.10
   8  -3   1  206.08    8.80
  -8  -3  -1  198.38    8.20
  -8  -3  -1  209.78    9.40
  -8  -3  -1  204.38    8.40
   8  -3   1  212.58    9.50
  -8  -3  -1  193.18    8.70
   8   3   1  209.98    9.40
  -8   3  -1  194.08    8.60
   8   3   1  208.28    9.50
  -8   3  -1  193.68    7.40
  -8   3  -1  203.88    9.00
   9  -3   1    0.10    1.20
  -9  -3  -1   -1.30    1.60
  -9  -3  -1   -0.20    1.10
   9  -3   1    2.40    1.40
  -9  -3  -1   -1.00    0.90
   9  -3   1    0.10    1.40
   9   3   1    0.90    1.60
  -9   3  -1    0.10    1.30
   9   3   1   -0.80    1.20
 -10  -3  -1   46.60    4.80
 -10  -3  -1   60.29    4.20
  10  -3   1   39.00    4.00
  10  -3   1   48.40    4.60
 -10   3  -1   47.10    4.60
  10   3   1   44.60    4.70
  11  -3   1    7.60    2.40
 -11  -3  -1    8.70    2.30
  11  -3   1   10.10    2.40
 -11  -3  -1    7.10    2.50
  11   3   1    5.60    2.50
 -11   3  -1    9.90    2.80
 -11   3  -1   10.00    2.60
 -12  -3  -1   -0.70    2.20
 -12  -3  -1    3.10    2.00
  12  -3   1    4.00    2.20
  12  -3   1    5.90    2.50
 -12   3  -1    4.30    2.30
 -12   3  -1    7.00    2.70
  12   3   1   -1.70    2.10
  13  -3   1   -1.40    2.10
 -13  -3  -1    1.40    2.10
 -13  -3  -1   -1.80    2.40
  13  -3   1    5.70    2.60
  13   3   1   -0.30    2.60
 -13   3  -1    0.90    2.20
 -13   3  -1    1.40    2.60
 -13  -4   1    4.30    2.50
  13  -4  -1    3.90    2.40
  13  -4  -1    0.90    2.50
 -13  -4   1    3.30    2.30
 -13   4   1    4.30    2.50
  13   4  -1    4.70    2.90
 -12  -4   1    0.10    2.20
  12  -4  -1   -0.40    1.90
  12  -4  -1   -0.50    2.10
 -12  -4   1   -0.40    1.70
  12   4  -1    1.10    2.40
 -12   4   1   -1.70    1.90
 -12   4   1    1.90    2.10
  11  -4  -1    3.20    1.80
 -11  -4   1   -1.90    1.70
 -11  -4   1    1.70    1.60
  11  -4  -1    1.00    1.80
  11   4  -1    5.10    2.50
 -11   4   1    5.10    2.10
 -11   4   1    0.00    1.80
  10  -4  -1   35.50    4.00
 -10  -4   1   33.80    3.90
 -10  -4   1   25.20    3.10
  10  -4  -1   28.00    3.40
 -10  -4   1   33.90    3.90
  10   4  -1   34.50    4.50
 -10   4   1   35.60    2.60
 -10   4   1   34.40    4.00
 -10   4   1   27.90    3.50
  -9  -4   1   30.40    3.30
   9  -4  -1   37.00    3.60
  -9  -4   1   29.10    3.70
   9  -4  -1   30.70    3.30
  -9  -4   1   31.80    3.20
  -9   4   1   33.90    2.50
  -9   4   1   38.70    3.60
   9   4  -1   38.80    4.30
  -9   4   1   37.00    3.60
  -8  -4   1   74.89    5.10
  -8  -4   1   78.79    4.80
  -8  -4   1   75.79    4.50
  -8  -4   1   76.79    3.70
   8  -4  -1   75.49    4.60
   8  -4  -1   77.29    4.70
   8  -4  -1   80.29    5.30
  -8   4   1   82.39    4.80
  -8   4   1   81.29    3.90
   8   4  -1   92.39    4.40
  -8   4   1   75.29    4.50
   8   4  -1   78.49    5.10
  -7  -4   1   21.70    2.40
   7  -4  -1   18.90    2.40
   7  -4  -1   22.60    2.50
  -7  -4   1   27.60    2.90
  -7  -4   1   22.40    2.80
  -7  -4   1   24.30    1.80
   7  -4  -1   24.20    2.50
  -7   4   1   25.60    1.90
  -7   4   1   26.60    2.60
  -7   4   1   20.80    2.40
   7   4  -1   20.40    2.70
   7   4  -1   25.10    2.80
   7   4  -1   23.30    2.20
  -6  -4   1  355.06   13.00
   6  -4  -1  359.26   13.50
  -6  -4   1  367.96   12.40
   6  -4  -1  366.66   13.10
  -6  -4   1  369.66   13.60
  -6  -4   1  368.46   13.20
   6  -4  -1  374.26   13.30
   6   4  -1  357.36   13.60
   6   4  -1  377.26   13.80
  -6   4   1  358.66   12.50
  -6   4   1  349.77   12.80
  -6   4   1  357.96   13.10
   6   4  -1  367.86   12.60
  -5  -4   1   97.39    4.80
   5  -4  -1   96.09    4.70
  -5  -4   1   99.89    4.60
  -5  -4   1   92.89    4.30
   5  -4  -1   90.49    4.50
   5  -4  -1   99.59    4.40
  -5  -4   1  101.79    4.00
  -5   4   1   95.69    4.50
  -5   4   1   97.99    4.20
   5   4  -1   97.59    4.90
  -5   4   1   91.09    4.20
   5   4  -1   98.09    4.00
   5   4  -1   95.19    4.80
  -4  -4   1  245.98    8.60
   4  -4  -1  254.47    9.20
   4  -4  -1  246.38    8.50
   4  -4  -1  237.88    8.80
  -4  -4   1  252.57    9.30
   4  -4  -1  216.48    8.90
  -4  -4   1  252.17    9.00
  -4  -4   1  244.58    8.80
   4   4  -1  256.57    9.40
   4   4  -1  257.87    9.40
  -4   4   1  249.68    8.60
  -4   4   1  252.67    8.80
  -4   4   1  240.28    9.00
  -3  -4   1   68.59    2.90
  -3  -4   1   61.89    3.10
   3  -4  -1   65.29    3.00
  -3  -4   1   69.59    3.30
   3  -4  -1   64.89    2.80
   3  -4  -1   66.59    3.20
  -3  -4   1   70.49    3.00
   3   4  -1   64.59    3.30
  -3   4   1   68.49    2.70
   3   4  -1   64.49    3.30
  -3   4   1   67.89    3.00
   2  -4  -1   99.39    3.70
   2  -4  -1   96.49    4.00
  -2  -4   1   92.79    3.90
   2  -4  -1  103.89    4.00
  -2  -4   1   93.89    4.00
  -2  -4   1   95.09    3.90
  -2  -4   1   97.99    3.70
  -2   4   1  102.29    3.90
  -2   4   1   93.99    3.80
   2   4  -1   89.19    4.00
  -2   4   1   89.09    3.90
   2   4  -1   95.99    4.00
  -1  -4   1  112.09    4.30
  -1  -4   1  106.79    4.40
   1  -4  -1  108.89    4.20
   1  -4  -1  108.99    3.80
  -1  -4   1  112.89    4.30
   1  -4  -1  108.29    4.30
  -1  -4   1  105.49    4.30
  -1  -4   1  106.69    4.10
  -1  -4   1  112.29    3.70
   1  -4  -1  113.69    4.20
   1   4  -1  109.19    4.10
  -1   4   1  110.49    4.30
   1   4  -1  111.79    4.30
  -1   4   1  112.89    4.40
   0  -4   1  446.26   14.80
   0  -4  -1  444.36   14.70
   0  -4   1  448.76   14.80
   0  -4  -1  449.56   14.80
   0  -4  -1  447.36   14.50
   0  -4  -1  456.45   14.80
   0  -4   1  461.65   14.30
   0  -4   1  448.36   14.70
   0  -4  -1  440.36   14.40
   0   4   1  442.56   14.90
   0   4   1  431.86   14.80
   0   4  -1  478.55   14.40
   0   4  -1  458.95   14.80
   1  -4   1 9315.37  292.17
  -1  -4  -1 9567.44  291.97
   1  -4   1 9679.13  292.07
   1  -4   1 9300.97  291.97
  -1  -4  -1 9356.66  291.97
   1  -4   1 9587.64  292.07
  -1  -4  -1 9620.54  292.27
  -1  -4  -1 9382.16  292.17
   1   4   1 9028.70  292.17
  -1   4  -1 9413.06  291.97
   1   4   1 9268.77  292.27
  -1   4  -1 9999.00  291.97
   1   4   1 9156.18  292.17
  -2  -4  -1  249.48    8.40
  -2  -4  -1  255.67    8.90
   2  -4   1  250.67    8.20
   2  -4   1  257.27    8.80
  -2  -4  -1  239.28    8.90
   2  -4   1  261.77    8.70
   2  -4   1  254.57    8.70
  -2  -4  -1  248.58    8.90
   2  -4   1  262.37    9.00
  -2   4  -1  261.97    8.80
   2   4   1  246.98    9.10
   2   4   1  251.37    9.00
  -3  -4  -1  117.59    5.10
   3  -4   1  120.19    5.20
  -3  -4  -1  128.69    4.60
  -3  -4  -1  130.69    5.40
   3  -4   1  129.19    5.10
   3  -4   1  122.69    4.60
  -3  -4  -1  129.89    5.10
   3   4   1  132.09    5.50
  -3   4  -1  133.09    5.00
  -3   4  -1  126.49    4.80
   3   4   1  135.39    5.50
  -3   4  -1  127.39    5.00
  -4  -4  -1    0.20    0.60
  -4  -4  -1    1.00    0.50
  -4  -4  -1    0.60    1.00
   4  -4   1    1.50    0.80
  -4  -4  -1    1.10    0.70
   4  -4   1    1.00    0.70
   4  -4   1    0.90    0.50
  -4   4  -1    1.20    0.70
  -4   4  -1    0.40    0.50
  -4   4  -1    1.60    0.70
   4   4   1    1.10    0.80
   4   4   1    0.40    0.70
  -5  -4  -1    0.00    0.50
  -5  -4  -1   -0.30    0.60
   5  -4   1    0.60    0.80
   5  -4   1    1.40    0.80
  -5  -4  -1    0.30    0.90
  -5  -4  -1    0.40    0.70
   5  -4   1   -0.30    0.50
   5   4   1    0.20    0.70
  -5   4  -1    0.00    0.70
   5   4   1    0.20    0.80
  -5   4  -1   -0.20    0.60
  -5   4  -1   -0.50    0.40
   6  -4   1   65.29    3.70
  -6  -4  -1   63.09    3.70
   6  -4   1   56.19    3.80
  -6  -4  -1   56.49    3.30
   6  -4   1   64.59    3.40
  -6  -4  -1   65.49    4.00
  -6  -4  -1   63.29    3.30
  -6   4  -1   64.69    3.60
   6   4   1   65.59    4.10
   6   4   1   65.79    4.00
  -6   4  -1   60.69    3.50
  -6   4  -1   63.89    2.90
   7  -4   1    0.20    1.00
  -7  -4  -1    0.20    1.30
  -7  -4  -1   -2.10    0.70
  -7  -4  -1   -0.60    0.70
   7  -4   1   -1.00    0.80
  -7  -4  -1   -1.10    0.80
   7  -4   1   -0.20    0.80
  -7   4  -1    0.40    0.60
   7   4   1   -0.50    1.00
  -7   4  -1    0.00    1.10
  -7   4  -1    1.80    1.10
   7   4   1    0.10    1.10
  -8  -4  -1  193.68    7.80
  -8  -4  -1  195.98    9.00
  -8  -4  -1  175.78    7.80
   8  -4   1  200.08    9.00
   8  -4   1  189.28    8.50
   8  -4   1  174.18    8.10
  -8   4  -1  195.08    8.30
  -8   4  -1  197.98    8.50
  -8   4  -1  193.18    7.10
   8   4   1  196.88    9.20
   8   4   1  179.18    8.90
  -9  -4  -1    8.50    1.70
   9  -4   1    9.90    2.20
   9  -4   1    9.10    2.30
   9  -4   1    7.40    1.80
  -9  -4  -1    8.50    1.80
  -9  -4  -1   14.50    2.90
   9   4   1   10.20    3.10
  -9   4  -1    8.30    2.20
   9   4   1    7.90    2.30
  10  -4   1   43.80    4.50
 -10  -4  -1   51.19    3.90
  10  -4   1   52.49    4.10
 -10  -4  -1   50.29    5.20
  10   4   1   53.39    5.40
 -10   4  -1   50.49    4.90
 -11  -4  -1   15.40    2.70
 -11  -4  -1   14.10    3.30
  11  -4   1   19.30    3.10
  11  -4   1   11.60    2.70
  11   4   1   15.40    3.30
 -11   4  -1   15.30    3.00
  12  -4   1    1.00    1.90
  12  -4   1    1.10    2.20
 -12  -4  -1    3.10    2.60
 -12  -4  -1    1.50    1.90
 -12   4  -1    2.60    2.10
 -12   4  -1   -1.30    2.00
  12   4   1   -2.40    2.40
  13  -4   1    2.70    2.30
 -13  -4  -1    4.60    2.60
  13  -4   1    3.80    3.20
 -13  -4  -1    4.80    2.40
  13   4   1    2.00    2.90
 -13   4  -1    5.60    2.80
 -13   4  -1    2.20    2.60
  13  -5  -1    5.30    2.90
  13  -5  -1    3.20    2.50
 -13  -5   1    8.40    2.80
 -13  -5   1    9.90    3.20
 -13   5   1    4.30    2.70
  13   5  -1    9.90    3.70
  12  -5  -1   10.10    2.90
 -12  -5   1   11.20    3.00
 -12  -5   1    7.80    2.50
  12  -5  -1    7.50    2.60
  12   5  -1   10.30    3.20
 -12   5   1   11.60    2.80
 -11  -5   1    6.20    2.40
  11  -5  -1    5.70    2.10
 -11  -5   1    3.00    1.80
  11  -5  -1    5.60    2.20
  11   5  -1    4.30    2.50
 -11   5   1    6.20    2.00
 -11   5   1    1.40    1.80
  10  -5  -1   36.00    4.00
 -10  -5   1   43.60    4.70
 -10  -5   1   35.20    3.70
  10  -5  -1   41.60    4.10
  10   5  -1   40.40    4.70
 -10   5   1   34.50    3.70
 -10   5   1   43.70    3.00
   9  -5  -1   46.70    3.80
  -9  -5   1   58.39    4.40
  -9  -5   1   51.49    3.80
   9  -5  -1   47.70    3.70
  -9   5   1   49.00    3.10
  -9   5   1   52.99    3.80
  -9   5   1   51.99    4.40
   9   5  -1   47.00    5.00
  -8  -5   1   25.10    2.80
   8  -5  -1   21.70    2.80
  -8  -5   1   31.20    3.60
  -8  -5   1   25.40    2.80
  -8  -5   1   25.20    2.10
   8  -5  -1   19.40    2.60
  -8   5   1   27.70    3.00
  -8   5   1   25.00    2.40
  -8   5   1   27.90    2.90
   8   5  -1   27.00    3.50
  -7  -5   1  291.27   10.30
   7  -5  -1  291.07   11.50
   7  -5  -1  276.67   10.80
   7  -5  -1  262.47   11.00
  -7  -5   1  282.57   10.80
  -7  -5   1  281.47   11.10
  -7  -5   1  282.87   11.50
  -7   5   1  294.67   10.50
  -7   5   1  289.47   11.00
   7   5  -1  270.47   11.50
  -7   5   1  287.87   10.70
   7   5  -1  297.37   11.80
  -6  -5   1  123.79    6.20
   6  -5  -1  125.39    5.70
  -6  -5   1  128.99    5.70
  -6  -5   1  133.69    5.40
   6  -5  -1  135.89    6.10
   6  -5  -1  129.89    6.20
  -6   5   1  131.09    5.50
   6   5  -1  135.49    6.50
  -6   5   1  144.59    6.10
  -6   5   1  131.39    5.60
   6   5  -1  135.29    6.40
   5  -5  -1   10.00    1.60
  -5  -5   1    5.70    1.10
  -5  -5   1    9.10    1.20
   5  -5  -1    7.80    1.20
  -5  -5   1    6.70    1.50
   5  -5  -1   10.50    1.60
  -5  -5   1    6.90    1.30
   5   5  -1    6.70    1.50
  -5   5   1    7.80    1.20
   5   5  -1    6.30    1.40
  -5   5   1    7.30    1.30
  -5   5   1    7.40    1.10
   4  -5  -1   35.60    2.00
  -4  -5   1   39.40    2.60
   4  -5  -1   35.90    2.50
  -4  -5   1   32.90    2.40
   4  -5  -1   34.90    2.40
  -4  -5   1   39.10    2.20
   4  -5  -1   35.20    2.10
  -4  -5   1   36.80    2.10
  -4   5   1   32.90    2.10
   4   5  -1   37.20    2.70
  -4   5   1   35.80    2.40
  -4   5   1   36.00    2.00
   4   5  -1   34.70    2.50
  -3  -5   1   81.19    4.00
   3  -5  -1   86.89    3.90
  -3  -5   1   86.69    3.90
   3  -5  -1   88.19    3.60
  -3  -5   1   79.69    3.90
   3  -5  -1   89.99    4.10
  -3  -5   1   84.29    3.70
  -3   5   1   86.69    3.80
  -3   5   1   88.29    3.70
  -3   5   1   84.49    3.90
   3   5  -1   89.99    4.20
   3   5  -1   82.99    4.00
  -3   5   1   88.09    3.40
  -2  -5   1   84.09    3.50
  -2  -5   1   79.79    3.60
   2  -5  -1   87.09    3.60
   2  -5  -1   87.39    3.80
   2  -5  -1   79.39    3.60
  -2  -5   1   78.29    3.70
   2  -5  -1   85.29    3.10
  -2  -5   1   85.79    3.70
  -2  -5   1   88.39    4.00
   2   5  -1   78.79    3.60
   2   5  -1   86.19    3.80
  -2   5   1   78.59    3.70
  -2   5   1   81.39    3.60
  -2   5   1   84.79    3.50
  -1  -5   1    7.10    1.00
  -1  -5   1   10.20    1.30
   1  -5  -1    9.60    1.10
   1  -5  -1   10.00    0.90
   1  -5  -1    7.80    1.10
  -1  -5   1    9.30    1.20
  -1  -5   1    9.60    1.10
  -1  -5   1   10.40    0.70
  -1  -5   1   10.40    1.10
   1  -5  -1    9.00    1.10
   1   5  -1   10.00    1.10
   1   5  -1   10.60    1.30
  -1   5   1   10.10    1.30
   0  -5  -1   80.79    3.40
   0  -5   1   81.79    3.10
   0  -5   1   77.69    3.40
   0  -5  -1   81.19    3.60
   0  -5  -1   85.49    3.20
   0  -5   1   78.49    3.50
   0  -5  -1   81.79    3.60
   0  -5   1   83.59    3.60
   0  -5  -1   81.99    3.30
   0   5  -1   88.39    3.60
   0   5   1   82.49    3.60
   0   5  -1   83.69    3.20
   0   5   1   76.69    3.60
   0   5  -1   84.39    3.20
   1  -5   1  223.58    7.90
  -1  -5  -1  224.28    8.10
  -1  -5  -1  215.78    7.80
   1  -5   1  237.88    7.70
  -1  -5  -1  219.58    8.10
   1  -5   1  223.18    7.90
   1  -5   1  219.58    8.10
   1   5   1  220.58    8.10
   1   5   1  236.48    8.30
   1   5   1  221.28    8.10
  -1   5  -1  226.08    8.00
  -2  -5  -1  996.30   32.30
   2  -5   1 1002.80   32.10
   2  -5   1  999.10   32.40
   2  -5   1 1031.40   32.10
  -2  -5  -1  975.70   31.70
   2  -5   1 1020.60   32.10
  -2  -5  -1  996.90   32.40
  -2  -5  -1 1007.90   32.30
   2   5   1 1028.80   32.60
  -2   5  -1  990.50   31.50
  -2   5  -1 1024.50   32.20
   2   5   1  995.90   32.50
   3  -5   1  190.58    6.60
   3  -5   1  199.18    7.20
   3  -5   1  194.98    7.00
  -3  -5  -1  186.88    7.30
   3  -5   1  197.68    7.10
  -3  -5  -1  182.88    6.60
  -3  -5  -1  200.28    7.30
  -3  -5  -1  182.18    7.40
   3  -5   1  194.08    7.50
   3   5   1  199.08    7.60
   3   5   1  194.38    7.60
  -3   5  -1  189.68    7.10
  -4  -5  -1   57.89    3.30
  -4  -5  -1   50.49    3.00
  -4  -5  -1   54.49    2.50
   4  -5   1   54.39    2.50
  -4  -5  -1   48.60    2.80
   4  -5   1   51.49    3.10
   4  -5   1   50.89    2.90
  -4   5  -1   54.69    2.60
   4   5   1   53.59    3.30
  -4   5  -1   50.59    2.80
   4   5   1   48.60    3.20
  -4   5  -1   50.09    2.80
   5  -5   1  123.99    4.90
  -5  -5  -1  124.39    4.90
  -5  -5  -1  117.29    5.20
   5  -5   1  118.89    5.40
   5  -5   1  123.59    5.70
  -5  -5  -1  107.69    5.50
  -5  -5  -1  115.09    5.30
  -5   5  -1  112.19    5.10
   5   5   1  115.99    5.70
  -5   5  -1  118.29    4.70
   5   5   1  110.59    5.70
  -5   5  -1  119.39    5.20
  -6  -5  -1    2.70    0.90
  -6  -5  -1    1.90    1.30
   6  -5   1    1.20    0.80
  -6  -5  -1    0.30    0.80
   6  -5   1    0.30    0.70
   6  -5   1    2.70    1.20
  -6  -5  -1    1.40    1.00
  -6   5  -1    2.50    0.80
   6   5   1    0.20    1.00
  -6   5  -1   -0.70    0.80
   6   5   1    1.20    1.10
  -6   5  -1    1.30    0.90
  -7  -5  -1    3.20    1.00
  -7  -5  -1    2.30    1.40
   7  -5   1    3.80    1.20
  -7  -5  -1    4.20    1.20
  -7  -5  -1    3.00    1.30
   7  -5   1    2.60    1.40
   7  -5   1    5.00    1.50
   7   5   1    3.70    1.70
  -7   5  -1    5.20    1.50
   7   5   1    3.60    1.60
  -7   5  -1    6.00    1.00
  -7   5  -1    3.40    1.30
   8  -5   1  129.99    7.00
  -8  -5  -1  126.79    6.80
  -8  -5  -1  122.89    5.90
  -8  -5  -1  125.19    6.60
   8  -5   1  137.79    6.60
   8  -5   1  130.89    6.10
  -8  -5  -1  130.49    6.00
  -8   5  -1  130.09    6.50
   8   5   1  118.29    7.00
   8   5   1  136.19    7.20
  -8   5  -1  121.89    6.30
  -8   5  -1  124.59    5.30
  -9  -5  -1   86.59    5.70
  -9  -5  -1   87.99    4.80
  -9  -5  -1   81.19    4.60
   9  -5   1   80.39    5.00
   9  -5   1   76.79    5.60
   9  -5   1   82.79    5.20
   9   5   1   94.69    6.20
  -9   5  -1   85.19    5.30
 -10  -5  -1   75.49    4.90
  10  -5   1   86.79    5.30
  10  -5   1   75.79    5.30
 -10  -5  -1   75.89    5.70
  10   5   1   70.49    5.90
 -10   5  -1   77.29    5.40
 -11  -5  -1   -0.90    1.40
  11  -5   1    1.60    1.90
 -11  -5  -1   -1.10    1.70
  11  -5   1    1.30    1.60
 -11   5  -1    0.20    2.00
  11   5   1   -2.90    2.00
  12  -5   1   22.60    3.60
 -12  -5  -1   24.00    4.10
 -12  -5  -1   16.30    3.10
  12  -5   1   18.80    3.50
 -12   5  -1   12.40    3.30
 -12   5  -1   22.80    3.50
  12   5   1   20.80    4.20
  13  -5   1    3.60    2.30
 -13  -5  -1    3.00    2.80
  13   5   1    0.00    2.80
 -13   5  -1    0.30    2.40
 -13  -6   1    6.90    2.70
 -13  -6   1    7.20    3.10
 -13   6   1   -2.00    2.40
  13   6  -1    4.30    3.20
  12  -6  -1    4.80    2.30
 -12  -6   1    1.00    2.40
  12  -6  -1    2.20    2.10
 -12  -6   1    3.10    2.00
 -12   6   1    6.10    2.30
  12   6  -1    4.80    2.90
  11  -6  -1   15.00    3.00
 -11  -6   1   12.40    2.90
  11  -6  -1   10.40    2.50
 -11  -6   1   11.40    2.70
  11   6  -1    8.70    2.90
 -11   6   1   13.30    2.90
  10  -6  -1    0.50    1.40
 -10  -6   1    0.20    1.40
 -10  -6   1   -1.40    1.60
  10  -6  -1   -1.20    1.50
 -10   6   1   -0.10    1.10
  10   6  -1   -0.20    1.90
 -10   6   1   -1.70    1.50
   9  -6  -1    0.10    1.40
  -9  -6   1    1.10    1.90
  -9  -6   1    0.00    1.20
  -9  -6   1    1.80    1.30
   9  -6  -1    1.50    1.30
  -9   6   1    2.10    1.50
  -9   6   1   -0.30    1.60
  -9   6   1    1.40    1.10
   9   6  -1    2.40    1.70
  -8  -6   1    0.00    1.10
  -8  -6   1    0.60    1.70
  -8  -6   1    1.50    1.30
   8  -6  -1   -1.10    0.70
   8  -6  -1   -0.90    0.90
  -8  -6   1   -0.40    0.90
  -8   6   1    0.80    1.50
  -8   6   1    0.60    1.20
   8   6  -1    0.00    1.30
   7  -6  -1    0.10    1.00
  -7  -6   1    0.70    1.20
   7  -6  -1    1.90    1.10
   7  -6  -1    0.00    1.20
  -7  -6   1    2.60    1.00
  -7  -6   1    2.00    1.10
  -7  -6   1    0.50    1.20
   7   6  -1   -1.90    1.10
  -7   6   1    0.40    1.00
  -7   6   1    1.50    0.90
  -7   6   1    1.70    1.30
   7   6  -1   -0.30    1.10
  -6  -6   1   13.80    2.20
   6  -6  -1   16.30    2.40
   6  -6  -1   17.20    1.90
   6  -6  -1   14.00    2.00
  -6  -6   1   17.10    1.80
  -6  -6   1   16.90    1.90
  -6  -6   1   16.10    2.10
  -6   6   1   18.00    1.90
  -6   6   1   15.10    2.10
   6   6  -1   11.70    2.00
  -6   6   1   14.60    1.80
   6   6  -1   15.10    2.30
   5  -6  -1   54.59    3.50
  -5  -6   1   56.89    3.60
  -5  -6   1   54.59    3.10
  -5  -6   1   49.90    3.30
   5  -6  -1   55.99    3.30
   5  -6  -1   52.29    3.00
  -5  -6   1   54.39    3.00
  -5   6   1   55.29    3.30
  -5   6   1   52.79    3.00
  -5   6   1   60.69    2.90
   5   6  -1   58.29    3.70
   5   6  -1   51.99    3.60
  -4  -6   1   10.30    1.50
   4  -6  -1   10.70    1.50
  -4  -6   1   11.90    1.40
   4  -6  -1   13.30    1.40
  -4  -6   1   11.40    1.70
   4  -6  -1   10.10    1.30
   4  -6  -1   12.10    1.70
  -4  -6   1   11.40    1.50
  -4   6   1   10.30    1.50
  -4   6   1   11.50    1.50
   4   6  -1   10.90    1.60
  -4   6   1   11.10    1.20
   4   6  -1   11.70    1.80
  -3  -6   1   10.40    1.40
  -3  -6   1   16.70    1.90
   3  -6  -1   13.70    1.60
  -3  -6   1   12.80    1.40
   3  -6  -1   18.90    2.00
  -3  -6   1   14.20    1.60
   3  -6  -1   16.20    1.50
  -3   6   1    9.80    1.30
   3   6  -1   10.40    1.50
  -3   6   1   11.10    1.40
  -3   6   1   15.00    1.40
  -3   6   1   15.20    1.10
   3   6  -1   16.40    1.90
   2  -6  -1   29.10    1.90
   2  -6  -1   32.40    2.20
  -2  -6   1   25.20    2.00
   2  -6  -1   30.40    1.60
  -2  -6   1   29.00    2.30
  -2  -6   1   33.50    2.00
  -2  -6   1   32.20    2.20
   2  -6  -1   32.50    2.10
  -2  -6   1   31.60    2.10
  -2   6   1   29.00    1.90
  -2   6   1   27.90    2.10
   2   6  -1   29.40    2.10
   2   6  -1   27.90    2.20
  -1  -6   1   28.50    1.90
   1  -6  -1   29.70    2.10
  -1  -6   1   31.90    1.90
  -1  -6   1   27.60    1.40
   1  -6  -1   28.00    1.60
   1  -6  -1   31.40    2.00
  -1  -6   1   27.20    2.10
   1  -6  -1   32.10    1.90
  -1  -6   1   29.90    2.10
  -1   6   1   30.70    2.10
   1   6  -1   29.60    2.10
  -1   6   1   28.30    1.90
   1   6  -1   31.40    1.90
   0  -6  -1  571.54   18.30
   0  -6   1  540.65   18.30
   0  -6  -1  553.24   18.50
   0  -6  -1  550.94   18.10
   0  -6  -1  562.94   18.60
   0  -6   1  528.05   18.50
   0  -6   1  545.85   18.40
   0  -6  -1  544.95   18.00
   0  -6   1  573.44   17.90
   0   6  -1  568.54   18.50
   0   6   1  566.74   18.50
   0   6   1  535.45   18.60
   0   6  -1  592.24   18.10
   0   6  -1  554.84   18.00
   1  -6   1   32.80    2.20
   1  -6   1   31.80    2.00
   1  -6   1   33.30    1.80
  -1  -6  -1   31.80    2.20
  -1  -6  -1   30.70    2.10
   1  -6   1   29.80    1.90
  -1  -6  -1   33.90    2.00
   1   6   1   30.50    2.10
   1   6   1   32.40    2.20
   1   6   1   36.60    2.40
  -1   6  -1   31.30    2.00
  -1   6  -1   31.50    1.60
  -2  -6  -1  601.24   20.60
   2  -6   1  641.44   20.50
  -2  -6  -1  611.04   20.80
   2  -6   1  645.04   20.40
   2  -6   1  638.14   20.40
   2  -6   1  630.84   20.90
  -2  -6  -1  613.24   20.70
  -2  -6  -1  595.34   20.00
  -2   6  -1  652.53   19.90
   2   6   1  595.64   20.80
   2   6   1  628.94   21.00
  -2   6  -1  625.74   20.50
   3  -6   1    4.30    1.00
  -3  -6  -1    2.20    0.70
   3  -6   1    1.10    0.70
  -3  -6  -1    2.30    0.90
   3  -6   1    1.60    0.70
   3  -6   1    3.10    0.60
  -3  -6  -1    1.90    1.00
  -3  -6  -1    4.00    1.00
   3  -6   1    3.70    1.00
  -3   6  -1    3.20    0.90
   3   6   1    2.70    1.10
   3   6   1    1.60    0.90
   4  -6   1   39.00    2.50
   4  -6   1   36.90    2.00
  -4  -6  -1   41.10    2.60
   4  -6   1   44.50    2.90
  -4  -6  -1   37.60    2.80
  -4  -6  -1   38.50    2.60
  -4  -6  -1   40.40    2.10
  -4   6  -1   40.70    2.40
   4   6   1   43.10    3.00
  -4   6  -1   38.10    2.50
   4   6   1   38.30    2.90
  -4   6  -1   40.10    2.50
   5  -6   1   18.50    2.20
  -5  -6  -1   22.90    2.30
   5  -6   1   24.20    2.40
  -5  -6  -1   19.70    2.40
  -5  -6  -1   24.70    2.30
   5  -6   1   25.40    1.80
  -5  -6  -1   23.10    1.70
   5   6   1   26.10    2.90
  -5   6  -1   24.80    1.80
   5   6   1   22.90    2.40
  -5   6  -1   23.10    2.30
  -5   6  -1   21.10    2.20
  -6  -6  -1   30.40    2.40
   6  -6   1   23.30    2.00
   6  -6   1   31.30    2.90
   6  -6   1   32.10    3.00
  -6  -6  -1   26.10    2.00
  -6  -6  -1   26.30    3.10
  -6  -6  -1   28.90    2.70
  -6   6  -1   25.80    2.50
   6   6   1   30.00    3.30
  -6   6  -1   27.80    2.00
   6   6   1   26.70    3.20
  -6   6  -1   26.80    2.40
  -7  -6  -1   33.30    2.60
  -7  -6  -1   33.40    3.50
   7  -6   1   34.20    2.60
   7  -6   1   29.10    3.20
   7  -6   1   36.10    3.00
  -7  -6  -1   34.30    2.60
  -7  -6  -1   35.90    3.20
  -7   6  -1   37.10    2.30
  -7   6  -1   36.80    2.80
   7   6   1   35.70    4.00
   7   6   1   33.90    3.70
  -7   6  -1   37.10    3.10
  -8  -6  -1   46.50    3.30
  -8  -6  -1   47.50    4.70
  -8  -6  -1   54.99    4.20
  -8  -6  -1   52.29    3.50
   8  -6   1   53.79    3.90
   8  -6   1   54.99    3.60
   8  -6   1   54.29    4.40
  -8   6  -1   48.90    3.80
   8   6   1   49.99    4.50
   8   6   1   54.89    4.60
  -9  -6  -1   17.50    2.40
  -9  -6  -1   19.60    3.20
   9  -6   1   21.00    2.70
  -9  -6  -1   14.70    2.30
   9  -6   1   16.90    2.60
  -9   6  -1   16.10    2.70
   9   6   1   20.50    3.60
  10  -6   1    0.80    1.30
  10  -6   1   -0.40    1.50
 -10  -6  -1    2.70    1.90
 -10  -6  -1    0.80    1.40
 -10   6  -1    0.60    1.60
  10   6   1   -2.10    1.80
  11  -6   1   15.90    3.00
  11  -6   1   10.10    2.60
 -11  -6  -1    6.70    2.10
 -11  -6  -1    9.20    2.80
  11   6   1    2.50    2.30
 -11   6  -1    9.10    2.80
  12  -6   1    4.30    2.50
 -12  -6  -1    2.40    2.10
 -12  -6  -1    6.90    2.70
  12   6   1    2.40    2.30
 -12   6  -1    2.20    2.00
 -12   6  -1    6.30    2.80
 -12  -7   1    1.00    2.40
 -12  -7   1    1.10    2.10
  12  -7  -1   -0.30    2.10
  12  -7  -1    1.20    2.30
  12   7  -1    0.60    2.70
 -12   7   1    1.40    2.20
 -11  -7   1    1.90    1.70
  11  -7  -1    3.80    2.10
 -11  -7   1   -1.10    2.20
  11  -7  -1    0.30    1.80
  11   7  -1    3.70    2.40
  10  -7  -1    7.10    2.10
 -10  -7   1    8.50    2.80
  10  -7  -1    7.90    2.20
 -10  -7   1    7.80    2.00
  10   7  -1    2.40    2.00
 -10   7   1    8.70    1.70
  -9  -7   1   15.20    2.80
   9  -7  -1   15.00    2.50
   9  -7  -1   16.80    2.70
  -9  -7   1   13.60    2.50
  -9  -7   1   12.50    2.20
   9   7  -1   15.30    3.00
  -9   7   1   15.30    2.00
  -9   7   1   11.70    2.20
  -9   7   1   10.80    2.70
  -8  -7   1   52.79    3.70
  -8  -7   1   55.89    4.50
  -8  -7   1   58.09    3.40
  -8  -7   1   49.00    4.10
   8  -7  -1   49.90    3.90
   8  -7  -1   50.69    3.70
  -8   7   1   51.59    3.60
   8   7  -1   57.79    4.70
  -8   7   1   57.19    3.40
  -8   7   1   55.99    4.20
  -7  -7   1  114.69    5.60
   7  -7  -1  109.89    5.50
  -7  -7   1  113.89    6.20
  -7  -7   1  107.09    5.20
   7  -7  -1  116.39    6.00
   7  -7  -1  121.39    6.30
  -7  -7   1  120.29    6.10
  -7   7   1  118.49    5.30
   7   7  -1  108.09    6.40
  -7   7   1  120.69    6.00
  -7   7   1  118.79    5.40
   6  -7  -1   -0.10    0.90
  -6  -7   1   -0.40    1.10
  -6  -7   1   -0.20    0.80
   6  -7  -1    1.10    0.90
   6  -7  -1    0.30    1.00
  -6  -7   1    0.10    1.00
   6   7  -1   -0.80    1.20
   6   7  -1   -0.60    1.00
  -6   7   1   -0.50    0.70
  -6   7   1    0.20    1.00
  -6   7   1    1.10    0.80
   5  -7  -1  205.38    8.00
  -5  -7   1  225.48    9.00
   5  -7  -1  206.88    8.70
   5  -7  -1  204.28    8.50
  -5  -7   1  195.08    8.50
   5  -7  -1  219.88    8.00
  -5  -7   1  214.88    8.50
  -5  -7   1  230.18    8.20
  -5   7   1  211.58    7.80
  -5   7   1  213.78    8.50
   5   7  -1  210.78    9.00
   5   7  -1  217.18    8.90
  -5   7   1  195.48    8.10
   4  -7  -1   35.70    2.70
   4  -7  -1   36.70    2.50
  -4  -7   1   42.50    2.90
   4  -7  -1   33.90    2.20
  -4  -7   1   35.60    2.40
   4  -7  -1   39.80    2.30
  -4  -7   1   38.10    2.50
  -4  -7   1   31.90    2.60
   4   7  -1   34.40    2.70
  -4   7   1   36.10    2.40
   4   7  -1   39.70    3.00
  -4   7   1   36.40    2.00
  -3  -7   1   36.30    2.70
   3  -7  -1   35.00    2.60
  -3  -7   1   35.40    2.50
   3  -7  -1   31.10    2.30
  -3  -7   1   36.30    2.40
  -3  -7   1   38.30    2.30
   3  -7  -1   38.30    1.90
  -3  -7   1   38.40    2.60
   3  -7  -1   37.30    2.20
  -3   7   1   36.90    2.20
  -3   7   1   39.20    2.40
   3   7  -1   35.00    2.50
  -3   7   1   34.50    2.50
   3   7  -1   37.10    2.70
   2  -7  -1   34.00    2.10
   2  -7  -1   31.60    2.30
  -2  -7   1   29.90    2.30
   2  -7  -1   29.10    2.10
  -2  -7   1   30.80    1.60
   2  -7  -1   29.60    1.70
  -2  -7   1   29.40    2.10
  -2  -7   1   35.40    2.50
  -2  -7   1   34.40    2.40
  -2  -7   1   27.50    2.10
   2   7  -1   31.00    2.40
  -2   7   1   31.10    2.30
   2   7  -1   29.10    2.10
  -2   7   1   31.10    2.10
   1  -7  -1    1.40    0.80
  -1  -7   1    2.20    0.90
  -1  -7   1    1.10    0.70
   1  -7  -1    1.30    0.60
  -1  -7   1    2.10    0.90
   1  -7  -1    2.40    0.80
   1  -7  -1    0.80    0.70
  -1  -7   1    1.40    0.50
  -1   7   1   -0.10    0.60
   1   7  -1    0.70    0.70
  -1   7   1    1.10    0.70
   1   7  -1    0.80    0.70
   0  -7   1   -0.20    0.60
   0  -7   1   -0.10    0.70
   0  -7  -1    0.80    0.60
   0  -7  -1    0.10    0.60
   0  -7  -1   -0.30    0.60
   0  -7   1    1.70    0.50
   0  -7  -1    0.50    0.70
   0  -7   1   -0.60    0.50
   0   7   1    0.60    0.70
   0   7  -1    0.80    0.60
   0   7   1    0.30    0.70
   0   7  -1   -0.20    0.50
   1  -7   1    3.30    0.90
  -1  -7  -1    2.90    0.90
   1  -7   1    3.50    0.80
   1  -7   1    4.00    1.10
  -1  -7  -1    4.70    1.00
  -1  -7  -1    4.80    1.10
   1  -7   1    4.40    1.00
  -1  -7  -1    4.50    0.90
  -1  -7  -1    4.40    1.00
  -1   7  -1    3.80    0.70
   1   7   1    2.30    0.90
   1   7   1    3.90    1.00
  -1   7  -1    3.70    0.80
   1   7   1    5.40    1.20
  -2  -7  -1  469.35   15.90
   2  -7   1  473.35   15.80
  -2  -7  -1  458.45   16.00
  -2  -7  -1  461.05   15.30
   2  -7   1  465.45   16.20
   2  -7   1  465.35   15.60
  -2  -7  -1  471.45   16.20
   2  -7   1  472.35   15.60
  -2   7  -1  469.15   15.80
  -2   7  -1  470.85   15.10
   2   7   1  460.95   16.40
   2   7   1  443.26   16.10
   2   7   1  460.65   16.10
  -3  -7  -1    0.10    0.50
   3  -7   1   -0.40    0.40
   3  -7   1    0.00    0.60
  -3  -7  -1   -0.60    0.70
  -3  -7  -1   -0.10    0.90
  -3  -7  -1   -0.40    0.60
   3  -7   1    0.10    0.60
   3  -7   1    0.20    0.60
   3  -7   1   -1.10    0.60
   3   7   1    0.40    0.80
   3   7   1   -0.30    0.80
  -4  -7  -1  157.68    6.70
  -4  -7  -1  154.38    6.10
   4  -7   1  163.18    6.60
  -4  -7  -1  163.78    6.90
   4  -7   1  149.19    6.80
   4  -7   1  150.58    5.80
  -4  -7  -1  143.29    6.70
  -4   7  -1  164.78    6.60
  -4   7  -1  161.78    6.40
  -4   7  -1  168.88    6.40
   4   7   1  168.28    7.20
   4   7   1  171.18    7.30
  -5  -7  -1   82.29    4.30
   5  -7   1   90.19    4.50
  -5  -7  -1   89.19    4.80
   5  -7   1   94.39    4.90
  -5  -7  -1   85.99    4.60
   5  -7   1   83.59    3.80
   5   7   1   81.99    5.00
   5   7   1   86.89    5.00
  -5   7  -1   83.29    4.30
  -5   7  -1   86.09    4.10
  -5   7  -1   92.29    4.30
   6  -7   1    0.20    0.70
  -6  -7  -1   -0.50    0.70
   6  -7   1    0.30    0.90
   6  -7   1    0.90    1.00
  -6  -7  -1    0.90    1.30
  -6  -7  -1    0.40    0.90
  -6  -7  -1    0.00    0.80
  -6   7  -1    0.40    1.00
   6   7   1   -0.40    0.90
  -6   7  -1   -0.40    0.60
   6   7   1    0.10    1.20
  -6   7  -1    0.50    0.80
  -7  -7  -1   -0.90    1.30
  -7  -7  -1   -0.40    1.10
   7  -7   1    0.40    1.30
  -7  -7  -1    1.30    1.00
   7  -7   1    0.50    0.80
  -7  -7  -1    1.20    0.90
   7  -7   1    0.20    1.10
   7   7   1   -0.60    1.30
  -7   7  -1   -1.90    0.70
  -7   7  -1    1.80    1.30
   7   7   1    0.10    1.20
  -7   7  -1   -0.30    1.00
  -8  -7  -1   16.80    2.30
   8  -7   1   10.50    1.90
   8  -7   1   11.60    2.40
  -8  -7  -1   12.00    1.90
  -8  -7  -1    8.60    2.30
   8  -7   1   11.70    2.10
  -8   7  -1   14.60    2.30
   8   7   1   16.30    3.00
   8   7   1   18.90    3.20
  -8   7  -1   12.90    1.70
  -9  -7  -1    0.10    1.30
  -9  -7  -1   -0.40    1.20
  -9  -7  -1   -2.20    1.30
   9  -7   1    1.50    1.60
   9  -7   1   -0.70    1.10
   9   7   1    1.00    1.70
  -9   7  -1    1.40    1.30
 -10  -7  -1    2.10    2.20
 -10  -7  -1    1.00    1.60
  10  -7   1    3.40    1.80
  10  -7   1    3.70    1.90
 -10   7  -1    3.30    2.00
  10   7   1    1.30    2.40
  11  -7   1    2.00    1.80
 -11  -7  -1    0.40    1.50
 -11  -7  -1    0.90    2.30
 -11   7  -1    0.60    2.10
  11   7   1    2.10    2.40
  12  -7   1   19.70    3.50
 -12  -7  -1   17.40    3.70
  12   7   1   15.40    4.10
 -12  -8   1    0.40    2.00
  12  -8  -1   -1.80    1.90
 -12  -8   1    0.40    2.40
  12   8  -1    1.00    2.90
 -12   8   1    4.30    2.40
 -11  -8   1   10.80    2.50
  11  -8  -1    5.90    2.50
 -11  -8   1    5.60    2.60
  11  -8  -1    6.50    2.40
  11   8  -1    3.00    2.70
  10  -8  -1   16.20    2.70
 -10  -8   1   20.50    2.80
  10  -8  -1   18.10    3.10
 -10  -8   1   16.20    3.20
 -10   8   1   19.90    2.60
  10   8  -1   25.70    4.20
  -9  -8   1    6.10    2.20
   9  -8  -1   10.50    2.40
  -9  -8   1   12.70    2.50
   9  -8  -1    6.90    1.90
  -9  -8   1    6.90    1.80
  -9   8   1    4.30    2.50
   9   8  -1    8.70    2.60
   8  -8  -1   49.40    4.00
   8  -8  -1   48.40    3.50
  -8  -8   1   54.59    3.40
  -8  -8   1   60.79    4.80
  -8  -8   1   50.19    4.30
  -8   8   1   48.80    3.50
   8   8  -1   45.50    4.80
  -8   8   1   62.79    3.60
  -8   8   1   51.39    4.30
  -7  -8   1   28.60    3.40
   7  -8  -1   26.90    2.70
  -7  -8   1   21.50    2.70
   7  -8  -1   19.20    2.60
   7  -8  -1   28.00    4.30
  -7  -8   1   20.60    2.80
  -7  -8   1   23.40    2.40
   7   8  -1   27.10    3.40
  -7   8   1   21.70    2.70
  -7   8   1   17.00    2.20
  -7   8   1   29.10    2.60
  -6  -8   1  348.17   13.50
  -6  -8   1  361.66   13.40
  -6  -8   1  399.26   13.00
   6  -8  -1  359.66   12.80
  -6  -8   1  356.86   13.80
   6  -8  -1  347.17   13.60
   6  -8  -1  328.77   13.30
   6   8  -1  353.26   13.90
  -6   8   1  339.47   12.40
   6   8  -1  343.07   13.80
  -6   8   1  351.46   12.90
  -6   8   1  344.57   13.20
   5  -8  -1  128.09    5.50
   5  -8  -1  125.99    5.50
  -5  -8   1  126.89    5.90
  -5  -8   1  145.69    6.50
  -5  -8   1  126.29    6.10
   5  -8  -1  130.19    6.30
  -5  -8   1  136.09    5.70
   5  -8  -1  127.99    6.00
   5   8  -1  121.19    6.30
  -5   8   1  126.59    5.20
  -5   8   1  129.19    5.70
  -5   8   1  129.89    6.10
   5   8  -1  127.79    6.40
  -4  -8   1   15.20    2.10
   4  -8  -1   16.60    2.00
  -4  -8   1   12.80    1.80
  -4  -8   1    9.90    1.70
  -4  -8   1   12.10    1.60
   4  -8  -1   11.70    1.80
  -4  -8   1   15.50    2.20
   4  -8  -1   11.00    1.50
  -4   8   1   11.70    1.60
   4   8  -1   11.20    1.80
  -4   8   1   13.50    1.40
  -4   8   1    7.70    1.40
   4   8  -1   12.90    2.10
  -4   8   1   11.80    1.50
   3  -8  -1    2.50    0.70
   3  -8  -1    3.80    1.00
  -3  -8   1    1.10    0.90
  -3  -8   1    2.80    1.00
  -3  -8   1    3.20    1.00
  -3  -8   1    3.70    1.30
   3  -8  -1    3.40    1.00
  -3  -8   1    2.10    1.00
   3  -8  -1    3.10    1.10
   3   8  -1    3.30    1.10
  -3   8   1    4.70    1.10
  -3   8   1    4.20    0.90
  -3   8   1    1.50    0.80
   3   8  -1    3.00    1.10
   2  -8  -1   25.60    1.60
  -2  -8   1   18.60    2.00
   2  -8  -1   18.70    1.90
   2  -8  -1   24.00    2.20
   2  -8  -1   25.40    1.90
  -2  -8   1   22.30    1.40
  -2  -8   1   25.60    1.90
  -2  -8   1   19.70    2.30
  -2  -8   1   26.00    2.40
  -2  -8   1   22.60    2.10
  -2   8   1   22.20    1.80
   2   8  -1   23.90    2.20
   2   8  -1   24.20    2.30
  -2   8   1   24.60    2.20
  -1  -8   1   59.29    3.20
  -1  -8   1   57.89    3.40
  -1  -8   1   60.49    3.50
   1  -8  -1   73.69    3.40
   1  -8  -1   62.19    3.00
   1  -8  -1   61.29    3.30
  -1  -8   1   64.29    2.70
   1  -8  -1   64.89    3.60
  -1   8   1   59.19    3.50
   1   8  -1   61.59    3.50
   1   8  -1   65.89    3.20
  -1   8   1   69.69    3.30
   1   8  -1   63.89    3.20
   0  -8   1    0.80    0.80
   0  -8   1    0.90    0.50
   0  -8  -1    0.00    0.70
   0  -8   1    1.00    0.80
   0  -8  -1    0.40    0.70
   0  -8   1    0.80    0.80
   0  -8  -1    0.30    0.70
   0  -8  -1    0.60    0.80
   0   8  -1    0.00    0.60
   0   8   1    0.70    0.70
   0   8   1    0.00    0.60
   0   8  -1    0.10    0.60
   1  -8   1 1193.38   38.90
   1  -8   1 1249.77   38.70
  -1  -8  -1 1209.18   38.90
   1  -8   1 1202.38   39.50
  -1  -8  -1 1218.88   38.80
  -1  -8  -1 1187.78   39.20
  -1  -8  -1 1236.48   39.50
  -1  -8  -1 1209.18   39.00
   1  -8   1 1224.98   39.10
  -1   8  -1 1211.98   38.50
  -1   8  -1 1221.38   39.20
   1   8   1 1217.68   39.60
   1   8   1 1192.78   39.20
   2  -8   1  148.19    6.20
  -2  -8  -1  154.98    6.30
  -2  -8  -1  152.78    6.50
   2  -8   1  152.68    6.10
  -2  -8  -1  146.49    6.60
   2  -8   1  154.48    6.70
   2  -8   1  160.88    6.10
   2   8   1  155.88    6.60
  -2   8  -1  160.18    5.60
   2   8   1  153.98    6.80
   2   8   1  151.08    6.50
  -2   8  -1  151.28    6.30
   3  -8   1   16.10    1.80
  -3  -8  -1   12.70    1.80
  -3  -8  -1   14.60    2.00
   3  -8   1   12.20    1.50
  -3  -8  -1   14.80    2.00
   3  -8   1   14.40    2.00
   3  -8   1   12.70    1.60
  -3  -8  -1   14.80    1.50
   3   8   1    8.80    1.50
  -3   8  -1   14.10    1.10
   3   8   1   16.50    2.20
   4  -8   1  108.29    5.50
  -4  -8  -1  109.49    5.40
  -4  -8  -1  109.79    5.20
   4  -8   1  109.09    4.80
   4  -8   1  109.39    5.10
  -4  -8  -1  114.89    4.70
  -4  -8  -1  108.69    5.50
   4  -8   1  112.39    4.40
   4  -8   1  104.79    4.90
   4   8   1  115.59    5.80
  -4   8  -1  115.39    5.20
  -4   8  -1  107.79    4.90
   4   8   1  109.49    5.70
   5  -8   1    3.20    1.10
   5  -8   1    3.00    1.20
  -5  -8  -1    4.20    1.10
  -5  -8  -1    2.70    1.10
   5  -8   1    2.60    0.80
  -5  -8  -1    2.90    1.40
  -5  -8  -1    2.60    1.10
  -5   8  -1    4.20    1.20
   5   8   1    3.40    1.50
  -5   8  -1    4.30    1.10
   5   8   1    2.20    1.30
  -5   8  -1    4.10    1.30
  -6  -8  -1  111.19    5.90
   6  -8   1  116.09    5.70
  -6  -8  -1  109.79    5.20
   6  -8   1  110.99    6.00
  -6  -8  -1  104.99    5.70
   6  -8   1  104.49    4.70
  -6  -8  -1  112.79    5.50
   6   8   1  110.89    6.30
   6   8   1   95.49    5.90
  -6   8  -1  111.19    5.50
  -6   8  -1  113.09    5.10
  -6   8  -1  112.79    5.30
  -7  -8  -1   23.10    3.10
   7  -8   1   15.30    2.40
  -7  -8  -1   21.30    2.60
   7  -8   1   22.30    2.30
  -7  -8  -1   21.10    3.00
   7  -8   1   21.50    3.00
  -7   8  -1   15.50    1.90
  -7   8  -1   23.70    2.70
   7   8   1   17.80    2.80
   7   8   1   17.10    2.90
  -7   8  -1   23.80    4.00
  -8  -8  -1   18.20    2.50
   8  -8   1   13.60    2.00
   8  -8   1   11.60    2.30
   8  -8   1   16.80    2.80
  -8  -8  -1   14.70    2.10
  -8  -8  -1   10.20    2.30
   8   8   1   10.20    2.60
  -8   8  -1   13.60    1.90
  -8   8  -1   12.80    2.20
  -9  -8  -1   17.10    2.40
   9  -8   1   21.10    2.60
  -9  -8  -1   18.70    2.60
  -9  -8  -1   11.50    2.60
   9  -8   1   20.00    3.00
   9   8   1   10.60    3.00
  -9   8  -1   16.30    2.70
 -10  -8  -1   75.39    4.80
 -10  -8  -1   72.79    6.00
  10  -8   1   70.59    5.20
 -10   8  -1   66.49    5.10
  10   8   1   75.09    6.40
  11  -8   1   44.70    4.80
 -11  -8  -1   28.90    4.60
  11   8   1   41.30    5.70
  12  -8   1   10.40    2.70
 -12  -8  -1    9.60    3.10
  12   8   1   11.00    3.40
  12  -9  -1    0.40    2.10
 -12  -9   1    0.60    2.40
  12   9  -1    4.70    3.10
 -12   9   1    6.20    2.30
  11  -9  -1    8.60    2.60
 -11  -9   1   13.10    3.30
 -11  -9   1    9.70    3.20
  11   9  -1   12.40    3.60
  10  -9  -1    0.70    1.60
 -10  -9   1   -0.50    1.90
  10  -9  -1    1.60    1.60
 -10  -9   1   -1.20    1.90
 -10   9   1    1.20    1.30
  10   9  -1   -3.10    1.90
  -9  -9   1    3.40    1.90
  -9  -9   1    4.10    2.20
   9  -9  -1    5.90    2.00
   9  -9  -1    1.40    1.60
  -9   9   1    4.70    1.40
   9   9  -1    3.20    2.20
  -8  -9   1   14.00    2.60
   8  -9  -1   15.90    2.30
  -8  -9   1   15.60    2.70
   8  -9  -1   12.20    2.30
  -8  -9   1   14.40    2.00
  -8  -9   1   12.00    2.80
  -8   9   1   11.10    2.80
  -8   9   1    9.30    2.30
  -8   9   1   11.30    2.00
   8   9  -1   14.50    2.90
  -7  -9   1  128.49    7.00
   7  -9  -1  133.49    6.70
  -7  -9   1  125.49    6.50
  -7  -9   1  127.89    7.00
   7  -9  -1  136.59    6.10
  -7  -9   1  137.29    6.10
  -7   9   1  128.09    6.10
  -7   9   1  137.69    6.80
   7   9  -1  133.69    7.30
  -7   9   1  129.69    5.80
  -6  -9   1  166.18    7.40
   6  -9  -1  164.28    6.90
   6  -9  -1  168.58    7.60
  -6  -9   1  169.08    7.80
   6  -9  -1  166.38    7.80
  -6  -9   1  160.38    7.90
  -6  -9   1  150.98    6.80
   6   9  -1  168.18    8.10
  -6   9   1  162.88    6.60
  -6   9   1  163.68    7.10
  -6   9   1  165.58    7.60
   5  -9  -1   55.49    3.20
   5  -9  -1   55.89    3.80
  -5  -9   1   43.20    3.50
   5  -9  -1   50.99    3.40
   5  -9  -1   51.19    3.00
  -5  -9   1   47.40    3.10
  -5  -9   1   48.40    3.30
  -5  -9   1   49.50    3.80
   5   9  -1   51.89    3.80
  -5   9   1   52.69    2.80
  -5   9   1   53.89    3.40
   5   9  -1   49.99    4.00
  -5   9   1   50.29    3.70
  -4  -9   1    1.70    1.10
   4  -9  -1    0.70    0.90
  -4  -9   1    0.50    0.90
  -4  -9   1    1.70    0.90
   4  -9  -1    0.90    1.00
  -4  -9   1    2.30    1.00
   4  -9  -1    1.20    0.90
  -4  -9   1    2.20    1.20
  -4   9   1    1.40    0.90
  -4   9   1    2.90    1.10
   4   9  -1    0.80    0.90
   4   9  -1    1.50    1.00
  -4   9   1    0.90    0.70
  -4   9   1    2.60    0.90
   3  -9  -1   16.70    2.00
  -3  -9   1   21.20    2.40
  -3  -9   1   14.10    1.90
  -3  -9   1   18.20    2.00
  -3  -9   1   15.30    1.90
   3  -9  -1   19.20    1.50
  -3  -9   1   16.80    1.30
  -3  -9   1   21.00    2.40
   3  -9  -1   16.00    2.10
   3  -9  -1   20.00    2.10
  -3   9   1   21.80    1.80
   3   9  -1   16.70    2.10
  -3   9   1   17.00    2.00
   3   9  -1   15.70    2.10
  -3   9   1   18.60    2.20
  -2  -9   1   35.80    2.70
  -2  -9   1   34.20    2.80
  -2  -9   1   32.20    2.50
  -2  -9   1   33.40    2.80
   2  -9  -1   34.20    2.70
   2  -9  -1   36.10    2.50
   2  -9  -1   33.40    2.00
  -2  -9   1   35.30    2.50
   2  -9  -1   35.80    2.50
  -2  -9   1   34.30    1.80
   2   9  -1   38.50    2.80
  -2   9   1   40.20    2.80
  -2   9   1   33.60    2.40
   2   9  -1   33.90    2.50
  -1  -9   1   30.30    2.60
   1  -9  -1   30.30    2.20
   1  -9  -1   33.30    2.40
  -1  -9   1   34.60    2.60
  -1  -9   1   30.40    1.80
   1  -9  -1   32.20    2.10
  -1  -9   1   32.00    2.30
   1  -9  -1   30.50    2.60
   1   9  -1   32.20    2.30
  -1   9   1   33.20    2.30
   1   9  -1   32.10    2.60
  -1   9   1   34.20    2.60
   1   9  -1   31.00    2.20
   0  -9   1   90.59    3.80
   0  -9  -1   90.29    4.10
   0  -9  -1   92.89    4.20
   0  -9   1   96.59    4.50
   0  -9   1   80.99    4.50
   0  -9  -1   85.49    4.40
   0  -9  -1   88.79    4.60
   0  -9   1   93.09    4.40
   0   9   1   94.49    4.50
   0   9  -1   86.79    4.50
   0   9  -1   91.89    4.10
   0   9   1   96.89    4.80
   1  -9   1    4.00    1.00
  -1  -9  -1    1.50    0.80
   1  -9   1    3.10    0.80
  -1  -9  -1    2.10    1.00
  -1  -9  -1    2.50    0.90
   1  -9   1    2.50    1.10
  -1  -9  -1    3.30    1.10
   1  -9   1    4.40    1.20
  -1  -9  -1    2.40    1.00
   1   9   1    3.00    1.10
  -1   9  -1    2.00    0.90
  -1   9  -1    4.10    0.90
   1   9   1    3.30    1.10
   2  -9   1  269.37   10.10
  -2  -9  -1  270.47   10.40
  -2  -9  -1  273.37   10.10
  -2  -9  -1  269.77    9.80
   2  -9   1  268.07    9.90
  -2  -9  -1  272.67   10.40
  -2  -9  -1  272.47   10.60
   2  -9   1  283.07    9.90
   2  -9   1  272.97   10.60
   2   9   1  269.37   10.80
   2   9   1  257.47   10.50
   2   9   1  272.87   10.40
  -2   9  -1  275.07   10.20
  -2   9  -1  270.67    9.40
  -3  -9  -1   23.70    2.50
   3  -9   1   26.90    2.10
  -3  -9  -1   21.00    2.60
   3  -9   1   23.60    1.90
   3  -9   1   20.00    2.40
  -3  -9  -1   23.80    1.80
   3  -9   1   22.90    2.00
  -3  -9  -1   25.00    2.60
   3   9   1   20.20    2.50
   3   9   1   26.10    2.70
  -3   9  -1   25.50    2.30
  -3   9  -1   24.20    1.50
   3   9   1   21.60    2.50
  -4  -9  -1    7.30    1.50
   4  -9   1    5.60    1.20
  -4  -9  -1    5.10    1.50
   4  -9   1    4.90    1.20
  -4  -9  -1    6.60    1.50
  -4  -9  -1    6.70    1.30
   4  -9   1    4.70    1.40
   4  -9   1    7.10    1.50
   4  -9   1    5.90    0.90
   4   9   1    5.90    1.60
  -4   9  -1    7.20    1.60
   4   9   1    7.70    1.70
  -5  -9  -1    0.00    0.90
   5  -9   1    0.80    0.60
   5  -9   1    0.80    0.80
  -5  -9  -1    0.90    1.30
  -5  -9  -1   -0.20    0.80
   5  -9   1   -0.40    1.00
  -5  -9  -1   -0.10    0.80
  -5   9  -1    0.20    0.90
   5   9   1    1.90    1.30
  -5   9  -1   -0.80    0.90
  -5   9  -1   -0.50    0.80
   5   9   1   -0.50    1.10
  -6  -9  -1    1.00    1.10
   6  -9   1    2.40    0.90
   6  -9   1    0.60    1.30
   6  -9   1    1.80    1.20
  -6  -9  -1    2.10    1.20
  -6  -9  -1    1.90    1.50
  -6  -9  -1    2.40    1.40
   6   9   1    1.50    1.60
   6   9   1    2.90    1.50
  -6   9  -1    2.40    1.10
  -6   9  -1    0.70    1.30
  -6   9  -1    3.90    1.30
  -7  -9  -1    5.00    1.60
  -7  -9  -1    2.20    1.80
   7  -9   1    2.10    1.10
   7  -9   1    3.20    1.50
  -7  -9  -1    2.10    1.30
   7  -9   1    3.20    1.40
  -7  -9  -1    4.20    1.70
   7   9   1    3.30    1.60
   7   9   1    2.80    1.70
  -7   9  -1    2.90    1.20
  -7   9  -1    0.80    1.20
   8  -9   1   22.30    3.00
   8  -9   1   28.90    3.10
   8  -9   1   23.80    4.40
  -8  -9  -1   26.40    3.00
  -8  -9  -1   27.50    3.10
  -8  -9  -1   21.70    3.50
  -8   9  -1   25.20    2.60
  -8   9  -1   30.90    3.20
   8   9   1   22.30    3.50
  -9  -9  -1   41.20    4.90
  -9  -9  -1   43.20    3.50
   9  -9   1   41.30    4.30
  -9  -9  -1   40.90    4.10
  -9   9  -1   36.60    3.90
   9   9   1   37.30    4.70
 -10  -9  -1   45.70    5.20
  10  -9   1   48.70    4.90
  10   9   1   41.90    5.30
 -11  -9  -1    2.20    2.30
  11  -9   1    2.30    2.20
  11   9   1    3.30    2.60
  12  -9   1    5.90    2.90
 -12  -9  -1   11.80    3.50
  12   9   1   10.40    3.80
  12 -10  -1    0.50    2.10
 -12 -10   1    4.00    3.10
  12  10  -1    5.80    3.50
 -12  10   1    2.00    2.50
 -11 -10   1    4.30    2.70
  11 -10  -1    2.70    2.10
  11  10  -1    0.60    2.20
 -10 -10   1   -1.70    2.00
 -10 -10   1   -1.20    1.80
  10 -10  -1    0.70    1.90
 -10  10   1    1.80    1.60
  10  10  -1    0.80    1.80
   9 -10  -1    6.00    2.10
  -9 -10   1   11.80    2.50
  -9 -10   1    4.80    2.20
   9 -10  -1    8.60    2.10
   9  10  -1   11.00    3.00
  -9  10   1    9.70    2.00
  -8 -10   1   18.20    2.80
  -8 -10   1   15.40    3.10
   8 -10  -1   15.70    2.70
   8 -10  -1   15.70    2.30
  -8 -10   1   17.80    3.10
  -8 -10   1   19.00    2.40
  -8  10   1   14.90    2.30
   8  10  -1   14.40    3.10
   7 -10  -1   14.90    2.00
  -7 -10   1   16.70    2.50
  -7 -10   1   12.10    2.50
  -7 -10   1   13.40    2.00
  -7 -10   1   11.40    2.40
   7 -10  -1   16.80    2.60
  -7  10   1   17.50    2.60
   7  10  -1   15.30    2.90
  -7  10   1   16.50    2.30
   6 -10  -1   24.10    2.50
  -6 -10   1   20.10    2.60
   6 -10  -1   18.90    3.10
  -6 -10   1   18.70    2.80
  -6 -10   1   21.70    2.90
  -6 -10   1   20.90    2.50
   6 -10  -1   16.20    2.40
   6 -10  -1   21.30    2.30
  -6 -10   1   18.50    3.10
  -6  10   1   22.30    2.20
  -6  10   1   17.80    2.30
  -6  10   1   17.50    2.40
   6  10  -1   23.80    3.20
  -5 -10   1   71.29    4.60
  -5 -10   1   67.39    4.80
   5 -10  -1   62.39    3.80
  -5 -10   1   68.89    4.10
  -5 -10   1   72.99    4.10
   5 -10  -1   72.09    4.60
   5 -10  -1   65.09    4.20
   5 -10  -1   61.99    3.60
   5  10  -1   71.69    4.60
  -5  10   1   70.09    4.30
   5  10  -1   69.59    4.70
  -5  10   1   65.29    3.40
  -5  10   1   70.99    4.10
   4 -10  -1    9.80    1.80
  -4 -10   1    8.40    1.90
  -4 -10   1   13.10    2.50
  -4 -10   1    8.30    1.80
  -4 -10   1    8.90    1.70
   4 -10  -1   10.30    1.70
   4 -10  -1    7.80    1.70
  -4 -10   1   10.80    1.80
   4  10  -1    8.10    1.80
  -4  10   1   10.80    1.30
   4  10  -1    8.20    1.80
  -4  10   1    8.50    1.60
  -4  10   1   10.00    1.80
  -4  10   1    9.50    1.50
  -3 -10   1   43.80    3.20
  -3 -10   1   43.00    2.20
   3 -10  -1   43.50    3.30
  -3 -10   1   36.20    2.70
  -3 -10   1   40.50    3.20
   3 -10  -1   36.10    2.70
   3 -10  -1   39.40    2.80
  -3 -10   1   41.40    2.80
   3 -10  -1   42.20    2.30
  -3 -10   1   36.30    3.20
  -3  10   1   40.90    3.10
   3  10  -1   40.40    3.20
   3  10  -1   37.00    3.10
  -3  10   1   37.60    2.60
  -2 -10   1    2.30    1.10
  -2 -10   1    2.90    0.80
   2 -10  -1    3.10    0.90
   2 -10  -1    1.10    0.90
  -2 -10   1    4.40    1.30
   2 -10  -1    3.50    1.00
  -2 -10   1    3.00    1.10
   2 -10  -1    2.10    1.00
   2  10  -1    3.50    1.30
   2  10  -1    3.30    1.10
  -2  10   1    2.10    1.00
   2  10  -1    3.50    1.10
  -2  10   1    4.30    1.30
   1 -10  -1    4.10    1.20
  -1 -10   1    4.80    1.30
  -1 -10   1    5.60    1.50
   1 -10  -1    5.00    1.20
  -1 -10   1    3.90    1.20
   1 -10  -1    5.10    1.20
  -1 -10   1    5.20    0.90
   1 -10  -1    4.40    1.10
   1  10  -1    4.30    1.20
  -1  10   1    5.60    1.30
   1  10  -1    5.20    1.20
  -1  10   1    6.00    1.30
   1  10  -1    4.90    1.30
   0 -10  -1   92.69    4.40
   0 -10   1   95.69    4.70
   0 -10  -1   90.69    4.70
   0 -10   1   96.99    4.70
   0 -10   1   99.29    4.10
   0 -10   1   98.99    5.10
   0 -10  -1   94.29    4.50
   0 -10  -1   89.99    4.90
   0  10   1   92.49    4.70
   0  10  -1   97.49    4.40
   0  10  -1   92.69    4.80
   0  10   1   87.49    5.00
  -1 -10  -1   24.50    2.80
  -1 -10  -1   19.20    2.20
   1 -10   1   22.60    2.00
   1 -10   1   22.00    2.30
   1 -10   1   24.20    1.90
   1 -10   1   22.00    2.40
  -1 -10  -1   22.30    1.90
  -1 -10  -1   21.20    2.30
   1  10   1   20.40    2.40
   1  10   1   21.10    2.50
  -1  10  -1   21.50    1.70
  -1  10  -1   18.70    2.20
   2 -10   1    4.30    1.10
  -2 -10  -1    2.40    1.20
   2 -10   1    5.40    1.40
  -2 -10  -1    3.50    1.20
   2 -10   1    6.10    1.20
  -2 -10  -1    4.30    1.30
  -2 -10  -1    3.20    1.00
  -2 -10  -1    2.90    1.10
   2 -10   1    5.20    1.20
   2  10   1    5.40    1.50
  -2  10  -1    5.00    1.00
   2  10   1    3.60    1.40
  -2  10  -1    3.50    1.10
   2  10   1    3.00    1.30
   3 -10   1   31.50    2.90
   3 -10   1   30.80    2.30
   3 -10   1   31.60    2.40
  -3 -10  -1   24.50    2.60
  -3 -10  -1   27.80    3.00
  -3 -10  -1   32.40    2.70
  -3 -10  -1   26.50    2.80
   3 -10   1   33.70    2.50
  -3  10  -1   27.70    1.90
  -3  10  -1   27.70    2.50
   3  10   1   33.70    3.60
   3  10   1   24.50    2.80
   3  10   1   29.60    2.70
   4 -10   1    1.00    0.90
   4 -10   1    0.20    0.80
   4 -10   1    1.60    0.70
  -4 -10  -1    1.80    1.30
  -4 -10  -1    0.50    1.10
   4 -10   1   -0.30    0.80
  -4 -10  -1    1.50    0.80
   4 -10   1    1.50    1.20
  -4 -10  -1    0.90    1.00
  -4  10  -1    1.90    1.10
   4  10   1    2.20    1.20
   4  10   1    0.60    1.20
  -5 -10  -1   18.30    2.50
  -5 -10  -1   19.80    2.70
   5 -10   1   18.60    1.70
  -5 -10  -1   18.00    2.10
   5 -10   1   24.20    2.70
   5 -10   1   20.50    2.90
  -5 -10  -1   18.70    2.70
  -5  10  -1   16.50    2.20
  -5  10  -1   21.80    2.40
   5  10   1   17.70    2.90
  -5  10  -1   23.70    2.60
   5  10   1   16.70    2.70
  -6 -10  -1    4.50    1.30
   6 -10   1    4.50    1.50
  -6 -10  -1    4.80    1.70
  -6 -10  -1    2.80    1.40
   6 -10   1    2.30    1.40
   6 -10   1    6.50    1.20
  -6 -10  -1    7.00    2.00
   6  10   1    3.90    1.90
   6  10   1    5.10    1.80
  -6  10  -1    5.40    1.40
  -6  10  -1    3.30    1.30
   7 -10   1    1.10    1.40
  -7 -10  -1   -1.50    1.00
   7 -10   1    0.20    1.30
  -7 -10  -1   -0.90    1.40
  -7 -10  -1    0.20    1.20
  -7  10  -1   -1.10    1.00
   7  10   1   -0.90    1.40
  -7  10  -1   -0.20    1.10
  -8 -10  -1    0.90    1.40
   8 -10   1    3.70    1.70
  -8 -10  -1    2.70    1.70
  -8 -10  -1    1.50    2.20
   8  10   1    2.10    1.80
  -8  10  -1    1.30    1.30
  -8  10  -1    1.30    1.20
  -9 -10  -1   29.50    3.50
  -9 -10  -1   25.10    4.10
   9 -10   1   32.40    4.00
   9  10   1   26.20    4.40
  -9  10  -1   27.00    3.70
 -10 -10  -1   10.40    3.00
  10 -10   1   14.60    2.90
  10  10   1    4.10    2.60
  11 -10   1   30.80    4.30
 -11 -10  -1   31.50    5.00
  11  10   1   38.10    5.70
  11 -11  -1    1.00    2.00
 -11 -11   1    4.10    2.40
 -11 -11   1   -1.80    2.40
  11  11  -1   -0.90    2.50
  10 -11  -1    2.80    1.90
 -10 -11   1    2.50    2.20
 -10 -11   1   -0.60    2.20
 -10  11   1   -1.50    1.50
  10  11  -1   -0.10    1.90
  -9 -11   1   12.70    3.10
   9 -11  -1   10.20    2.70
  -9 -11   1   10.80    2.60
  -9 -11   1    9.50    3.00
   9  11  -1    1.50    2.10
  -9  11   1    9.90    1.90
   8 -11  -1    7.30    1.80
   8 -11  -1   11.50    2.40
  -8 -11   1   13.80    3.20
  -8 -11   1   12.10    2.80
  -8 -11   1   11.00    2.10
  -8 -11   1   15.50    2.80
   8  11  -1   13.00    2.90
  -8  11   1   11.10    2.20
  -7 -11   1  104.39    6.40
   7 -11  -1  104.09    5.20
  -7 -11   1  106.69    5.90
  -7 -11   1  108.09    6.60
   7 -11  -1  106.79    6.10
  -7 -11   1  111.19    5.70
  -7 -11   1  110.59    6.80
  -7  11   1   99.89    5.60
  -7  11   1  104.09    6.30
   7  11  -1  108.49    6.70
   6 -11  -1   12.70    2.00
  -6 -11   1   10.90    2.00
  -6 -11   1   11.50    2.10
  -6 -11   1    9.80    2.50
  -6 -11   1   11.00    2.30
  -6 -11   1   12.90    2.60
   6 -11  -1   12.40    2.20
   6 -11  -1   10.10    1.70
   6  11  -1   12.20    2.50
  -6  11   1   14.20    2.50
  -6  11   1   10.60    1.90
  -5 -11   1  163.18    7.20
  -5 -11   1  165.08    7.20
   5 -11  -1  165.88    7.40
  -5 -11   1  156.78    7.60
   5 -11  -1  165.88    7.90
  -5 -11   1  155.68    7.80
  -5 -11   1  168.08    8.30
   5 -11  -1  156.18    6.90
   5 -11  -1  151.58    6.60
  -5  11   1  153.98    7.10
   5  11  -1  145.29    7.50
  -5  11   1  151.08    6.30
   4 -11  -1    8.50    2.00
  -4 -11   1    9.30    1.20
   4 -11  -1    8.10    1.60
   4 -11  -1    5.90    1.40
  -4 -11   1    8.50    1.70
   4 -11  -1    7.70    1.30
  -4 -11   1    7.20    2.00
  -4 -11   1    4.60    1.50
  -4 -11   1    6.70    1.60
  -4 -11   1    7.00    1.90
  -4  11   1    6.20    1.60
  -4  11   1    6.20    1.60
  -4  11   1    7.20    1.50
   4  11  -1   11.10    2.40
   4  11  -1    5.50    1.70
  -3 -11   1   -0.20    0.60
  -3 -11   1    0.40    1.20
   3 -11  -1    0.60    1.00
  -3 -11   1   -0.20    0.90
   3 -11  -1    1.40    0.70
   3 -11  -1    0.50    1.00
   3 -11  -1    0.50    1.00
  -3 -11   1   -1.20    1.20
  -3 -11   1   -1.30    0.70
  -3 -11   1    0.60    1.00
   3  11  -1   -0.20    1.00
   3  11  -1   -0.10    1.00
  -3  11   1    1.20    0.80
  -3  11   1   -0.50    0.90
  -2 -11   1   65.69    3.80
  -2 -11   1   67.69    3.00
  -2 -11   1   61.09    4.10
   2 -11  -1   65.29    3.70
   2 -11  -1   68.29    4.30
  -2 -11   1   67.89    4.30
   2 -11  -1   63.29    3.80
   2 -11  -1   61.59    3.20
  -2  11   1   69.99    3.80
  -2  11   1   65.99    4.20
   2  11  -1   63.49    3.90
   2  11  -1   65.39    4.20
   2  11  -1   63.89    3.80
  -1 -11   1    6.20    1.60
   1 -11  -1   10.00    1.50
   1 -11  -1   10.00    1.50
  -1 -11   1    8.00    1.70
   1 -11  -1   11.30    1.80
  -1 -11   1   10.90    1.90
  -1 -11   1   10.10    1.20
   1 -11  -1    6.70    1.50
  -1  11   1    7.20    1.60
   1  11  -1   11.20    1.70
   1  11  -1    8.00    1.60
  -1  11   1   12.60    2.10
   0 -11   1   67.09    3.30
   0 -11  -1   61.89    3.90
   0 -11  -1   67.99    4.40
   0 -11   1   68.79    4.00
   0 -11   1   73.39    4.50
   0 -11  -1   69.09    3.70
   0 -11   1   69.79    4.00
   0 -11  -1   67.69    3.70
   0  11   1   76.99    4.10
   0  11   1   74.59    4.50
   0  11  -1   70.09    4.20
   0  11  -1   72.39    3.70
   1 -11   1  197.68    8.20
   1 -11   1  191.58    8.00
  -1 -11  -1  202.58    8.50
  -1 -11  -1  201.18    7.90
   1 -11   1  198.58    8.70
  -1 -11  -1  208.98    8.30
  -1 -11  -1  201.08    8.70
   1 -11   1  207.38    7.80
  -1  11  -1  202.28    8.50
   1  11   1  192.38    8.40
   1  11   1  205.68    8.90
  -1  11  -1  201.48    7.70
   2 -11   1   13.20    1.70
   2 -11   1   14.90    2.40
  -2 -11  -1   16.70    2.30
  -2 -11  -1   17.30    2.30
  -2 -11  -1   12.40    2.10
  -2 -11  -1   14.60    2.00
  -2 -11  -1   13.10    1.70
   2 -11   1   17.30    2.00
   2 -11   1   14.60    2.10
  -2  11  -1   17.10    2.30
   2  11   1   16.80    2.70
   2  11   1   13.20    2.10
  -2  11  -1   15.90    1.70
   2  11   1   14.80    2.20
   3 -11   1   40.10    2.90
   3 -11   1   46.50    3.70
  -3 -11  -1   34.90    3.40
  -3 -11  -1   44.70    2.80
   3 -11   1   46.80    3.20
  -3 -11  -1   45.00    3.40
   3 -11   1   44.70    2.90
  -3 -11  -1   43.20    3.50
  -3 -11  -1   39.60    3.20
   3  11   1   49.70    3.60
   3  11   1   45.10    3.60
  -3  11  -1   38.60    3.10
  -3  11  -1   46.90    2.40
   3  11   1   47.70    3.90
   4 -11   1    3.20    0.90
  -4 -11  -1    0.90    1.20
   4 -11   1    4.60    1.30
   4 -11   1    3.80    1.60
   4 -11   1    0.80    1.10
  -4 -11  -1    4.10    1.60
  -4 -11  -1    3.00    1.10
  -4 -11  -1    4.50    1.50
  -4 -11  -1    3.20    1.60
   4 -11   1    2.70    1.20
   4  11   1    4.30    1.70
   4  11   1    3.20    1.30
   4  11   1    3.80    1.60
  -4  11  -1    2.80    1.30
  -5 -11  -1  160.98    7.60
   5 -11   1  152.38    7.10
   5 -11   1  156.88    7.70
  -5 -11  -1  146.59    7.60
   5 -11   1  148.19    6.80
  -5 -11  -1  144.89    7.10
  -5 -11  -1  159.98    6.50
   5 -11   1  146.79    5.90
   5  11   1  156.68    8.00
   5  11   1  144.59    7.60
  -5  11  -1  151.08    6.90
  -5  11  -1  148.09    6.70
  -6 -11  -1    1.70    1.60
  -6 -11  -1    0.80    2.00
  -6 -11  -1   -0.10    1.20
   6 -11   1    0.00    1.20
  -6 -11  -1   -2.60    1.00
   6 -11   1    0.40    1.20
  -6  11  -1    3.90    1.40
  -6  11  -1    0.40    1.00
   6  11   1   -0.70    1.40
   6  11   1   -0.30    1.50
  -7 -11  -1   66.49    5.20
   7 -11   1   61.69    5.10
  -7 -11  -1   67.59    4.50
   7 -11   1   56.89    4.40
  -7  11  -1   64.19    4.10
   7  11   1   73.69    5.60
  -7  11  -1   64.39    4.20
  -8 -11  -1   59.29    4.40
   8 -11   1   60.79    4.60
  -8 -11  -1   56.19    5.60
  -8  11  -1   61.09    4.10
  -8  11  -1   54.89    4.20
   8  11   1   68.79    5.80
  -9 -11  -1   18.70    2.90
  -9 -11  -1   25.30    4.10
   9 -11   1   16.70    3.10
   9  11   1   22.30    4.10
 -10 -11  -1    6.40    2.80
  10 -11   1    5.50    2.30
  10  11   1    1.30    2.70
 -11 -11  -1    2.60    2.80
  11 -11   1    4.30    2.40
  11  11   1    0.30    3.00
 -11 -12   1    4.30    2.50
  11 -12  -1    2.10    2.40
 -11 -12   1   -2.40    2.50
  11  12  -1   -0.60    2.80
 -10 -12   1   29.90    4.60
 -10 -12   1   29.30    4.90
  10 -12  -1   33.90    4.50
  10  12  -1   26.70    4.50
 -10  12   1   27.50    3.70
  -9 -12   1    4.90    2.40
   9 -12  -1    3.00    1.90
  -9 -12   1    2.40    2.30
  -9  12   1    1.90    1.60
   9  12  -1    1.40    2.20
  -8 -12   1    7.30    1.80
   8 -12  -1    8.70    2.20
  -8 -12   1    6.70    2.70
  -8 -12   1    7.40    2.40
  -8 -12   1    7.50    2.20
  -8  12   1    7.10    1.90
   8  12  -1    9.10    2.80
  -7 -12   1    1.10    1.90
  -7 -12   1    0.50    1.30
   7 -12  -1    2.70    1.60
   7 -12  -1    2.20    1.90
  -7 -12   1    2.70    1.80
  -7 -12   1    4.90    1.80
  -7 -12   1    5.50    2.00
  -7  12   1    4.70    1.60
   7  12  -1    2.80    1.90
   6 -12  -1  158.08    7.60
  -6 -12   1  160.58    7.80
  -6 -12   1  177.98    7.90
  -6 -12   1  177.68    8.80
   6 -12  -1  173.58    8.30
  -6 -12   1  188.68    9.10
   6 -12  -1  167.48    7.20
  -6 -12   1  169.78    9.10
   6  12  -1  164.98    8.70
  -6  12   1  181.68    8.10
  -6  12   1  195.68    8.60
  -5 -12   1   17.60    2.70
  -5 -12   1   22.40    3.20
   5 -12  -1   25.70    3.00
   5 -12  -1   27.40    2.60
   5 -12  -1   25.20    2.80
  -5 -12   1   24.20    2.80
  -5 -12   1   20.90    3.00
  -5 -12   1   25.80    2.90
  -5  12   1   22.30    2.70
   5  12  -1   23.30    3.30
   4 -12  -1   91.49    5.10
  -4 -12   1   91.89    5.70
   4 -12  -1   89.19    4.20
   4 -12  -1   95.09    5.60
  -4 -12   1   87.19    5.00
  -4 -12   1   87.49    4.90
   4 -12  -1   83.39    4.70
  -4 -12   1   96.29    5.50
  -4 -12   1   94.49    5.80
  -4  12   1   94.09    5.30
  -4  12   1   92.99    5.20
  -4  12   1   83.89    4.40
   4  12  -1   84.79    5.30
  -3 -12   1    2.10    1.30
   3 -12  -1    2.40    1.00
  -3 -12   1    1.20    1.50
  -3 -12   1    3.10    0.90
   3 -12  -1    3.20    1.30
   3 -12  -1    2.60    1.40
  -3 -12   1    0.60    1.10
   3 -12  -1    2.70    1.20
   3  12  -1    3.40    1.50
   3  12  -1    2.30    1.30
   3  12  -1    1.10    1.30
  -3  12   1    2.10    1.20
  -3  12   1    3.60    1.20
   2 -12  -1    1.00    0.90
   2 -12  -1   -0.50    0.90
  -2 -12   1   -0.30    0.60
  -2 -12   1    1.10    1.10
   2 -12  -1   -0.20    1.10
  -2 -12   1   -0.70    1.20
   2 -12  -1    1.40    1.00
  -2 -12   1    1.50    1.10
   2  12  -1   -0.40    0.90
   2  12  -1   -0.10    1.00
  -2  12   1    0.40    1.20
   2  12  -1    0.90    1.10
  -2  12   1   -2.20    0.80
  -1 -12   1  216.68    9.40
   1 -12  -1  245.68    9.30
  -1 -12   1  243.88   10.20
   1 -12  -1  223.18    9.50
   1 -12  -1  230.98    9.00
  -1 -12   1  232.28    9.60
  -1 -12   1  219.98    8.40
   1 -12  -1  237.88   10.00
   1  12  -1  233.08    9.80
  -1  12   1  237.08   10.00
   1  12  -1  239.08    9.30
   0 -12   1   60.89    3.10
   0 -12  -1   57.09    4.20
   0 -12  -1   52.49    3.70
   0 -12   1   58.89    4.20
   0 -12  -1   58.99    3.40
   0 -12  -1   60.49    3.50
   0 -12   1   57.89    3.80
   0 -12   1   59.79    3.80
   0  12  -1   55.89    3.40
   0  12   1   49.50    4.00
   0  12   1   57.99    3.80
   0  12  -1   59.19    4.00
   1 -12   1   48.30    3.30
  -1 -12  -1   49.30    3.40
  -1 -12  -1   53.19    4.00
  -1 -12  -1   49.10    3.10
   1 -12   1   51.19    3.00
   1 -12   1   50.09    3.30
  -1 -12  -1   47.10    3.40
   1 -12   1   45.40    3.70
   1  12   1   49.00    3.50
  -1  12  -1   48.20    3.60
   1  12   1   51.39    4.00
  -2 -12  -1   21.00    2.70
  -2 -12  -1   21.10    2.80
   2 -12   1   22.20    2.60
   2 -12   1   26.60    2.60
  -2 -12  -1   27.00    2.50
  -2 -12  -1   27.80    3.10
  -2 -12  -1   23.00    2.70
   2 -12   1   27.80    3.30
   2 -12   1   22.10    2.30
  -2  12  -1   26.70    3.00
  -2  12  -1   26.50    2.00
   2  12   1   19.40    2.60
   2  12   1   27.60    3.00
  -3 -12  -1   39.50    3.40
  -3 -12  -1   38.50    3.90
   3 -12   1   35.30    2.90
  -3 -12  -1   39.00    3.30
   3 -12   1   44.00    3.00
  -3 -12  -1   35.80    3.10
  -3 -12  -1   35.40    2.70
   3 -12   1   38.00    3.60
   3 -12   1   35.10    2.80
  -3  12  -1   35.70    2.20
   3  12   1   37.40    3.90
  -3  12  -1   39.30    3.20
   3  12   1   36.80    3.80
   3  12   1   35.70    3.70
   4 -12   1    0.50    1.20
   4 -12   1   -0.30    0.80
  -4 -12  -1    1.30    1.20
   4 -12   1   -0.10    1.00
  -4 -12  -1   -1.10    1.00
  -4 -12  -1   -1.50    1.30
   4 -12   1   -0.30    0.90
   4 -12   1    2.00    1.30
  -4 -12  -1    0.10    1.20
   4  12   1    1.70    1.50
   4  12   1    1.70    1.50
   4  12   1    1.70    1.60
  -5 -12  -1    5.80    2.10
  -5 -12  -1    7.30    1.90
  -5 -12  -1    6.70    2.00
  -5 -12  -1    9.40    2.30
  -5 -12  -1    9.80    1.70
   5 -12   1    4.30    1.70
   5 -12   1    3.50    1.50
   5 -12   1    7.70    1.70
   5  12   1   10.70    2.50
   5  12   1    7.50    2.20
  -5  12  -1    5.40    1.50
  -5  12  -1    5.90    1.50
   5  12   1    7.50    2.20
   6 -12   1    1.60    1.20
   6 -12   1    1.20    1.60
  -6 -12  -1    3.20    1.90
  -6 -12  -1    1.70    1.40
  -6  12  -1    1.30    1.20
   6  12   1    1.30    1.80
  -6  12  -1    3.10    1.40
  -7 -12  -1   12.30    2.50
   7 -12   1   12.60    2.50
  -7 -12  -1    8.20    2.50
   7  12   1   14.60    3.10
  -7  12  -1   11.70    2.10
  -7  12  -1   10.20    2.00
  -8 -12  -1   28.40    3.50
  -8 -12  -1   32.50    4.10
   8  12   1   25.00    4.00
  -8  12  -1   24.70    3.00
   9 -12   1   21.60    3.50
  -9 -12  -1   18.60    3.10
  -9 -12  -1   21.70    3.80
   9  12   1   27.10    4.30
 -10 -12  -1    0.20    2.30
  10 -12   1   -0.30    2.00
  10  12   1    5.10    2.70
  11 -12   1   30.50    4.50
 -11 -12  -1   28.50    4.70
  11  12   1   35.10    5.60
 -10 -13   1   -1.30    2.60
 -10 -13   1    1.60    2.50
  10 -13  -1   -1.10    2.10
  10  13  -1   -1.60    2.50
  -9 -13   1    0.30    1.80
  -9 -13   1    0.40    2.10
   9 -13  -1   -2.10    1.70
  -9  13   1    0.90    1.70
   9  13  -1    0.60    2.40
  -8 -13   1   -0.40    1.80
  -8 -13   1   -0.80    1.40
  -8 -13   1   -2.70    2.00
   8 -13  -1    2.80    1.60
  -8  13   1    2.20    1.50
   8  13  -1   -0.10    2.10
  -7 -13   1   13.40    2.60
   7 -13  -1    4.70    2.10
  -7 -13   1   14.00    3.10
  -7 -13   1   11.80    2.30
  -7 -13   1   11.10    2.90
  -7  13   1    7.70    2.10
   7  13  -1    8.00    2.60
  -6 -13   1    7.30    1.90
   6 -13  -1    4.90    1.70
  -6 -13   1    5.70    1.80
  -6 -13   1    8.80    2.60
  -6 -13   1    7.30    2.50
  -6 -13   1    6.30    2.30
   6 -13  -1    7.00    1.90
   6  13  -1    7.70    2.40
  -6  13   1    4.70    1.70
   5 -13  -1   14.80    2.20
  -5 -13   1   20.70    3.20
   5 -13  -1   17.50    2.10
  -5 -13   1   17.10    2.90
  -5 -13   1   16.20    2.50
   5 -13  -1   17.30    2.70
  -5 -13   1   23.60    3.00
  -5 -13   1   21.90    3.60
  -5  13   1   18.70    2.60
   5  13  -1   15.80    2.90
  -4 -13   1   -0.10    1.10
  -4 -13   1   -1.10    1.20
  -4 -13   1   -0.40    1.30
   4 -13  -1   -0.20    1.20
  -4 -13   1    0.70    1.30
   4 -13  -1    0.20    1.10
  -4 -13   1    2.00    1.40
  -4  13   1   -1.00    1.10
  -4  13   1    1.00    1.40
   4  13  -1   -0.20    1.20
   4  13  -1    3.00    1.50
  -4  13   1   -0.20    1.00
   3 -13  -1    1.30    1.30
   3 -13  -1   -1.00    1.00
  -3 -13   1    0.10    1.20
  -3 -13   1    0.90    1.40
   3 -13  -1   -0.50    1.00
   3 -13  -1   -1.00    0.90
  -3 -13   1   -0.30    1.20
  -3  13   1    0.90    0.90
   3  13  -1    1.40    1.20
   3  13  -1   -0.80    1.20
  -3  13   1    1.50    1.30
  -2 -13   1    0.60    1.10
   2 -13  -1    0.70    1.00
  -2 -13   1    0.50    0.70
   2 -13  -1    0.00    0.90
   2 -13  -1   -0.20    0.90
   2 -13  -1   -0.90    1.00
  -2 -13   1   -0.60    1.10
  -2 -13   1   -1.20    1.10
   2  13  -1    0.60    1.10
  -2  13   1   -0.90    1.00
  -2  13   1   -1.10    1.10
   2  13  -1   -0.50    1.00
   1 -13  -1    5.40    1.40
  -1 -13   1    4.40    1.60
  -1 -13   1    3.90    1.00
  -1 -13   1    6.60    1.70
   1 -13  -1    3.60    1.50
  -1 -13   1    9.10    1.90
   1 -13  -1    6.00    1.70
   1  13  -1    3.20    1.40
  -1  13   1    4.10    1.70
   1  13  -1    5.20    1.50
   0 -13  -1    1.90    1.40
   0 -13   1    2.80    1.30
   0 -13  -1    2.40    1.40
   0 -13   1    0.10    1.10
   0 -13  -1    0.90    1.00
   0 -13   1    2.50    1.60
   0 -13   1    1.50    0.90
   0 -13  -1    0.70    1.10
   0  13   1    1.30    1.30
   0  13  -1    2.90    1.20
   0  13  -1    3.80    1.40
   0  13   1    2.80    1.20
   1 -13   1   95.99    5.70
  -1 -13  -1   93.59    4.60
   1 -13   1   91.39    4.90
  -1 -13  -1   85.39    5.00
   1 -13   1   86.69    4.40
  -1 -13  -1   83.29    5.10
  -1 -13  -1   93.89    5.70
   1  13   1   96.79    5.70
  -1  13  -1   95.69    5.40
   1  13   1   95.89    5.30
  -2 -13  -1   20.30    2.90
  -2 -13  -1   20.00    2.70
   2 -13   1   20.30    2.60
   2 -13   1   19.70    2.40
  -2 -13  -1   19.40    2.70
   2 -13   1   19.90    3.10
  -2 -13  -1   18.60    2.20
   2 -13   1   21.30    2.30
   2  13   1   19.80    2.90
   2  13   1   23.60    3.10
  -2  13  -1   25.20    2.10
   3 -13   1    3.80    1.70
   3 -13   1    6.20    1.60
  -3 -13  -1    7.80    1.50
   3 -13   1    8.10    1.70
  -3 -13  -1    5.20    1.70
  -3 -13  -1    5.10    1.60
  -3 -13  -1   11.00    2.30
  -3 -13  -1    6.00    1.80
   3 -13   1    3.20    1.30
   3  13   1   10.70    2.30
   3  13   1    5.20    1.80
   3  13   1    3.40    1.70
   4 -13   1    7.40    2.10
   4 -13   1    8.80    1.80
  -4 -13  -1    3.50    1.40
   4 -13   1    6.00    1.50
  -4 -13  -1    7.40    2.10
   4 -13   1    3.50    1.40
  -4 -13  -1    6.50    2.10
  -4 -13  -1    3.50    1.80
  -4 -13  -1    6.60    1.50
   4  13   1    7.60    2.50
   4  13   1    8.00    2.20
   4  13   1    5.10    1.70
   5 -13   1   76.09    5.50
  -5 -13  -1   76.39    5.20
   5 -13   1   76.59    4.60
  -5 -13  -1   80.49    5.00
   5 -13   1   71.09    4.70
  -5 -13  -1   76.79    5.50
  -5  13  -1   81.19    4.90
   5  13   1   78.29    5.40
   5  13   1   70.29    5.40
  -5  13  -1   76.09    4.40
  -6 -13  -1    8.90    2.10
  -6 -13  -1    1.60    1.80
  -6 -13  -1    7.80    2.40
   6 -13   1    3.10    1.50
  -6  13  -1    5.50    1.80
   6  13   1    4.90    2.10
  -6  13  -1    7.40    1.80
   6  13   1    8.20    2.50
  -7 -13  -1    6.50    2.10
  -7 -13  -1    7.80    2.00
  -7 -13  -1    4.60    2.30
   7 -13   1    5.70    2.00
   7  13   1    6.80    2.60
  -7  13  -1    4.50    1.60
   7  13   1    4.40    2.30
  -8 -13  -1   25.00    3.30
   8 -13   1   15.70    3.00
  -8 -13  -1   29.10    4.20
  -8  13  -1   16.90    2.80
   8  13   1   26.30    4.30
  -9 -13  -1    1.90    2.10
   9 -13   1    0.40    1.80
  -9 -13  -1    2.30    1.80
   9  13   1    0.50    2.50
 -10 -13  -1   -0.90    2.30
  10 -13   1   -1.70    1.80
  10  13   1   -0.50    2.80
 -10 -14   1    5.60    3.20
  10 -14  -1   10.10    3.10
 -10 -14   1    5.30    3.00
  10  14  -1   11.70    3.50
   9 -14  -1   13.50    3.10
  -9 -14   1   15.80    3.80
  -9 -14   1   12.90    3.50
   9  14  -1    5.40    2.90
  -9  14   1    9.80    2.60
  -8 -14   1   33.20    4.70
  -8 -14   1   35.40    4.70
   8 -14  -1   32.20    4.10
  -8 -14   1   32.80    3.80
   8  14  -1   41.40    5.20
  -8  14   1   39.80    4.10
  -7 -14   1   17.10    3.40
  -7 -14   1   11.10    2.40
  -7 -14   1   19.90    3.50
   7 -14  -1    8.30    2.50
   7  14  -1   16.30    3.40
  -7  14   1   14.90    2.70
  -6 -14   1   12.60    3.10
   6 -14  -1    9.60    2.30
  -6 -14   1   14.30    2.50
  -6 -14   1    9.20    2.50
   6 -14  -1   10.70    2.40
  -6 -14   1   11.00    2.70
  -6 -14   1    8.10    3.70
   6  14  -1   16.30    3.10
  -6  14   1   13.40    2.40
  -5 -14   1   13.10    2.90
  -5 -14   1   13.40    2.70
  -5 -14   1   15.40    2.90
  -5 -14   1   14.90    2.40
   5 -14  -1    8.70    2.00
  -5 -14   1   13.70    2.40
   5 -14  -1   11.40    2.20
   5  14  -1   15.70    3.00
   5  14  -1    9.80    2.40
  -5  14   1   11.90    2.40
  -4 -14   1    1.90    1.50
  -4 -14   1   -0.40    1.30
   4 -14  -1   -0.60    1.20
   4 -14  -1    0.20    1.20
  -4 -14   1    1.70    1.70
   4  14  -1    1.20    1.60
  -4  14   1    0.30    1.20
  -4  14   1   -1.10    1.30
  -4  14   1    0.80    1.20
   4  14  -1    0.10    1.50
   3 -14  -1   47.60    3.50
   3 -14  -1   44.10    4.20
  -3 -14   1   48.50    4.30
  -3 -14   1   48.50    4.40
   3 -14  -1   46.30    3.50
  -3 -14   1   41.50    3.50
   3  14  -1   46.70    4.00
  -3  14   1   50.99    3.40
   3  14  -1   49.60    4.00
  -3  14   1   53.29    4.20
   2 -14  -1    0.30    1.30
   2 -14  -1   -0.10    1.00
  -2 -14   1    0.70    1.50
  -2 -14   1    0.50    1.20
  -2 -14   1   -0.80    1.30
   2 -14  -1    0.70    1.20
   2 -14  -1    1.20    1.10
  -2  14   1   -0.40    1.00
  -2  14   1    1.00    1.30
   2  14  -1    1.10    1.30
   1 -14  -1   31.50    3.50
   1 -14  -1   35.60    3.60
  -1 -14   1   35.80    3.60
  -1 -14   1   35.70    3.80
  -1 -14   1   38.80    4.30
  -1 -14   1   29.80    2.20
   1 -14  -1   30.80    3.00
   1  14  -1   31.50    2.90
  -1  14   1   32.10    3.40
  -1  14   1   41.40    3.90
   0 -14  -1   27.50    3.50
   0 -14   1   32.40    3.30
   0 -14   1   33.40    2.50
   0 -14  -1   27.70    3.20
   0 -14  -1   30.00    2.80
   0 -14  -1   31.10    3.20
   0 -14   1   25.60    3.40
   0 -14   1   34.50    3.50
   0  14   1   29.00    3.30
   0  14  -1   30.70    2.70
   0  14   1   33.20    3.70
   1 -14   1   13.70    1.90
   1 -14   1   13.50    2.20
   1 -14   1   11.40    2.40
  -1 -14  -1   17.70    2.80
  -1 -14  -1   14.70    2.40
  -1 -14  -1   17.90    2.10
  -1 -14  -1   18.80    2.70
   1 -14   1   12.30    2.20
   1  14   1   11.20    2.30
  -1  14  -1   12.00    1.90
   1  14   1   13.30    2.40
  -2 -14  -1   47.30    3.90
   2 -14   1   42.40    3.50
  -2 -14  -1   41.90    3.70
   2 -14   1   52.09    3.50
   2 -14   1   45.50    4.30
  -2 -14  -1   48.80    4.30
  -2 -14  -1   44.70    3.10
   2 -14   1   43.60    3.10
   2  14   1   52.79    4.40
   2  14   1   48.50    3.90
  -3 -14  -1   32.60    2.70
  -3 -14  -1   41.50    4.20
   3 -14   1   36.90    3.00
   3 -14   1   38.40    3.10
   3 -14   1   37.20    4.20
   3 -14   1   38.70    3.30
  -3 -14  -1   33.50    3.70
   3  14   1   36.10    4.10
   3  14   1   27.10    3.50
  -4 -14  -1   19.50    3.00
  -4 -14  -1   15.20    2.70
   4 -14   1   19.20    2.60
   4 -14   1   16.30    2.90
   4 -14   1   21.40    2.90
   4 -14   1   14.70    2.30
  -4 -14  -1   16.70    2.70
   4  14   1   18.80    3.20
   4  14   1   20.30    3.20
   5 -14   1    8.20    2.00
   5 -14   1    7.60    2.40
  -5 -14  -1    8.20    2.30
  -5 -14  -1    7.30    2.10
   5 -14   1    7.00    1.90
  -5 -14  -1    5.90    2.10
   5  14   1    4.70    2.30
  -5  14  -1    8.00    1.80
  -5  14  -1    6.00    1.80
   5  14   1   11.40    2.60
   6 -14   1   29.20    3.50
  -6 -14  -1   42.30    5.10
  -6 -14  -1   40.10    4.50
  -6 -14  -1   32.80    3.80
   6  14   1   37.40    4.80
  -6  14  -1   33.60    3.80
   6  14   1   37.60    4.80
  -7 -14  -1   22.50    3.70
  -7 -14  -1   20.30    4.10
   7 -14   1   24.60    3.50
  -7 -14  -1   25.80    3.40
  -7  14  -1   23.10    3.10
   7  14   1   21.30    3.80
   7  14   1   25.80    4.00
  -8 -14  -1   29.00    4.60
  -8 -14  -1   34.40    4.50
  -8 -14  -1   30.50    3.80
   8 -14   1   44.40    4.60
   8  14   1   47.40    5.80
   8  14   1   41.00    5.40
  -8  14  -1   33.50    3.90
   9 -14   1   48.90    5.20
  -9 -14  -1   52.69    6.30
  -9 -14  -1   59.39    6.20
  -9 -14  -1   51.79    5.70
   9  14   1   72.19    7.30
   9  14   1   47.50    6.20
  10 -14   1   -2.40    2.20
 -10 -14  -1   -1.90    2.50
 -10 -14  -1   -0.20    2.60
  10  14   1    0.80    2.50
  10  14   1   -1.70    2.40
  -9 -15   1   12.80    3.70
   9 -15  -1   12.50    3.30
  -9 -15   1   10.60    3.50
  -9  15   1   10.70    2.90
   9  15  -1   11.10    3.70
  -8 -15   1   -1.30    2.20
  -8 -15   1   -0.90    2.10
  -8 -15   1   -1.20    1.60
   8 -15  -1    1.20    1.80
  -8  15   1   -1.10    1.60
   8  15  -1    2.50    2.60
  -7 -15   1   53.29    4.40
   7 -15  -1   46.70    5.10
  -7 -15   1   56.79    5.90
  -7 -15   1   56.49    6.20
   7  15  -1   58.59    5.30
   7  15  -1   57.19    6.10
  -7  15   1   64.89    4.80
  -6 -15   1   -1.10    1.70
   6 -15  -1   -0.20    1.50
  -6 -15   1   -0.90    1.60
   6 -15  -1   -0.20    1.30
  -6 -15   1    1.00    1.50
  -6  15   1    0.90    1.60
   6  15  -1    2.50    2.00
   6  15  -1   -1.50    1.70
   5 -15  -1  121.39    6.70
  -5 -15   1  141.39    8.10
  -5 -15   1  131.19    6.90
   5 -15  -1  132.99    7.10
   5  15  -1  117.99    7.30
  -5  15   1  133.59    7.20
   5  15  -1  140.19    7.70
  -4 -15   1    0.00    1.60
   4 -15  -1   -0.80    1.30
   4 -15  -1   -0.50    1.10
  -4 -15   1   -0.30    1.60
  -4 -15   1    1.60    1.40
   4  15  -1   -0.60    1.50
  -4  15   1   -1.30    1.30
   4  15  -1   -1.40    1.30
  -3 -15   1   25.70    3.80
   3 -15  -1   28.80    3.40
  -3 -15   1   21.50    3.30
  -3 -15   1   31.00    3.60
   3 -15  -1   28.90    3.20
   3  15  -1   28.50    3.60
  -3  15   1   27.60    2.90
   3  15  -1   23.20    3.30
   2 -15  -1   68.39    4.30
  -2 -15   1   63.49    4.80
  -2 -15   1   66.79    4.50
  -2 -15   1   75.29    5.50
   2 -15  -1   61.29    3.80
   2 -15  -1   68.89    4.70
  -2  15   1   71.29    4.40
   2  15  -1   63.09    4.60
  -2  15   1   72.29    5.70
   1 -15  -1    2.70    1.30
  -1 -15   1    1.30    1.70
  -1 -15   1    0.80    1.30
   1 -15  -1    1.10    1.50
   1 -15  -1    2.10    1.30
  -1 -15   1    1.50    1.60
   1  15  -1    2.00    1.40
  -1  15   1    0.90    1.40
  -1  15   1    1.80    1.50
   0 -15   1   76.69    5.70
   0 -15   1   69.99    4.60
   0 -15  -1   69.09    4.40
   0 -15  -1   75.79    5.00
   0 -15   1   70.99    4.70
   0 -15  -1   70.49    4.10
   0  15   1   66.09    5.20
   0  15  -1   69.69    4.30
   0  15   1   72.59    4.70
   1 -15   1   87.49    4.90
  -1 -15  -1   70.09    4.80
   1 -15   1   70.99    4.70
  -1 -15  -1   72.89    4.20
   1 -15   1   79.19    4.30
   1 -15   1   79.99    5.70
  -1 -15  -1   76.19    4.80
   1  15   1   71.79    5.70
  -1  15  -1   62.79    5.60
   1  15   1   75.69    5.10
  -2 -15  -1    0.60    1.40
   2 -15   1    2.40    1.70
  -2 -15  -1    1.00    1.20
   2 -15   1   -0.80    1.10
   2 -15   1    2.90    1.20
  -2 -15  -1    1.60    1.60
   2 -15   1    1.30    1.40
   2  15   1    1.90    1.70
   3 -15   1   34.70    3.40
   3 -15   1   39.80    3.60
  -3 -15  -1   43.20    4.50
  -3 -15  -1   37.30    4.10
   3 -15   1   41.40    4.10
   3 -15   1   32.80    4.00
   3  15   1   41.20    4.40
  -4 -15  -1    0.70    1.60
   4 -15   1    0.20    1.30
   4 -15   1   -0.70    1.80
  -4 -15  -1    2.20    1.80
   4 -15   1   -0.50    1.10
   4 -15   1   -0.30    1.30
  -4 -15  -1   -0.60    1.30
   4  15   1   -0.30    1.40
   4  15   1    0.10    1.50
   5 -15   1    2.20    1.50
  -5 -15  -1    1.10    1.50
   5 -15   1    0.30    1.20
  -5 -15  -1    1.00    1.60
  -5 -15  -1    1.50    1.80
   5  15   1    3.00    2.00
  -5  15  -1   -0.80    1.20
   5  15   1   -0.80    1.60
  -6 -15  -1    2.30    2.10
  -6 -15  -1    3.00    1.90
  -6 -15  -1    1.80    2.00
   6 -15   1    2.00    1.60
   6  15   1   -2.00    1.90
   6  15   1    0.70    1.70
  -6  15  -1    2.60    1.60
  -7 -15  -1   43.70    4.60
  -7 -15  -1   53.29    6.10
  -7 -15  -1   54.79    5.70
   7 -15   1   45.20    4.80
  -7  15  -1   58.89    4.50
   7  15   1   62.09    5.60
   7  15   1   39.60    5.20
  -8 -15  -1   25.30    3.70
   8 -15   1   25.10    3.80
  -8 -15  -1   18.50    4.30
  -8 -15  -1   32.30    4.70
   8  15   1   19.20    4.10
  -8  15  -1   18.80    2.90
   8  15   1   25.30    4.70
   9 -15   1   12.20    3.10
  -9 -15  -1   14.40    4.30
  -9 -15  -1   18.10    3.80
   9  15   1   15.60    4.10
   9  15   1    8.70    3.40
  -9 -16   1   -1.00    2.20
   9 -16  -1    0.70    2.30
  -9 -16   1    3.50    3.00
   9  16  -1    1.90    2.90
   9  16  -1   -2.80    2.60
  -9  16   1    1.90    2.20
   8 -16  -1    6.00    2.50
  -8 -16   1    5.80    2.90
  -8 -16   1    6.20    3.10
  -8 -16   1    3.10    2.10
  -8  16   1    3.40    2.30
   8  16  -1    1.50    2.30
   8  16  -1   -0.60    2.60
  -7 -16   1    0.60    1.70
  -7 -16   1   -0.60    2.20
   7 -16  -1    1.20    1.70
  -7  16   1   -0.30    1.70
   7  16  -1    0.30    2.10
   7  16  -1    0.60    2.20
  -6 -16   1    2.70    1.80
   6 -16  -1    0.30    1.70
  -6 -16   1   -0.80    2.10
   6 -16  -1    4.00    1.80
   6  16  -1   -1.40    2.00
   6  16  -1    2.90    2.20
  -6  16   1    1.00    1.60
   5 -16  -1    0.10    1.60
  -5 -16   1    0.60    1.50
   5 -16  -1    0.60    1.60
  -5 -16   1    2.00    2.10
  -5  16   1    1.20    1.70
   5  16  -1    2.60    2.20
   5  16  -1   -1.10    1.50
  -4 -16   1   -1.60    1.70
   4 -16  -1    1.40    1.50
   4 -16  -1    1.40    1.50
  -4 -16   1    0.40    1.30
  -4  16   1   -0.10    1.30
   4  16  -1   -1.90    1.60
   4  16  -1    1.50    1.90
   3 -16  -1    8.90    2.10
  -3 -16   1    5.20    1.80
  -3 -16   1    2.50    2.10
  -3 -16   1    2.20    2.10
   3 -16  -1    8.60    2.30
   3  16  -1    5.80    2.20
  -2 -16   1   16.20    2.70
  -2 -16   1   22.70    3.70
   2 -16  -1   19.60    2.70
  -2 -16   1   19.00    3.10
   2 -16  -1   20.10    2.90
   2  16  -1   25.50    3.30
  -2  16   1   22.30    2.90
  -1 -16   1    8.50    2.30
   1 -16  -1    7.90    1.90
   1 -16  -1   10.20    2.40
  -1 -16   1    9.90    2.30
   1 -16  -1   14.20    2.30
  -1 -16   1    7.10    2.50
   1  16  -1    6.90    2.10
  -1  16   1   12.30    2.40
   0 -16   1    3.00    1.50
   0 -16   1    3.50    2.00
   0 -16  -1    0.50    1.20
   0 -16   1    1.40    1.40
   0 -16  -1    0.20    1.30
   0 -16  -1    4.40    1.70
   0  16   1    2.20    1.70
   0  16  -1    3.30    2.20
  -1 -16  -1    5.20    1.90
  -1 -16  -1    3.90    1.50
  -1 -16  -1    1.10    1.40
   1 -16   1    5.10    1.70
   1 -16   1    2.40    1.30
   1 -16   1    2.00    1.60
   1 -16   1    0.00    1.60
   1  16   1    5.20    2.00
   2 -16   1   22.60    2.90
  -2 -16  -1   17.70    3.00
   2 -16   1   19.60    3.20
   2 -16   1   19.00    2.50
   2 -16   1   16.80    2.80
  -2 -16  -1   22.40    3.10
   2  16   1   26.00    3.40
   3 -16   1    6.10    2.00
   3 -16   1   12.00    2.20
   3 -16   1    8.60    2.20
  -3 -16  -1    7.60    2.20
  -3 -16  -1    7.90    2.50
   3  16   1    5.10    2.20
  -4 -16  -1    6.80    2.20
  -4 -16  -1    5.60    2.40
   4 -16   1    4.70    1.90
   4 -16   1    7.50    2.10
   4  16   1    6.40    2.40
  -5 -16  -1    2.70    2.10
   5 -16   1    6.70    2.00
   5 -16   1    9.60    2.40
  -5 -16  -1    7.60    2.40
  -5 -16  -1    6.90    2.40
  -5  16  -1    4.50    2.00
   5  16   1   11.40    3.00
   5  16   1    7.60    2.70
  -6 -16  -1    2.20    2.10
   6 -16   1   -1.00    1.40
  -6 -16  -1   -0.90    1.70
  -6 -16  -1   -1.30    1.90
   6  16   1   -1.10    2.00
   6  16   1    1.40    2.20
  -6  16  -1   -1.70    1.40
  -7 -16  -1    5.30    2.30
   7 -16   1    1.10    1.70
  -7 -16  -1    5.70    2.60
  -7 -16  -1    1.40    1.80
   7  16   1    4.20    2.80
  -7  16  -1    6.00    2.20
   7  16   1    4.50    2.60
  -8 -16  -1   23.40    3.70
  -8 -16  -1   35.10    5.10
   8 -16   1   25.00    3.90
  -8 -16  -1   32.60    4.90
   8  16   1   24.40    4.70
   8  16   1   31.10    5.00
  -8  16  -1   34.10    4.00
  -9 -16  -1   29.80    4.90
  -9 -16  -1   29.20    4.80
   9 -16   1   16.70    3.70
   9  16   1   28.90    4.70
   9  16   1   20.50    4.40
  -8 -17   1   -1.70    2.50
   8 -17  -1    0.20    1.90
   8  17  -1   -3.50    2.60
   8  17  -1   -2.70    2.40
  -8  17   1   -0.20    2.20
   7 -17  -1    1.80    2.10
  -7 -17   1    4.70    2.20
  -7 -17   1    6.20    3.20
   7  17  -1    6.40    2.60
  -7  17   1    3.70    2.20
   7  17  -1    4.70    2.90
   6 -17  -1   50.09    5.00
  -6 -17   1   40.50    4.40
  -6 -17   1   49.99    5.90
   6 -17  -1   46.90    4.90
   6  17  -1   53.89    5.90
   6  17  -1   45.50    5.40
  -6  17   1   38.90    4.50
  -5 -17   1    4.50    2.00
   5 -17  -1    3.30    2.00
   5 -17  -1    5.00    1.90
  -5 -17   1    1.00    2.30
   5  17  -1    2.60    2.40
   5  17  -1    3.30    2.40
  -5  17   1    1.30    1.80
  -4 -17   1    9.50    2.90
   4 -17  -1   12.30    2.40
   4 -17  -1   12.20    2.70
  -4 -17   1   14.60    2.90
   4  17  -1   12.60    2.90
  -4  17   1   13.40    2.80
   3 -17  -1   -0.20    1.60
  -3 -17   1   -1.20    1.70
  -3 -17   1    0.20    1.70
   3 -17  -1   -0.20    1.40
  -3  17   1   -1.60    1.50
   3  17  -1   -2.20    1.80
   2 -17  -1    7.30    2.00
  -2 -17   1    6.20    2.50
   2 -17  -1    8.10    2.40
  -2 -17   1   10.30    2.30
   2  17  -1    8.10    2.30
   1 -17  -1    9.00    1.90
  -1 -17   1    5.50    2.10
   1 -17  -1    8.60    2.40
  -1 -17   1   10.00    2.50
  -1  17   1    7.60    2.40
   0 -17   1    9.90    2.30
   0 -17  -1    5.40    2.00
   0 -17   1    8.30    2.20
   0 -17  -1    8.50    2.30
   0 -17  -1    5.40    1.70
   0  17   1    4.00    2.20
  -1 -17  -1    2.50    1.70
   1 -17   1    5.60    2.10
  -1 -17  -1    3.30    1.80
   1 -17   1    5.10    1.80
   1 -17   1    6.80    2.40
   1  17   1    4.40    2.00
  -2 -17  -1   39.90    4.30
   2 -17   1   35.30    3.40
   2 -17   1   42.60    4.00
  -2 -17  -1   31.90    4.00
   2 -17   1   34.00    4.10
   2  17   1   35.60    4.30
  -3 -17  -1   -1.20    1.50
  -3 -17  -1    0.70    1.90
   3 -17   1   -1.00    1.20
   3 -17   1   -0.30    1.30
   3  17   1   -1.90    1.70
   4 -17   1   16.30    2.70
   4 -17   1   16.70    3.10
  -4 -17  -1   24.20    3.80
  -4 -17  -1   21.50    3.50
   4  17   1   21.20    3.70
   5 -17   1   54.49    4.40
  -5 -17  -1   44.50    5.40
   5 -17   1   50.39    4.20
  -5 -17  -1   52.19    5.20
   5  17   1   38.10    5.10
  -5  17  -1   49.20    5.10
  -6 -17  -1   -0.60    1.90
  -6 -17  -1    0.30    2.20
  -6 -17  -1   -0.10    2.00
   6 -17   1    1.40    1.80
   6  17   1   -0.50    2.20
   6  17   1    0.50    2.40
  -6  17  -1   -0.60    1.90
  -7 -17  -1    3.60    2.30
  -7 -17  -1    3.90    2.70
  -7 -17  -1    3.80    3.00
   7 -17   1    6.20    2.50
   7  17   1    2.20    2.70
   7  17   1    9.80    3.30
  -7  17  -1    7.30    2.50
  -8 -17  -1   17.10    4.10
  -8 -17  -1   11.40    3.00
  -8 -17  -1   16.00    4.00
   8 -17   1    9.90    2.70
   8  17   1   16.10    4.20
  -8  17  -1   14.50    3.20
   8  17   1   13.00    4.00
  -7 -18   1    4.60    2.50
   7 -18  -1    4.60    2.40
  -7 -18   1    4.60    3.20
   7  18  -1    4.30    3.10
   7  18  -1    6.70    3.30
  -7  18   1    5.40    2.30
  -6 -18   1   33.60    5.30
   6 -18  -1   29.80    4.00
  -6 -18   1   28.10    4.00
   6 -18  -1   35.20    4.50
  -6  18   1   40.50    4.80
   6  18  -1   36.10    5.20
   6  18  -1   30.50    4.90
   5 -18  -1    1.90    2.10
  -5 -18   1   -1.80    1.80
  -5 -18   1    2.50    2.40
   5 -18  -1    1.20    1.90
  -5  18   1    1.60    1.80
   5  18  -1   -1.30    2.10
  -4 -18   1   17.10    3.60
  -4 -18   1   21.90    3.50
   4 -18  -1   25.80    3.60
   4 -18  -1   16.10    2.70
   4  18  -1   19.30    3.50
  -4  18   1   19.50    3.30
   3 -18  -1   57.39    4.40
  -3 -18   1   55.79    4.60
   3 -18  -1   55.69    4.80
  -3 -18   1   66.79    5.60
  -3  18   1   48.80    5.20
   3  18  -1   63.39    5.30
   2 -18  -1    1.90    1.80
   2 -18  -1   -0.60    1.50
  -2 -18   1   -0.80    1.80
  -2 -18   1    0.50    1.80
   1 -18  -1   75.19    4.70
  -1 -18   1   62.79    5.10
   1 -18  -1   76.19    5.50
  -1 -18   1   86.89    5.90
   0 -18   1    9.20    2.50
   0 -18  -1   10.20    2.40
   0 -18   1   13.30    2.80
  -1 -18  -1   13.70    2.90
   1 -18   1   14.10    2.60
  -1 -18  -1   11.00    2.60
   1 -18   1   11.80    2.60
   1  18   1    6.60    2.60
   2 -18   1   85.89    5.90
  -2 -18  -1   83.19    5.90
  -2 -18  -1   81.39    5.80
   2  18   1   83.19    6.00
  -3 -18  -1    9.10    2.60
   3 -18   1    9.50    2.60
   3 -18   1    8.80    2.20
  -3 -18  -1    9.40    2.90
   3  18   1   15.20    3.10
  -4 -18  -1    2.60    2.50
   4 -18   1    4.00    2.00
   4 -18   1    6.60    2.10
  -4 -18  -1    4.70    2.30
   4  18   1    9.20    2.90
  -4  18  -1    9.30    2.40
  -5 -18  -1    0.70    1.80
  -5 -18  -1    0.00    2.10
   5 -18   1    0.30    1.60
   5 -18   1    0.00    1.80
   5  18   1    0.60    2.50
  -5  18  -1   -1.70    1.80
  -6 -18  -1    0.10    2.10
   6 -18   1    1.00    2.10
  -6 -18  -1    0.20    2.60
  -6  18  -1    1.10    2.10
   6  18   1    1.50    2.60
   7 -18   1   28.90    4.00
  -7 -18  -1   28.40    4.20
  -7 -18  -1   23.40    4.70
   7  18   1   29.70    4.80
  -7  18  -1   28.60    4.00
   7  18   1   27.20    4.80
  -6 -19   1   38.40    4.60
  -6 -19   1   42.20    6.00
   6 -19  -1   37.90    4.70
   6 -19  -1   40.90    4.80
   6  19  -1   41.00    5.60
  -6  19   1   42.30    5.10
   5 -19  -1    4.10    2.20
  -5 -19   1    5.10    3.00
  -5 -19   1    8.10    2.50
   5 -19  -1    8.40    2.40
   5  19  -1    5.30    3.00
  -5  19   1    5.50    2.20
   4 -19  -1    4.30    2.20
  -4 -19   1    2.80    2.00
   4 -19  -1    2.70    2.00
  -4 -19   1    4.80    2.50
   4  19  -1    3.60    2.50
  -4  19   1    1.80    2.30
   3 -19  -1   -0.40    1.70
   3 -19  -1    0.40    1.70
  -3 -19   1    1.50    2.40
  -3 -19   1    1.00    1.90
  -3  19   1    1.40    2.00
  -2 -19   1    8.70    2.80
   2 -19  -1    9.10    2.60
  -2 -19   1    8.60    2.50
   2 -19  -1    9.00    2.30
   1 -19  -1    2.40    2.10
  -1 -19   1    0.30    1.80
   0 -19   1    5.60    2.20
   0 -19  -1    5.20    2.10
   0 -19   1    9.30    2.70
  -1 -19  -1    2.20    2.00
   1 -19   1    6.80    2.50
  -2 -19  -1    1.80    2.20
   2 -19   1    0.10    1.70
  -2 -19  -1    1.10    1.70
   2  19   1    3.30    2.30
  -3 -19  -1    5.00    2.50
  -3 -19  -1    5.00    2.30
   3 -19   1    5.10    2.20
   3  19   1    3.10    2.50
  -4 -19  -1   -1.30    2.30
   4 -19   1    0.00    1.50
   4 -19   1    0.20    1.70
  -4 -19  -1    0.60    2.00
   4  19   1   -1.10    2.50
  -4  19  -1    2.80    2.00
   5 -19   1    3.90    2.20
  -5 -19  -1    6.50    2.60
  -5 -19  -1   -0.50    2.80
   5 -19   1    3.10    2.10
  -5  19  -1    5.60    2.60
   5  19   1    6.60    3.00
   6 -19   1    1.30    2.00
  -6 -19  -1    0.40    2.60
  -6 -19  -1    0.00    2.20
  -6  19  -1    1.60    2.30
   6  19   1    0.00    3.10
  -5 -20   1   15.60    3.90
   5 -20  -1   13.40    3.10
  -5 -20   1   10.40    2.90
   5 -20  -1    8.90    2.80
  -5  20   1   11.80    3.10
   4 -20  -1   22.40    3.60
  -4 -20   1   18.00    3.90
  -4 -20   1   18.00    3.50
   4 -20  -1   15.20    3.10
  -4  20   1   19.00    3.50
   3 -20  -1   15.70    3.50
  -3 -20   1   13.00    3.50
   3 -20  -1   16.50    4.40
  -3 -20   1   11.50    2.80
  -3  20   1    6.80    2.90
   2 -20  -1   -0.30    1.70
  -2 -20   1    0.10    2.30
  -2 -20   1    2.00    2.10
  -1 -20   1   -1.00    1.90
   1 -20  -1   -1.40    1.60
  -1 -20   1   -0.50    2.10
   0 -20  -1    4.40    2.40
   0 -20   1    1.50    1.70
   1 -20   1    1.40    1.90
  -1 -20  -1    2.60    1.90
  -2 -20  -1   -0.20    1.80
   2 -20   1   -0.80    1.90
  -3 -20  -1   11.20    3.20
   3 -20   1    5.60    2.40
  -3 -20  -1   10.50    2.80
   3  20   1    3.70    3.00
  -4 -20  -1   10.50    3.40
  -4 -20  -1   11.20    3.10
   4 -20   1   10.30    3.00
   4  20   1   12.60    3.70
  -4  20  -1   13.50    3.50
   5 -20   1   -0.90    1.90
  -5 -20  -1    0.50    2.80
  -5 -20  -1    0.50    1.90
  -5  20  -1   -1.80    2.10
   5  20   1    0.30    3.10
  -3 -21   1    5.00    2.50
   3 -21  -1   -1.80    1.70
  -3 -21   1    5.70    2.90
  -3  21   1    1.20    2.50
  -2 -21   1   24.80    4.70
  -2 -21   1   16.80    3.30
   2 -21  -1   25.80    4.00
  -2  21   1   20.90    4.00
   1 -21  -1    8.80    2.70
  -1 -21   1    6.30    2.70
   0 -21  -1   20.50    3.70
   0 -21   1   16.50    3.40
   1 -21   1   13.30    3.40
  -1 -21  -1   14.80    3.30
  -2 -21  -1    8.60    2.80
   2 -21   1   12.00    2.90
   3 -21   1   23.40    3.90
  -3 -21  -1   16.30    3.30
  13   0  -2   19.60    3.50
 -13   0   2   12.10    3.00
 -13   0   2   15.00    3.50
  13   0  -2   18.20    3.80
  12   0  -2   25.30    4.20
 -12   0   2   20.90    3.60
 -12   0   2   18.40    3.40
  12   0  -2   18.20    3.10
  11   0  -2    2.90    1.80
 -11   0   2    3.50    2.10
  11   0  -2    5.90    2.30
 -11   0   2    7.50    2.20
 -10   0   2   52.69    4.90
 -10   0   2   32.20    3.60
  10   0  -2   31.60    3.40
 -10   0   2   32.70    2.70
  10   0  -2   43.00    4.50
 -10   0   2   36.40    3.90
   9   0  -2   55.89    4.50
  -9   0   2   65.09    3.50
  -9   0   2   57.29    4.40
  -9   0   2   64.09    4.40
   9   0  -2   62.99    4.10
  -9   0   2   68.99    4.50
  -8   0   2  334.17   11.70
  -8   0   2  338.57   12.80
  -8   0   2  321.87   12.60
   8   0  -2  323.57   12.30
   8   0  -2  327.87   13.00
   7   0  -2  154.38    7.00
  -7   0   2  148.69    6.00
  -7   0   2  148.79    5.30
  -7   0   2  156.68    6.80
  -7   0   2  150.38    6.70
   7   0  -2  144.69    6.90
   7   0  -2  154.58    6.50
  -7   0   2  152.48    6.70
  -6   0   2   48.30    3.00
   6   0  -2   42.70    3.10
  -6   0   2   49.70    3.00
   6   0  -2   45.70    2.80
  -6   0   2   48.80    2.60
   6   0  -2   49.70    3.20
  -6   0   2   52.89    3.10
  -6   0   2   47.20    2.00
  -5   0   2  545.85   19.10
  -5   0   2  576.34   18.60
  -5   0   2  559.34   19.00
  -5   0   2  554.94   18.90
   5   0  -2  556.44   19.20
   5   0  -2  583.74   18.90
  -5   0   2  578.04   17.90
   5   0  -2  590.54   19.40
   4   0  -2  137.19    5.50
  -4   0   2  133.19    5.40
   4   0  -2  133.79    5.30
  -4   0   2  146.29    5.20
  -4   0   2  147.69    5.50
  -4   0   2  138.59    5.30
   4   0  -2  132.19    5.60
  -3   0   2  191.18    6.70
   3   0  -2  184.88    6.90
   3   0  -2  192.88    6.80
  -3   0   2  191.98    6.60
  -3   0   2  185.38    6.60
  -3   0   2  187.18    6.80
  -2   0   2    2.20    0.40
   2   0  -2    2.40    0.50
   2   0  -2    2.90    0.60
  -2   0   2    2.30    0.50
  -2   0   2    3.50    0.60
  -2   0   2    1.50    0.50
  -1   0   2  268.37    8.80
   1   0  -2  276.17    8.80
  -1   0   2  276.87    8.70
  -1   0   2  269.97    8.70
  -1   0   2  250.17    8.80
   0   0   2    5.30    0.60
   0   0   2    4.80    0.40
   0   0   2    5.70    0.60
   0   0   2    5.30    0.60
   1   0   2   48.20    2.00
  -1   0  -2   47.50    2.10
   1   0   2   42.80    1.80
   1   0   2   46.90    2.00
   2   0   2  398.76   12.80
  -2   0  -2  374.26   12.90
   2   0   2  383.36   12.80
  -2   0  -2  400.86   12.60
   3   0   2    4.10    0.80
  -3   0  -2    4.50    0.90
   3   0   2    4.50    0.90
   3   0   2    5.60    0.90
  -3   0  -2    6.90    0.90
   4   0   2  348.57   12.60
  -4   0  -2  374.36   12.70
  -4   0  -2  370.36   12.20
   4   0   2  346.97   12.30
   4   0   2  353.56   12.40
   5   0   2    7.10    1.30
  -5   0  -2    7.90    1.40
  -5   0  -2    8.70    1.20
   5   0   2    6.60    1.30
   5   0   2    6.70    1.20
   6   0   2   40.30    3.00
  -6   0  -2   36.30    3.00
  -6   0  -2   37.10    2.60
   6   0   2   41.60    2.90
   6   0   2   33.90    2.50
   7   0   2   72.49    4.40
   7   0   2   81.69    4.30
   7   0   2   73.19    4.60
  -7   0  -2   75.19    4.20
  -7   0  -2   86.49    4.90
   8   0   2    7.90    2.10
   8   0   2    8.90    2.00
   8   0   2    9.90    2.00
  -8   0  -2   12.40    2.50
  -8   0  -2   13.50    3.40
   9   0   2  354.26   14.60
  -9   0  -2  363.16   13.60
  -9   0  -2  348.47   14.40
   9   0   2  348.37   14.20
   9   0   2  362.36   14.00
  10   0   2   44.90    4.60
 -10   0  -2   43.60    3.30
 -10   0  -2   37.50    3.80
  10   0   2   42.00    4.20
 -10   0  -2   40.00    4.40
  11   0   2    3.40    2.10
 -11   0  -2    6.10    2.70
 -11   0  -2    4.20    1.90
 -12   0  -2   51.99    5.70
  12   0   2   57.39    6.00
 -12   0  -2   63.09    5.10
 -13   0  -2    5.80    2.90
  13   0   2    1.00    2.60
 -13   0  -2   -0.40    2.20
 -13  -1   2   24.40    3.90
  13  -1  -2   29.10    4.00
 -13  -1   2   31.80    4.30
  13  -1  -2   21.80    4.20
  13   1  -2   19.30    3.50
 -13   1   2   20.00    3.80
 -13   1   2   27.80    4.10
  13   1  -2   30.50    4.90
  12  -1  -2   69.39    5.20
  12  -1  -2   67.29    6.60
 -12  -1   2   79.99    5.80
 -12  -1   2   66.59    5.60
  12   1  -2   78.19    7.20
  12   1  -2   61.89    4.90
 -12   1   2   78.19    5.50
 -12   1   2   57.99    5.60
 -11  -1   2    2.20    1.70
  11  -1  -2   -1.00    1.50
 -11  -1   2    1.10    1.60
  11  -1  -2    0.20    1.80
  11   1  -2   -0.30    1.50
 -11   1   2    0.70    1.70
  11   1  -2    0.90    2.00
 -11   1   2    0.50    1.40
  10  -1  -2   -0.60    1.30
 -10  -1   2    1.00    1.50
 -10  -1   2    0.00    1.30
  10  -1  -2    1.00    1.20
 -10  -1   2   -1.20    1.40
 -10   1   2    0.40    0.90
 -10   1   2    0.70    1.50
 -10   1   2   -0.30    1.30
 -10   1   2    1.20    1.80
  10   1  -2   -0.10    1.10
  10   1  -2    1.80    1.70
   9  -1  -2    0.80    1.30
  -9  -1   2    1.80    1.10
  -9  -1   2    1.30    1.50
   9  -1  -2    3.00    1.50
  -9  -1   2   -1.00    1.00
  -9  -1   2    2.30    1.50
  -9   1   2    1.30    1.30
   9   1  -2    1.10    1.40
  -9   1   2    2.20    1.40
  -9   1   2    1.70    1.00
  -9   1   2    3.50    1.70
   9   1  -2    2.90    1.40
  -8  -1   2   59.59    3.90
   8  -1  -2   62.29    3.90
  -8  -1   2   62.29    4.10
  -8  -1   2   62.39    3.30
  -8  -1   2   54.29    3.90
   8  -1  -2   60.19    4.10
   8   1  -2   60.59    4.20
  -8   1   2   60.59    4.00
   8   1  -2   58.59    3.70
  -8   1   2   63.89    4.30
  -8   1   2   58.59    3.20
  -8   1   2   61.09    4.10
   7  -1  -2  361.36   13.20
   7  -1  -2  343.77   13.10
  -7  -1   2  348.47   12.90
  -7  -1   2  338.97   11.40
  -7  -1   2  339.17   12.90
  -7  -1   2  367.56   12.20
   7  -1  -2  329.17   12.70
   7   1  -2  349.57   13.20
   7   1  -2  346.67   13.30
   7   1  -2  354.96   12.50
  -7   1   2  350.66   12.80
  -7   1   2  348.57   12.70
  -7   1   2  326.27   12.80
  -7   1   2  353.86   12.20
  -6  -1   2   58.09    2.30
  -6  -1   2   59.39    2.90
   6  -1  -2   62.49    3.30
   6  -1  -2   59.99    3.60
  -6  -1   2   60.09    3.30
  -6  -1   2   58.79    3.40
   6  -1  -2   51.69    3.30
  -6  -1   2   59.29    3.40
  -6   1   2   56.19    3.30
  -6   1   2   60.89    3.40
  -6   1   2   56.19    2.90
  -6   1   2   56.99    3.40
   6   1  -2   60.19    3.60
   6   1  -2   55.69    3.50
   6   1  -2   55.69    3.00
  -5  -1   2    6.80    1.10
   5  -1  -2    5.10    1.20
   5  -1  -2    8.20    1.30
  -5  -1   2    4.20    1.10
  -5  -1   2    7.00    1.10
   5  -1  -2    7.40    1.20
  -5  -1   2    7.10    1.20
  -5  -1   2    6.90    0.60
   5   1  -2    6.10    1.20
  -5   1   2    5.50    1.00
   5   1  -2    6.10    1.30
  -5   1   2    6.20    1.00
  -5   1   2    5.90    1.10
   5   1  -2    5.60    1.00
  -5   1   2    4.70    1.00
  -4  -1   2  160.38    6.20
  -4  -1   2  161.98    5.90
   4  -1  -2  170.78    6.30
  -4  -1   2  153.18    6.00
   4  -1  -2  175.08    6.20
  -4  -1   2  163.78    6.20
   4  -1  -2  162.58    6.30
  -4  -1   2  144.59    5.20
   4   1  -2  152.68    6.30
   4   1  -2  160.28    5.90
   4   1  -2  156.68    6.20
  -4   1   2  173.18    6.30
  -4   1   2  163.78    6.10
  -4   1   2  156.08    5.90
  -4   1   2  159.08    5.90
   3  -1  -2    8.10    1.00
   3  -1  -2    8.00    1.10
   3  -1  -2    9.30    1.00
  -3  -1   2    6.90    0.90
  -3  -1   2    6.80    0.80
  -3  -1   2    8.40    1.00
  -3  -1   2    5.50    0.80
  -3   1   2    8.00    0.90
   3   1  -2    6.80    1.00
  -3   1   2    5.40    0.80
  -3   1   2    7.10    1.00
   3   1  -2    9.20    1.10
  -3   1   2    5.00    0.80
   3   1  -2    7.50    0.80
  -2  -1   2    1.00    0.50
  -2  -1   2    1.20    0.50
  -2  -1   2    1.60    0.40
   2  -1  -2    2.00    0.30
  -2  -1   2    1.00    0.40
  -2  -1   2    1.10    0.50
   2  -1  -2    1.30    0.50
   2  -1  -2    2.10    0.50
  -2   1   2    1.90    0.50
   2   1  -2    1.80    0.40
  -2   1   2    1.70    0.50
  -2   1   2    1.10    0.40
  -2   1   2    1.40    0.40
   2   1  -2    1.80    0.50
  -1  -1   2  321.07   10.10
  -1  -1   2  298.57   10.00
  -1  -1   2  313.57   10.30
   1  -1  -2  320.87   10.20
  -1  -1   2  307.77   10.50
   1  -1  -2  344.57   10.50
  -1   1   2  321.17   10.20
  -1   1   2  309.67   10.10
   1   1  -2  333.97   10.40
  -1   1   2  320.07   10.20
  -1   1   2  315.37   10.30
  -1   1   2  310.37   10.30
   1   1  -2  323.67   10.20
  -1   1   2  321.47   10.50
   0  -1   2  629.74   19.80
   0  -1   2  649.83   19.80
   0  -1  -2  622.04   19.80
   0  -1   2  609.74   20.10
   0   1   2  629.14   19.80
   0   1   2  645.64   19.80
   0   1   2  630.04   20.10
   1  -1   2  301.97   10.10
   1  -1   2  308.27    9.80
   1  -1   2  296.27    9.90
  -1  -1  -2  305.67   10.00
   1  -1   2  319.87    9.80
   1  -1   2  296.87    9.80
   1   1   2  299.07   10.10
   1   1   2  296.27    9.60
   1   1   2  305.97   10.10
   1   1   2  308.07    9.80
   2  -1   2  633.34   19.10
   2  -1   2  596.54   19.20
  -2  -1  -2  581.84   19.00
  -2  -1  -2  574.04   19.40
   2  -1   2  631.54   19.30
   2  -1   2  567.94   19.20
  -2   1  -2  577.14   19.40
   2   1   2  605.64   19.30
   2   1   2  601.64   19.30
   3  -1   2  524.35   17.30
   3  -1   2  530.85   17.60
   3  -1   2  545.95   17.50
  -3  -1  -2  529.65   17.30
  -3  -1  -2  522.05   17.70
  -3   1  -2  528.15   17.60
   3   1   2  537.25   17.60
   3   1   2  535.25   17.60
   4  -1   2  199.58    7.60
  -4  -1  -2  219.58    7.70
   4  -1   2  207.28    7.80
   4  -1   2  210.88    8.00
  -4  -1  -2  210.88    8.10
   4   1   2  199.88    7.70
  -4   1  -2  204.98    8.00
   4   1   2  214.68    8.10
   4   1   2  210.08    7.90
  -4   1  -2  216.98    6.80
   5  -1   2    0.00    0.60
   5  -1   2   -0.50    0.60
   5  -1   2    0.10    0.60
  -5  -1  -2    0.20    0.60
  -5  -1  -2    0.60    0.90
  -5   1  -2    1.00    0.80
   5   1   2    0.60    0.80
   5   1   2    0.20    0.70
  -5   1  -2    0.30    0.60
   5   1   2    0.30    0.60
  -5   1  -2    0.00    0.30
   6  -1   2   37.80    2.70
  -6  -1  -2   38.80    2.70
   6  -1   2   40.10    3.00
  -6  -1  -2   39.30    3.20
   6  -1   2   33.80    2.50
  -6   1  -2   43.20    3.10
  -6   1  -2   37.50    2.60
   6   1   2   35.10    2.80
   6   1   2   40.40    3.10
  -6   1  -2   38.40    1.70
   6   1   2   37.60    2.60
   7  -1   2    6.80    1.50
  -7  -1  -2    6.80    1.80
  -7  -1  -2    6.10    1.30
   7  -1   2    8.70    1.60
   7  -1   2    6.90    1.60
  -7   1  -2    5.30    1.20
   7   1   2    4.10    1.40
  -7   1  -2    9.00    0.90
  -7   1  -2   10.50    2.00
   7   1   2    8.20    1.70
   7   1   2    8.70    1.60
  -8  -1  -2    2.60    1.10
   8  -1   2    1.60    1.10
   8  -1   2    2.70    1.40
  -8  -1  -2    0.40    2.20
   8  -1   2    0.20    1.20
  -8  -1  -2    4.10    1.70
   8   1   2    3.70    1.70
   8   1   2    0.80    1.30
  -8   1  -2    0.40    1.50
   8   1   2    1.40    1.10
   9  -1   2   59.19    4.80
  -9  -1  -2   57.79    3.80
   9  -1   2   65.89    4.60
  -9  -1  -2   64.79    4.90
   9  -1   2   69.79    4.50
  -9  -1  -2   57.09    4.00
   9   1   2   59.79    4.90
   9   1   2   60.49    4.20
   9   1   2   59.79    4.60
  -9   1  -2   66.69    5.00
 -10  -1  -2  121.39    6.50
 -10  -1  -2  127.49    7.50
  10  -1   2  121.49    6.70
  10  -1   2  122.39    6.90
 -10  -1  -2  116.59    6.00
 -10   1  -2  118.09    7.10
  10   1   2  116.69    7.10
 -10   1  -2  124.99    6.50
  11  -1   2    0.20    1.70
 -11  -1  -2    0.70    1.50
  11  -1   2    2.70    1.90
 -11  -1  -2    1.10    2.10
 -11   1  -2    2.50    1.70
  11   1   2    1.80    2.00
 -11   1  -2   -3.30    1.70
 -12  -1  -2   14.50    3.70
 -12  -1  -2   12.90    2.90
  12  -1   2   15.40    3.30
  12   1   2   11.70    3.30
 -12   1  -2   11.60    2.90
 -12   1  -2   18.10    3.70
 -13  -1  -2   -1.20    1.90
  13  -1   2   -2.40    2.50
 -13  -1  -2    2.40    2.50
  13   1   2   -0.10    2.60
 -13   1  -2    2.70    2.10
 -13   1  -2   -1.70    2.50
 -13  -2   2    1.90    2.10
 -13  -2   2    1.50    2.20
  13  -2  -2    3.00    2.50
  13  -2  -2   -0.70    2.00
  13   2  -2   -1.10    2.50
 -13   2   2    2.40    2.30
 -13   2   2    0.90    2.70
 -12  -2   2    9.90    2.50
  12  -2  -2   12.70    2.50
  12  -2  -2    8.80    2.70
 -12  -2   2    9.40    2.80
  12   2  -2    8.40    2.80
 -12   2   2    8.10    2.60
 -12   2   2   10.20    2.60
  12   2  -2    6.20    2.30
 -11  -2   2    7.80    2.40
  11  -2  -2    6.90    2.00
 -11  -2   2    4.50    2.00
  11  -2  -2    9.50    2.60
  11   2  -2    9.00    2.70
  11   2  -2    8.70    2.10
 -11   2   2    8.20    2.40
 -11   2   2    8.20    2.20
 -10  -2   2    5.00    1.80
  10  -2  -2    0.50    1.20
 -10  -2   2    2.10    1.80
 -10  -2   2    0.70    1.40
  10  -2  -2   -1.10    1.50
 -10   2   2    0.50    1.80
 -10   2   2    1.60    1.10
 -10   2   2    0.10    1.30
 -10   2   2    0.80    1.40
  10   2  -2    2.10    1.30
  10   2  -2    1.90    1.80
   9  -2  -2   -1.50    1.00
  -9  -2   2   -1.20    1.10
  -9  -2   2    0.10    1.20
   9  -2  -2    0.70    1.20
  -9  -2   2   -1.70    1.20
  -9   2   2    0.60    1.60
   9   2  -2    2.70    1.20
  -9   2   2    0.30    1.20
   9   2  -2    0.70    1.30
  -9   2   2    1.20    1.00
  -9   2   2    1.10    1.20
  -8  -2   2   11.80    2.00
   8  -2  -2   12.20    2.20
  -8  -2   2    6.20    1.80
  -8  -2   2    8.20    1.80
   8  -2  -2    6.60    1.60
  -8  -2   2    9.30    1.40
  -8   2   2    9.30    1.90
   8   2  -2   10.30    2.20
  -8   2   2   13.20    2.10
  -8   2   2   10.60    1.50
   8   2  -2   10.90    1.70
  -8   2   2    9.80    1.80
  -7  -2   2   89.59    4.70
  -7  -2   2   74.99    3.70
  -7  -2   2   76.39    3.10
   7  -2  -2   87.59    4.60
  -7  -2   2   86.79    4.50
  -7  -2   2   75.59    4.30
   7  -2  -2   85.59    4.30
   7  -2  -2   74.69    4.50
  -7   2   2   80.89    4.40
   7   2  -2   76.69    4.60
   7   2  -2   73.29    4.50
  -7   2   2   71.79    4.10
   7   2  -2   74.09    3.90
  -7   2   2   76.09    3.70
  -7   2   2   80.99    4.40
   6  -2  -2  371.96   12.90
   6  -2  -2  322.47   12.50
  -6  -2   2  365.96   12.70
  -6  -2   2  356.16   12.90
   6  -2  -2  342.27   12.80
  -6  -2   2  341.37   12.00
  -6  -2   2  353.76   11.40
  -6  -2   2  358.66   12.60
   6   2  -2  358.76   12.90
   6   2  -2  326.77   12.10
  -6   2   2  343.17   12.10
  -6   2   2  338.67   12.50
  -6   2   2  351.46   12.70
   6   2  -2  355.36   13.10
  -6   2   2  357.26   12.40
  -5  -2   2  155.38    6.30
  -5  -2   2  160.48    5.40
   5  -2  -2  145.29    6.20
  -5  -2   2  160.18    6.40
  -5  -2   2  158.48    6.50
  -5  -2   2  151.88    5.90
   5  -2  -2  151.78    6.30
   5  -2  -2  156.18    6.40
  -5   2   2  160.28    6.10
   5   2  -2  154.68    6.60
  -5   2   2  159.08    6.00
  -5   2   2  158.58    6.30
   5   2  -2  169.28    6.60
   5   2  -2  150.48    5.90
  -4  -2   2  314.07   11.00
  -4  -2   2  300.07   10.80
   4  -2  -2  317.27   11.10
   4  -2  -2  326.17   11.30
  -4  -2   2  314.47   10.30
   4  -2  -2  325.67   11.20
  -4  -2   2  354.56   11.40
  -4  -2   2  295.87   11.10
  -4   2   2  315.07   11.00
   4   2  -2  334.17   11.50
  -4   2   2  332.27   10.80
   4   2  -2  318.97   11.30
   4   2  -2  308.27   10.70
   3  -2  -2   -0.50    0.40
   3  -2  -2    0.20    0.30
  -3  -2   2    0.20    0.20
  -3  -2   2    0.60    0.60
  -3  -2   2    0.10    0.40
   3  -2  -2   -0.10    0.50
  -3  -2   2   -0.30    0.40
  -3  -2   2    0.10    0.50
   3  -2  -2    0.20    0.50
  -3   2   2   -0.10    0.40
  -3   2   2    0.20    0.40
   3   2  -2    0.90    0.60
   3   2  -2    0.40    0.30
   3   2  -2   -0.40    0.50
  -3   2   2    0.60    0.40
  -2  -2   2  112.99    4.30
  -2  -2   2  117.49    3.80
  -2  -2   2  116.79    4.30
   2  -2  -2  112.29    4.30
  -2  -2   2  110.19    4.00
  -2  -2   2  104.29    4.40
  -2  -2   2  118.69    4.30
  -2  -2   2  108.29    4.10
   2  -2  -2  114.19    3.90
   2  -2  -2  113.69    4.10
  -2   2   2  108.39    4.10
   2   2  -2  107.19    4.20
  -2   2   2  108.19    3.70
  -2   2   2  113.19    4.20
  -2   2   2  102.69    4.30
  -2   2   2  108.59    4.20
   2   2  -2  111.79    3.80
   1  -2  -2  439.46   14.20
  -1  -2   2  439.46   14.00
  -1  -2   2  440.36   14.00
  -1  -2   2  445.56   14.40
  -1  -2   2  431.46   14.40
   1  -2  -2  459.05   14.40
  -1   2   2  441.26   14.10
  -1   2   2  422.06   14.10
   1   2  -2  456.25   13.80
   1   2  -2  434.86   14.20
  -1   2   2  450.85   14.20
  -1   2   2  433.56   14.40
   0  -2   2   91.69    3.60
   0  -2  -2   99.29    3.30
   0  -2  -2   94.49    3.50
   0  -2   2   94.69    3.20
   0  -2   2   93.99    3.30
   0   2   2   91.99    3.40
   0   2   2   97.09    3.40
   0   2   2   92.29    3.60
   0   2  -2   99.19    3.20
   0   2   2   78.49    3.00
  -1  -2  -2  735.73   24.10
   1  -2   2  721.13   24.10
   1  -2   2  778.32   24.30
   1  -2   2  775.22   24.10
  -1  -2  -2  753.02   24.40
  -1  -2  -2  769.12   24.20
   1   2   2  783.42   24.50
   1   2   2  777.22   24.40
   1   2   2  772.52   24.20
   1   2   2  767.52   24.20
   2  -2   2  184.28    6.70
  -2  -2  -2  189.58    6.80
  -2  -2  -2  192.58    6.70
   2  -2   2  188.48    6.80
  -2  -2  -2  188.98    6.90
   2  -2   2  197.48    6.40
  -2   2  -2  189.08    6.90
   2   2   2  189.58    7.00
  -2   2  -2  194.88    6.50
   2   2   2  195.38    6.90
  -3  -2  -2  468.75   15.80
   3  -2   2  453.25   15.20
  -3  -2  -2  482.95   15.50
   3  -2   2  475.35   15.70
   3  -2   2  454.55   15.50
  -3   2  -2  463.75   15.30
   3   2   2  456.75   15.70
  -3   2  -2  472.65   15.70
  -3   2  -2  480.05   14.80
   3   2   2  470.55   15.80
   4  -2   2    5.10    1.00
  -4  -2  -2    7.20    1.30
   4  -2   2    5.50    0.90
   4  -2   2    4.70    1.00
  -4  -2  -2    8.00    1.20
   4   2   2    5.20    1.20
  -4   2  -2    5.80    1.00
  -4   2  -2    8.00    0.70
   4   2   2    3.70    1.10
  -4   2  -2    4.30    1.10
  -5  -2  -2    1.20    0.90
   5  -2   2    1.70    0.70
   5  -2   2    2.40    0.90
   5  -2   2    2.50    0.90
  -5  -2  -2    1.40    0.70
   5   2   2    2.30    1.00
   5   2   2    3.40    1.00
  -5   2  -2    1.60    0.90
  -5   2  -2    1.60    0.90
  -5   2  -2    2.70    0.50
  -6  -2  -2   20.30    2.00
   6  -2   2   20.00    2.10
  -6  -2  -2   23.20    1.90
  -6  -2  -2   17.20    2.30
  -6  -2  -2   22.10    2.10
   6  -2   2   20.80    2.50
   6  -2   2   21.40    2.30
   6   2   2   23.20    2.60
  -6   2  -2   19.20    2.30
  -6   2  -2   21.60    1.30
   6   2   2   16.70    2.10
   7  -2   2   12.80    1.90
  -7  -2  -2   14.30    1.80
   7  -2   2   16.70    2.50
  -7  -2  -2   15.20    2.60
  -7  -2  -2   14.20    1.80
   7  -2   2   15.80    2.10
  -7  -2  -2   17.60    2.10
  -7   2  -2   13.20    2.30
  -7   2  -2   17.60    1.20
  -7   2  -2    9.90    1.60
   7   2   2   17.00    2.60
   7   2   2   14.50    2.30
   8  -2   2    5.80    1.60
  -8  -2  -2    5.30    1.90
  -8  -2  -2    3.80    1.30
   8  -2   2    3.00    1.30
   8  -2   2    4.00    1.60
  -8  -2  -2    4.50    1.30
  -8   2  -2    4.30    1.20
  -8   2  -2    3.80    1.60
   8   2   2    6.80    2.00
   8   2   2    4.80    1.90
   9  -2   2   -0.50    1.30
  -9  -2  -2   -0.80    1.70
  -9  -2  -2   -0.80    1.10
   9  -2   2    0.10    1.10
  -9  -2  -2    0.60    1.00
   9  -2   2   -0.10    1.40
   9   2   2   -0.20    1.50
   9   2   2    0.90    1.40
  -9   2  -2   -0.90    1.40
 -10  -2  -2   54.69    5.30
 -10  -2  -2   53.29    4.00
 -10  -2  -2   54.99    4.40
  10  -2   2   55.89    4.60
  10  -2   2   67.39    4.80
  10   2   2   57.49    5.10
 -10   2  -2   63.99    5.00
  11  -2   2    7.80    2.20
 -11  -2  -2    5.30    2.00
 -11  -2  -2    4.40    2.50
  11  -2   2    1.00    1.90
 -11   2  -2    8.30    2.50
 -11   2  -2    2.90    1.80
  11   2   2    7.00    2.70
 -12  -2  -2    0.60    2.10
 -12  -2  -2   -0.60    1.80
  12  -2   2    2.10    2.20
  12  -2   2    0.60    1.60
 -12   2  -2   -2.30    2.10
 -12   2  -2    0.80    1.80
  12   2   2   -2.40    2.10
 -13  -2  -2   10.80    3.30
 -13  -2  -2   17.00    3.20
  13  -2   2   12.20    3.50
 -13   2  -2   10.10    3.30
  13   2   2   15.50    3.70
 -13   2  -2    9.80    2.90
 -13  -3   2   26.40    4.50
  13  -3  -2   25.70    4.10
 -13  -3   2   23.40    3.80
  13  -3  -2   28.30    4.50
  13   3  -2   22.80    4.50
 -13   3   2   29.30    4.40
  12  -3  -2    9.00    2.60
  12  -3  -2    5.00    2.10
 -12  -3   2    7.50    2.60
 -12  -3   2    6.40    2.40
  12   3  -2   12.30    3.40
 -12   3   2    5.20    2.40
 -12   3   2    7.50    2.60
  11  -3  -2    2.20    1.90
 -11  -3   2    6.20    2.10
 -11  -3   2    4.30    2.40
  11  -3  -2    8.10    2.20
  11   3  -2    7.60    2.00
 -11   3   2    4.30    1.80
  11   3  -2    5.20    2.30
 -11   3   2    6.60    2.00
  10  -3  -2    2.70    1.40
 -10  -3   2    4.80    1.90
 -10  -3   2    2.70    1.80
  10  -3  -2    4.50    1.90
 -10  -3   2    2.20    1.50
 -10   3   2    1.00    2.00
 -10   3   2    4.60    1.80
  10   3  -2    3.00    1.70
  10   3  -2    0.80    1.20
 -10   3   2    2.10    1.20
 -10   3   2    4.60    1.70
  -9  -3   2   58.79    4.30
  -9  -3   2   62.19    4.30
   9  -3  -2   65.99    4.30
   9  -3  -2   62.59    4.50
  -9  -3   2   58.19    4.50
  -9   3   2   58.19    4.00
  -9   3   2   62.29    3.50
   9   3  -2   60.79    3.80
  -9   3   2   68.89    4.50
   9   3  -2   65.59    4.80
  -9   3   2   63.49    4.60
  -8  -3   2  165.68    7.60
  -8  -3   2  170.88    7.80
  -8  -3   2  166.88    7.60
   8  -3  -2  169.58    7.60
   8  -3  -2  169.08    7.70
  -8   3   2  173.28    7.40
  -8   3   2  176.08    7.70
   8   3  -2  167.28    7.00
  -8   3   2  168.18    7.60
   8   3  -2  158.28    8.00
  -8   3   2  164.18    6.80
  -7  -3   2   31.10    1.80
   7  -3  -2   33.70    3.00
  -7  -3   2   31.00    2.80
   7  -3  -2   41.70    3.00
  -7  -3   2   30.80    2.90
  -7  -3   2   30.60    3.10
   7  -3  -2   34.40    2.70
   7   3  -2   36.70    3.10
  -7   3   2   34.70    2.90
   7   3  -2   33.80    3.20
   7   3  -2   34.30    2.40
  -7   3   2   37.40    2.70
  -7   3   2   36.90    2.40
   6  -3  -2   92.29    4.60
  -6  -3   2   91.09    4.60
   6  -3  -2  101.19    4.80
  -6  -3   2   95.59    4.70
  -6  -3   2   98.29    3.70
   6  -3  -2   91.99    4.80
  -6  -3   2  103.19    5.00
  -6   3   2   98.59    4.70
  -6   3   2   96.49    4.30
   6   3  -2  103.39    5.10
   6   3  -2   88.19    4.20
  -6   3   2  102.69    4.50
   6   3  -2  101.99    5.10
  -5  -3   2   36.00    2.40
   5  -3  -2   38.20    2.50
   5  -3  -2   33.90    2.40
  -5  -3   2   32.10    2.50
   5  -3  -2   36.90    2.60
  -5  -3   2   36.60    1.80
  -5  -3   2   32.60    2.30
  -5   3   2   38.90    2.20
  -5   3   2   38.00    2.50
   5   3  -2   37.70    2.70
   5   3  -2   33.20    1.90
   5   3  -2   37.70    2.60
  -5   3   2   36.90    2.20
   4  -3  -2  398.66   14.70
  -4  -3   2  427.46   14.60
   4  -3  -2  425.06   14.70
  -4  -3   2  431.46   14.60
  -4  -3   2  393.46   14.70
  -4  -3   2  469.75   14.00
   4  -3  -2  467.55   14.00
   4  -3  -2  432.66   14.80
   4   3  -2  443.26   15.00
  -4   3   2  446.56   14.50
   4   3  -2  409.86   14.10
   4   3  -2  437.46   14.80
  -4   3   2  418.76   14.10
  -4   3   2  433.16   14.60
   3  -3  -2  115.59    4.60
   3  -3  -2  105.99    4.50
   3  -3  -2  104.59    4.00
  -3  -3   2  109.19    4.40
  -3  -3   2  108.39    4.40
  -3  -3   2  111.69    4.70
   3  -3  -2  115.69    4.50
  -3  -3   2  118.79    4.00
   3   3  -2  113.39    4.60
  -3   3   2  112.89    4.40
   3   3  -2  116.39    3.90
  -3   3   2  103.39    3.90
  -2  -3   2   14.10    0.90
   2  -3  -2   14.00    1.40
  -2  -3   2   14.80    1.40
  -2  -3   2   11.70    1.30
   2  -3  -2   13.80    1.00
   2  -3  -2   13.50    1.10
  -2  -3   2   13.00    1.10
  -2  -3   2    9.30    1.20
  -2  -3   2   13.60    1.60
   2   3  -2   13.70    0.60
  -2   3   2   12.80    1.10
  -2   3   2   14.70    1.30
   2   3  -2   12.80    1.20
  -2   3   2   12.90    1.10
   2   3  -2   15.00    1.20
   1  -3  -2   13.90    1.20
  -1  -3   2   15.10    1.30
   1  -3  -2   16.00    1.10
   1  -3  -2   14.20    1.10
  -1  -3   2   17.80    1.30
  -1  -3   2   14.50    1.00
  -1  -3   2   15.10    1.00
  -1   3   2   15.30    1.10
  -1   3   2   13.40    1.10
  -1   3   2   14.60    1.20
   1   3  -2   15.80    1.00
  -1   3   2   14.10    1.10
   0  -3   2   77.19    3.00
   0  -3  -2   78.49    3.20
   0  -3  -2   75.79    3.00
   0  -3   2   78.69    2.70
   0  -3  -2   76.09    2.80
   0  -3   2   77.19    3.30
   0  -3   2   82.59    3.10
   0   3   2   80.89    3.20
   0   3   2   72.99    3.30
   0   3   2   72.59    3.00
   0   3  -2   81.19    2.70
   1  -3   2  658.73   21.80
   1  -3   2  676.03   21.60
   1  -3   2  701.63   21.60
   1  -3   2  658.73   21.90
  -1  -3  -2  663.83   22.00
  -1  -3  -2  689.33   21.80
  -1  -3  -2  669.63   21.70
   1   3   2  662.63   22.10
   1   3   2  708.73   22.10
  -1   3  -2  700.23   21.50
   1   3   2  692.63   21.90
  -2  -3  -2 1381.96   43.00
  -2  -3  -2 1355.16   43.00
  -2  -3  -2 1356.36   42.20
   2  -3   2 1367.16   42.80
   2  -3   2 1341.67   42.90
  -2  -3  -2 1390.06   42.90
   2  -3   2 1341.77   42.20
   2  -3   2 1244.28   42.90
   2   3   2 1379.76   43.10
   2   3   2 1382.46   43.20
  -2   3  -2 1396.46   42.70
  -3  -3  -2    8.00    1.20
   3  -3   2   10.10    1.20
  -3  -3  -2   12.10    1.60
  -3  -3  -2   10.10    1.20
   3  -3   2    8.70    1.20
   3  -3   2    8.60    0.90
  -3   3  -2   10.20    0.90
   3   3   2    7.70    1.10
  -3   3  -2    8.00    1.00
  -3   3  -2    7.70    1.20
   3   3   2    8.90    1.30
  -4  -3  -2   31.20    2.50
  -4  -3  -2   26.00    2.00
   4  -3   2   29.00    1.80
   4  -3   2   26.70    2.00
   4  -3   2   25.10    2.10
  -4  -3  -2   28.50    1.70
  -4  -3  -2   28.80    2.00
  -4   3  -2   29.00    1.50
   4   3   2   31.20    2.40
  -4   3  -2   30.10    2.20
  -4   3  -2   28.60    2.00
   4   3   2   31.80    2.40
   5  -3   2  143.19    5.50
   5  -3   2  136.49    5.80
   5  -3   2  134.39    6.00
  -5  -3  -2  138.29    5.70
  -5  -3  -2  133.99    5.30
  -5  -3  -2  124.99    6.00
  -5  -3  -2  134.19    5.60
   5   3   2  139.49    6.20
   5   3   2  130.39    6.10
  -5   3  -2  127.99    5.50
  -5   3  -2  135.39    5.90
  -5   3  -2  130.89    4.80
  -6  -3  -2  119.39    5.30
  -6  -3  -2  122.89    5.10
   6  -3   2  110.59    5.20
   6  -3   2  111.29    5.70
  -6  -3  -2  108.49    5.70
   6  -3   2  118.59    5.50
   6   3   2  120.29    5.90
   6   3   2  118.29    5.90
  -6   3  -2  123.59    5.30
  -6   3  -2  116.79    4.40
  -6   3  -2  111.59    5.50
  -7  -3  -2    1.50    0.90
   7  -3   2   -0.70    1.00
  -7  -3  -2    1.10    0.90
   7  -3   2    0.70    1.10
  -7  -3  -2    0.30    0.90
   7  -3   2    1.00    0.90
  -7  -3  -2    1.70    1.40
   7   3   2   -2.10    0.80
  -7   3  -2    0.10    0.60
  -7   3  -2    1.70    1.20
  -7   3  -2    0.20    1.00
   7   3   2    0.70    1.10
  -8  -3  -2   30.30    2.90
  -8  -3  -2   37.30    2.80
   8  -3   2   29.80    3.20
   8  -3   2   32.60    2.90
   8  -3   2   36.50    3.90
  -8  -3  -2   35.10    3.90
   8   3   2   38.10    4.00
   8   3   2   36.40    3.80
  -8   3  -2   27.40    2.00
  -8   3  -2   32.60    3.40
   9  -3   2   34.60    3.80
   9  -3   2   36.80    3.70
   9  -3   2   40.70    4.40
  -9  -3  -2   37.60    4.40
  -9  -3  -2   29.70    3.00
  -9  -3  -2   33.00    2.90
   9   3   2   43.10    4.50
  -9   3  -2   38.90    4.10
   9   3   2   34.60    4.10
  10  -3   2   13.30    2.60
 -10  -3  -2   11.20    2.90
 -10  -3  -2   19.40    2.80
 -10  -3  -2   14.90    3.40
  10  -3   2   15.60    2.70
 -10   3  -2   14.60    3.00
  10   3   2   21.50    3.60
 -11  -3  -2   52.39    4.20
 -11  -3  -2   66.49    6.30
  11  -3   2   56.29    4.60
  11  -3   2   52.69    5.10
 -11   3  -2   41.90    4.90
  11   3   2   49.40    5.70
  12  -3   2    0.40    2.00
 -12  -3  -2    2.60    1.90
 -12  -3  -2    0.90    2.00
  12  -3   2    0.80    2.10
 -12   3  -2    0.00    1.90
 -12   3  -2   -1.90    2.10
  12   3   2    0.60    2.30
 -13  -3  -2   17.60    4.10
  13  -3   2   14.50    3.20
 -13  -3  -2   14.30    3.10
  13  -3   2   11.00    3.90
 -13   3  -2   18.80    3.70
  13   3   2   13.70    3.90
 -13   3  -2   10.50    3.40
 -13  -4   2    6.40    2.90
  13  -4  -2   10.20    2.90
 -13  -4   2    6.30    2.60
  13  -4  -2    7.40    3.10
  13   4  -2   10.20    3.50
 -13   4   2    3.80    2.30
 -12  -4   2   29.80    4.30
  12  -4  -2   28.10    4.20
 -12  -4   2   25.70    3.70
  12  -4  -2   35.70    4.30
 -12   4   2   26.00    3.90
  12   4  -2   22.60    4.00
  11  -4  -2   15.30    3.00
  11  -4  -2   15.60    2.70
 -11  -4   2   16.20    3.20
 -11  -4   2   15.20    2.90
 -11   4   2   11.30    2.60
  11   4  -2   14.40    3.30
 -11   4   2   13.20    2.80
  10  -4  -2    0.60    1.30
 -10  -4   2    1.00    1.50
 -10  -4   2   -1.60    1.20
 -10  -4   2   -0.10    1.50
  10  -4  -2   -0.60    1.10
 -10   4   2    0.60    1.10
  10   4  -2    1.70    2.00
  10   4  -2   -0.40    1.10
 -10   4   2    1.10    1.50
 -10   4   2    1.20    1.50
 -10   4   2    2.60    1.90
   9  -4  -2   26.20    3.20
  -9  -4   2   22.80    3.40
  -9  -4   2   28.60    3.20
   9  -4  -2   29.80    3.20
  -9  -4   2   25.10    3.00
   9   4  -2   24.60    2.70
  -9   4   2   30.40    2.80
  -9   4   2   21.10    2.80
  -9   4   2   25.90    3.10
  -9   4   2   26.00    2.90
   9   4  -2   21.60    3.20
  -8  -4   2   14.70    2.30
  -8  -4   2   10.00    1.80
   8  -4  -2   12.70    2.10
  -8  -4   2    9.60    2.20
   8  -4  -2   10.90    2.10
  -8   4   2    9.90    1.60
   8   4  -2   10.40    1.60
  -8   4   2    8.30    1.80
  -8   4   2   11.90    2.00
   8   4  -2   12.70    2.40
  -7  -4   2   12.40    2.20
   7  -4  -2   10.40    1.90
  -7  -4   2   11.50    1.30
   7  -4  -2    7.70    1.60
   7  -4  -2    8.20    1.70
  -7  -4   2    7.50    1.50
  -7  -4   2    7.20    1.50
   7   4  -2    5.90    1.70
  -7   4   2    6.50    1.50
  -7   4   2    7.80    1.60
   7   4  -2    8.20    1.80
  -7   4   2   12.40    1.60
   7   4  -2    9.20    1.30
  -6  -4   2  180.98    7.40
   6  -4  -2  178.38    7.70
  -6  -4   2  183.58    7.50
  -6  -4   2  183.08    6.60
  -6  -4   2  181.48    7.80
   6  -4  -2  184.88    7.60
   6  -4  -2  176.68    7.40
  -6   4   2  182.58    7.40
  -6   4   2  196.28    7.10
  -6   4   2  172.68    7.00
   6   4  -2  172.48    6.80
   6   4  -2  188.68    8.10
   6   4  -2  182.78    7.80
  -5  -4   2   27.80    2.30
   5  -4  -2   24.60    2.20
  -5  -4   2   31.30    2.30
  -5  -4   2   30.00    1.70
  -5  -4   2   29.20    2.20
   5  -4  -2   28.90    2.20
   5  -4  -2   31.80    2.40
  -5   4   2   26.40    1.80
   5   4  -2   31.90    1.70
   5   4  -2   26.00    2.30
  -5   4   2   29.20    2.00
  -5   4   2   30.70    2.30
   5   4  -2   26.60    2.40
   4  -4  -2  184.78    7.10
   4  -4  -2  188.68    6.50
  -4  -4   2  178.18    7.00
   4  -4  -2  186.08    7.20
  -4  -4   2  196.88    6.60
  -4  -4   2  186.78    7.10
  -4  -4   2  185.28    7.40
   4  -4  -2  174.58    7.10
   4   4  -2  184.68    7.30
  -4   4   2  189.68    6.50
   4   4  -2  183.68    6.40
   4   4  -2  190.68    7.40
  -4   4   2  184.88    7.20
  -4   4   2  190.28    7.00
   3  -4  -2   24.30    1.40
   3  -4  -2   21.90    1.70
  -3  -4   2   21.70    1.70
  -3  -4   2   21.90    1.80
  -3  -4   2   22.90    1.40
   3  -4  -2   22.60    1.70
  -3   4   2   22.00    1.70
  -3   4   2   22.90    1.20
   3   4  -2   21.40    1.80
   3   4  -2   23.30    1.80
  -3   4   2   20.60    1.60
  -2  -4   2   11.70    1.30
  -2  -4   2   11.30    1.30
  -2  -4   2   10.20    1.10
   2  -4  -2   12.50    1.30
  -2  -4   2   12.00    1.00
   2  -4  -2   12.10    1.20
  -2  -4   2   13.20    1.50
   2  -4  -2   12.50    1.20
   2   4  -2   10.50    1.20
  -2   4   2    7.60    1.00
  -2   4   2   11.40    1.30
  -2   4   2   12.00    1.30
   2   4  -2   11.80    1.20
   1  -4  -2    0.30    0.40
  -1  -4   2    1.10    0.60
  -1  -4   2   -0.20    0.40
   1  -4  -2   -0.30    0.40
   1  -4  -2    0.70    0.50
  -1  -4   2    0.20    0.40
  -1  -4   2    0.90    0.60
   1  -4  -2    0.20    0.30
  -1  -4   2   -0.10    0.40
  -1   4   2    0.00    0.40
   1   4  -2    0.10    0.40
   1   4  -2    0.30    0.40
  -1   4   2    0.90    0.50
  -1   4   2   -0.10    0.50
   0  -4  -2 1605.24   52.09
   0  -4   2 1750.72   51.49
   0  -4  -2 1704.83   51.59
   0  -4   2 1605.14   51.99
   0  -4   2 1657.43   51.99
   0  -4   2 1582.54   52.09
   0  -4  -2 1693.23   51.99
   0  -4   2 1659.93   51.89
   0   4  -2 1638.04   51.79
   0   4   2 1599.24   52.09
   0   4   2 1639.34   52.19
   0   4  -2 1721.73   51.49
   1  -4   2    1.50    0.60
  -1  -4  -2    0.60    0.60
  -1  -4  -2    1.30    0.60
   1  -4   2    1.50    0.70
   1  -4   2    1.90    0.50
  -1  -4  -2    1.80    0.60
   1  -4   2    1.90    0.60
   1   4   2    2.20    0.70
   1   4   2    0.80    0.60
   1   4   2    1.50    0.60
   2  -4   2  188.88    6.00
  -2  -4  -2  191.68    6.90
   2  -4   2  189.98    6.80
   2  -4   2  184.88    6.90
  -2  -4  -2  183.98    6.90
   2  -4   2  187.38    6.70
  -2  -4  -2  185.28    7.00
  -2   4  -2  187.48    6.60
   2   4   2  185.48    7.00
   2   4   2  184.38    7.10
   2   4   2  180.28    7.00
   3  -4   2   88.89    3.20
  -3  -4  -2   86.79    4.10
   3  -4   2   83.39    4.00
  -3  -4  -2   83.19    3.20
  -3  -4  -2   88.09    3.90
   3  -4   2   87.39    3.80
  -3  -4  -2   85.29    3.90
  -3   4  -2   85.69    3.90
   3   4   2   76.59    4.10
  -3   4  -2   90.59    3.70
   3   4   2   87.49    4.20
  -4  -4  -2    0.90    0.70
  -4  -4  -2    1.20    0.50
   4  -4   2    0.60    0.60
  -4  -4  -2    0.60    1.00
  -4  -4  -2    0.30    0.70
   4  -4   2    0.90    0.50
   4  -4   2    0.70    0.70
   4   4   2   -1.10    0.80
  -4   4  -2    0.50    0.60
  -4   4  -2    1.10    0.50
   4   4   2    1.10    0.80
  -4   4  -2    0.80    0.70
  -5  -4  -2   63.09    3.50
   5  -4   2   64.79    3.60
  -5  -4  -2   63.19    3.00
   5  -4   2   59.79    3.10
   5  -4   2   64.19    3.80
  -5  -4  -2   73.69    3.70
  -5  -4  -2   68.79    3.90
  -5   4  -2   66.09    3.40
  -5   4  -2   67.99    2.90
   5   4   2   63.99    3.90
  -5   4  -2   66.89    3.70
   5   4   2   62.79    3.80
   6  -4   2    0.10    0.70
  -6  -4  -2   -0.10    0.60
   6  -4   2   -0.10    0.80
  -6  -4  -2    0.30    0.70
  -6  -4  -2   -1.50    0.90
  -6  -4  -2   -0.10    0.80
   6  -4   2    1.50    0.90
   6   4   2    0.40    0.90
  -6   4  -2    0.10    0.80
  -6   4  -2   -0.40    0.90
  -6   4  -2    0.30    0.50
   6   4   2   -0.30    0.90
   7  -4   2   14.10    1.90
   7  -4   2   10.70    1.90
  -7  -4  -2   13.10    2.40
   7  -4   2   12.50    2.30
  -7  -4  -2   12.60    1.90
  -7  -4  -2   15.40    2.20
  -7  -4  -2   14.20    1.70
  -7   4  -2   10.90    2.00
   7   4   2   15.80    2.60
  -7   4  -2   10.90    1.80
   7   4   2   10.80    2.20
  -7   4  -2   11.20    1.30
  -8  -4  -2   54.49    3.50
  -8  -4  -2   54.19    4.30
   8  -4   2   50.19    3.80
   8  -4   2   47.20    3.40
   8  -4   2   55.39    4.30
  -8  -4  -2   54.99    3.50
  -8   4  -2   54.59    4.00
   8   4   2   54.69    4.40
  -8   4  -2   51.59    2.70
   8   4   2   48.50    4.10
   9  -4   2  166.58    7.60
  -9  -4  -2  167.68    7.30
  -9  -4  -2  169.08    7.40
  -9  -4  -2  150.18    8.20
   9  -4   2  156.78    7.80
   9  -4   2  161.08    8.50
   9   4   2  143.59    8.20
   9   4   2  160.08    8.60
  -9   4  -2  161.98    8.00
 -10  -4  -2   68.79    4.60
  10  -4   2   75.79    5.00
 -10  -4  -2   58.19    5.70
  10  -4   2   62.89    4.80
  10   4   2   62.19    5.30
 -10   4  -2   60.79    4.90
  11  -4   2    1.50    1.80
 -11  -4  -2   -1.20    1.80
 -11  -4  -2    2.20    1.70
  11  -4   2    1.60    1.80
 -11   4  -2    2.70    2.20
  11   4   2    3.90    2.40
 -12  -4  -2   15.60    3.70
  12  -4   2   16.80    3.20
  12  -4   2   12.90    3.10
 -12  -4  -2   22.10    3.30
 -12   4  -2   16.50    3.50
  12   4   2   16.90    3.90
 -12   4  -2   16.60    3.20
 -13  -4  -2    6.50    2.70
  13  -4   2    0.90    2.50
  13   4   2    3.60    3.00
 -13   4  -2    0.50    2.80
 -13   4  -2   10.00    3.00
  13  -5  -2   -1.20    2.00
 -13  -5   2   -0.30    2.30
  13  -5  -2   -1.80    2.40
 -13  -5   2    0.20    2.30
 -13   5   2   -2.10    1.90
  13   5  -2    1.20    2.70
 -12  -5   2    2.30    2.00
  12  -5  -2    3.90    2.20
  12  -5  -2    2.80    2.20
 -12  -5   2    1.30    2.10
  12   5  -2    4.50    2.50
 -12   5   2    3.00    1.90
 -11  -5   2   -0.20    1.60
 -11  -5   2    2.60    2.20
  11  -5  -2    2.10    1.90
  11  -5  -2    0.20    1.60
  11   5  -2   -1.20    2.10
 -11   5   2    0.40    1.70
  10  -5  -2    6.50    1.90
 -10  -5   2    7.50    2.10
 -10  -5   2    6.90    2.10
 -10  -5   2    3.80    1.70
  10  -5  -2    3.70    1.80
 -10   5   2    3.80    2.10
  10   5  -2    1.50    1.80
 -10   5   2    2.40    1.80
 -10   5   2    5.10    1.40
 -10   5   2    3.90    1.70
  -9  -5   2    5.30    1.90
  -9  -5   2    5.60    1.70
   9  -5  -2    4.10    1.80
  -9  -5   2    4.00    1.70
   9  -5  -2    3.30    1.50
  -9   5   2    4.20    1.30
  -9   5   2    2.50    1.60
   9   5  -2    3.30    1.90
  -9   5   2    3.40    1.80
  -9   5   2    2.20    1.40
  -8  -5   2    1.00    1.00
  -8  -5   2    0.40    1.10
  -8  -5   2   -1.10    0.90
   8  -5  -2   -0.70    0.90
   8  -5  -2    0.00    1.00
  -8   5   2   -0.70    1.00
  -8   5   2   -0.30    1.30
   8   5  -2    3.40    1.60
  -8   5   2   -0.70    0.90
  -7  -5   2    4.50    1.00
  -7  -5   2    1.80    1.20
  -7  -5   2    2.50    1.10
   7  -5  -2    4.90    1.40
   7  -5  -2    4.00    1.40
   7  -5  -2    4.20    1.50
  -7  -5   2    5.80    1.80
  -7   5   2    5.70    1.40
  -7   5   2    4.40    1.20
   7   5  -2    4.30    1.70
   6  -5  -2   22.80    2.50
  -6  -5   2   27.00    2.90
  -6  -5   2   23.80    2.30
   6  -5  -2   27.80    2.30
   6  -5  -2   22.80    2.50
  -6  -5   2   22.70    2.40
  -6  -5   2   27.00    1.80
   6   5  -2   32.80    2.80
  -6   5   2   26.80    2.10
   6   5  -2   23.40    2.70
  -6   5   2   20.90    2.20
  -6   5   2   26.10    2.00
  -5  -5   2   27.40    2.10
   5  -5  -2   26.10    2.30
   5  -5  -2   24.50    2.40
   5  -5  -2   25.10    2.00
  -5  -5   2   25.50    1.60
  -5  -5   2   28.40    2.20
  -5  -5   2   26.80    2.70
   5  -5  -2   23.10    1.60
  -5   5   2   24.60    1.70
   5   5  -2   26.20    2.40
  -5   5   2   24.50    2.20
   5   5  -2   28.40    2.80
  -5   5   2   24.60    2.00
   4  -5  -2   39.30    2.60
   4  -5  -2   40.50    2.10
  -4  -5   2   38.20    2.60
   4  -5  -2   36.40    2.50
  -4  -5   2   40.10    2.40
  -4  -5   2   39.20    2.10
   4  -5  -2   39.20    2.40
  -4   5   2   40.50    2.00
  -4   5   2   38.50    2.30
   4   5  -2   38.80    2.60
   4   5  -2   36.80    2.70
  -3  -5   2   -0.30    0.70
   3  -5  -2    0.30    0.60
  -3  -5   2    0.30    0.80
  -3  -5   2    1.20    0.60
  -3  -5   2    0.90    0.70
  -3  -5   2   -0.20    0.70
   3  -5  -2   -0.30    0.50
   3  -5  -2    0.70    0.60
  -3   5   2    0.60    0.30
   3   5  -2   -0.20    0.60
  -3   5   2    0.30    0.60
  -3   5   2    0.20    0.50
  -3   5   2    0.80    0.70
   3   5  -2    0.80    0.70
   2  -5  -2    4.70    0.90
  -2  -5   2    4.70    1.00
  -2  -5   2    4.50    1.10
   2  -5  -2    4.00    0.90
  -2  -5   2    4.80    1.10
  -2  -5   2    5.50    0.80
  -2  -5   2    3.90    0.80
   2  -5  -2    4.70    0.90
  -2   5   2    3.70    0.80
  -2   5   2    3.70    0.90
   2   5  -2    4.30    0.90
   2   5  -2    7.00    1.10
  -2   5   2    5.60    1.00
  -1  -5   2   24.10    1.90
  -1  -5   2   25.70    1.70
  -1  -5   2   22.70    1.70
   1  -5  -2   23.70    1.70
  -1  -5   2   23.30    1.50
  -1  -5   2   24.80    1.00
   1  -5  -2   26.70    1.80
   1  -5  -2   25.60    1.20
   1  -5  -2   25.70    1.80
  -1   5   2   23.40    1.80
   1   5  -2   25.90    1.70
  -1   5   2   24.30    1.80
   1   5  -2   25.70    1.50
   0  -5   2  147.39    5.40
   0  -5   2  142.69    5.50
   0  -5  -2  146.99    5.60
   0  -5   2  138.49    5.60
   0  -5  -2  134.69    5.50
   0  -5   2  151.38    4.90
   0  -5  -2  144.19    5.60
   0  -5  -2  142.79    5.10
   0   5  -2  152.58    5.00
   0   5   2  138.69    5.70
   0   5   2  141.39    5.70
   0   5  -2  144.19    5.40
  -1  -5  -2  186.48    6.80
  -1  -5  -2  186.08    7.00
   1  -5   2  179.38    6.90
   1  -5   2  195.68    7.00
  -1  -5  -2  189.08    7.10
   1  -5   2  198.78    6.60
   1  -5   2  184.18    6.80
   1   5   2  170.28    7.10
   1   5   2  191.48    7.20
  -1   5  -2  197.98    6.70
   1   5   2  183.58    7.20
  -1   5  -2  194.58    6.10
   2  -5   2  314.67   10.80
   2  -5   2  296.27    9.80
   2  -5   2  311.17   10.60
   2  -5   2  320.07   10.60
   2  -5   2  313.57   10.90
  -2  -5  -2  308.07   10.80
  -2  -5  -2  307.87   10.90
  -2  -5  -2  299.37   10.80
  -2  -5  -2  306.37   10.00
   2   5   2  293.57   11.00
  -2   5  -2  315.87   10.50
   2   5   2  312.77   11.10
   2   5   2  308.37   11.00
  -3  -5  -2   57.89    2.40
   3  -5   2   61.29    3.10
  -3  -5  -2   55.49    3.10
  -3  -5  -2   62.59    3.20
   3  -5   2   57.99    3.20
  -3  -5  -2   56.89    3.20
   3  -5   2   58.49    3.00
   3  -5   2   56.59    2.30
  -3   5  -2   63.29    3.00
   3   5   2   54.69    3.30
   3   5   2   58.19    3.40
  -4  -5  -2    0.40    0.70
   4  -5   2    0.40    0.50
  -4  -5  -2    1.80    0.80
  -4  -5  -2   -0.10    1.00
   4  -5   2    1.20    0.80
   4  -5   2    1.00    0.80
  -4  -5  -2    1.50    0.60
  -4   5  -2    1.50    0.60
  -4   5  -2    1.10    0.80
   4   5   2    1.40    0.90
   4   5   2    3.10    1.00
  -4   5  -2    0.60    0.60
   5  -5   2   17.10    2.00
   5  -5   2   17.00    1.50
  -5  -5  -2   17.80    1.40
  -5  -5  -2   18.90    2.40
  -5  -5  -2   15.40    1.90
  -5  -5  -2   14.00    1.80
   5  -5   2   17.50    2.20
   5   5   2   17.40    2.20
  -5   5  -2   13.30    1.80
  -5   5  -2   18.50    1.40
   5   5   2   13.10    2.00
  -5   5  -2   12.50    1.50
  -6  -5  -2    4.10    1.60
   6  -5   2    6.00    1.60
  -6  -5  -2    7.20    1.50
  -6  -5  -2    6.80    1.40
  -6  -5  -2    5.80    1.10
   6  -5   2    5.50    1.10
   6  -5   2    6.60    1.40
   6   5   2    7.30    1.80
  -6   5  -2    6.10    1.40
  -6   5  -2    7.20    1.10
  -6   5  -2    8.30    1.60
   6   5   2    9.20    1.90
  -7  -5  -2   25.70    2.70
   7  -5   2   20.70    2.70
   7  -5   2   19.70    2.60
  -7  -5  -2   29.70    3.50
  -7  -5  -2   23.80    2.30
   7  -5   2   22.30    2.40
  -7  -5  -2   29.90    3.00
  -7   5  -2   28.60    1.90
  -7   5  -2   24.70    2.60
   7   5   2   26.10    3.20
   7   5   2   23.70    3.20
  -7   5  -2   26.80    3.00
   8  -5   2   43.70    4.10
  -8  -5  -2   44.90    3.20
  -8  -5  -2   48.30    4.70
   8  -5   2   45.20    3.60
  -8  -5  -2   50.79    3.50
   8  -5   2   52.19    3.40
   8   5   2   43.10    4.40
  -8   5  -2   50.09    3.80
  -8   5  -2   48.50    2.60
   8   5   2   44.40    4.60
   9  -5   2   15.80    2.60
   9  -5   2   18.40    3.20
  -9  -5  -2   19.90    2.50
  -9  -5  -2   18.20    2.60
   9  -5   2   17.90    2.60
  -9  -5  -2   15.10    2.90
   9   5   2   19.80    3.40
  -9   5  -2   21.00    3.00
   9   5   2   15.20    2.90
 -10  -5  -2    0.60    1.40
  10  -5   2    2.50    1.70
  10  -5   2    2.60    1.60
 -10  -5  -2    1.50    1.70
 -10   5  -2    1.10    1.70
  10   5   2   -1.10    1.80
 -11  -5  -2    8.60    2.20
  11  -5   2    6.40    2.40
 -11  -5  -2    2.00    2.30
  11  -5   2    6.50    2.30
 -11   5  -2   12.30    3.00
  11   5   2    8.90    2.90
  12  -5   2    0.80    1.90
 -12  -5  -2    4.30    3.10
 -12  -5  -2    0.70    2.50
 -12   5  -2   -0.30    2.20
  12   5   2    0.30    2.50
 -13  -6   2   23.60    4.50
 -13  -6   2   24.10    4.00
  13  -6  -2   24.40    4.30
  13   6  -2   28.80    4.90
 -13   6   2   25.90    4.10
  12  -6  -2    8.40    2.60
  12  -6  -2    2.50    2.10
 -12  -6   2    9.90    3.10
 -12  -6   2    5.40    2.20
 -12   6   2    5.80    2.40
  12   6  -2    9.80    3.30
  11  -6  -2    4.20    2.00
  11  -6  -2    1.90    2.00
 -11  -6   2    7.90    2.10
 -11  -6   2    0.90    2.00
  11   6  -2    1.30    2.30
 -11   6   2    4.40    2.10
  10  -6  -2    4.00    1.90
 -10  -6   2    6.00    1.90
  10  -6  -2    4.90    2.00
 -10  -6   2    7.30    2.30
 -10  -6   2    6.50    2.20
 -10   6   2    8.50    1.80
  10   6  -2    6.80    2.40
 -10   6   2    6.50    2.00
 -10   6   2    1.30    2.20
   9  -6  -2    6.90    1.90
  -9  -6   2    8.90    2.10
  -9  -6   2    8.00    1.80
  -9  -6   2    9.80    2.60
   9  -6  -2    9.60    2.10
  -9   6   2    6.60    2.10
  -9   6   2    8.50    1.80
  -9   6   2    4.90    1.70
   9   6  -2    9.80    2.60
  -8  -6   2    4.30    1.90
  -8  -6   2    1.40    1.30
   8  -6  -2    5.30    1.70
   8  -6  -2    6.40    1.70
  -8  -6   2    6.70    1.60
  -8   6   2    5.00    1.70
   8   6  -2    6.50    2.10
  -8   6   2    4.60    1.30
  -8   6   2    4.60    1.40
  -7  -6   2  224.08    8.10
   7  -6  -2  211.08    9.20
  -7  -6   2  224.28    9.70
  -7  -6   2  224.68    9.10
   7  -6  -2  220.18    9.00
  -7  -6   2  212.48    9.30
  -7   6   2  223.18    9.20
  -7   6   2  224.78    8.70
   7   6  -2  216.78    9.70
  -7   6   2  228.88    8.50
   6  -6  -2  463.85   17.50
   6  -6  -2  482.05   17.60
  -6  -6   2  489.05   17.80
  -6  -6   2  503.05   17.30
  -6  -6   2  493.75   16.50
   6  -6  -2  506.65   17.30
  -6  -6   2  492.55   17.50
  -6   6   2  511.65   16.60
   6   6  -2  486.35   17.80
   6   6  -2  519.75   18.10
  -6   6   2  496.15   17.10
  -6   6   2  483.15   17.40
   5  -6  -2   49.00    2.90
  -5  -6   2   47.00    3.10
  -5  -6   2   50.19    2.60
   5  -6  -2   49.20    3.10
   5  -6  -2   50.19    3.30
   5  -6  -2   45.20    2.50
  -5  -6   2   42.20    3.20
   5   6  -2   53.79    3.50
  -5   6   2   46.20    3.10
   5   6  -2   47.50    3.30
  -5   6   2   51.09    2.90
  -5   6   2   49.90    2.50
  -4  -6   2    4.40    1.10
  -4  -6   2    5.40    1.30
   4  -6  -2    4.60    0.90
  -4  -6   2    4.70    1.20
  -4  -6   2    3.90    1.20
   4  -6  -2    5.00    1.10
  -4  -6   2    4.50    0.90
   4  -6  -2    4.60    1.10
   4   6  -2    5.30    1.20
  -4   6   2    3.70    1.00
  -4   6   2    4.50    1.00
  -4   6   2    4.00    1.00
   4   6  -2    4.70    1.30
  -4   6   2    4.60    0.70
  -3  -6   2   32.40    1.90
   3  -6  -2   27.40    2.10
  -3  -6   2   28.50    2.10
  -3  -6   2   33.90    2.30
  -3  -6   2   34.40    2.70
  -3  -6   2   35.10    2.40
   3  -6  -2   28.90    2.20
   3  -6  -2   28.30    1.90
   3   6  -2   28.30    2.20
  -3   6   2   31.90    2.30
  -3   6   2   29.60    1.50
  -3   6   2   28.90    2.10
  -3   6   2   30.70    2.10
   3   6  -2   34.20    2.40
  -2  -6   2  280.67   10.70
   2  -6  -2  297.37   10.60
  -2  -6   2  287.27   10.60
   2  -6  -2  285.87    9.50
   2  -6  -2  297.37   10.50
  -2  -6   2  291.07   10.20
   2  -6  -2  298.57   10.30
  -2  -6   2  285.97   10.50
  -2  -6   2  282.87   10.40
   2   6  -2  297.97   10.30
  -2   6   2  303.77   10.50
   2   6  -2  312.47   10.60
  -2   6   2  289.97   10.60
  -2   6   2  302.97   10.50
   1  -6  -2    9.50    1.30
   1  -6  -2   11.80    1.40
   1  -6  -2   12.20    1.00
  -1  -6   2    9.00    1.20
  -1  -6   2    9.60    1.40
  -1  -6   2   10.40    1.20
  -1  -6   2   11.50    0.70
   1  -6  -2   11.80    1.40
  -1  -6   2   13.30    1.70
   1   6  -2   11.00    1.30
  -1   6   2   10.60    1.40
   1   6  -2   13.70    1.30
   0  -6  -2  188.78    7.30
   0  -6   2  182.48    7.30
   0  -6  -2  192.48    6.80
   0  -6   2  195.48    6.50
   0  -6  -2  185.88    6.70
   0  -6   2  190.08    7.30
   0  -6   2  195.08    7.10
   0  -6  -2  202.78    7.40
   0  -6  -2  194.68    7.20
   0   6  -2  193.08    6.60
   0   6  -2  192.48    7.10
   0   6   2  179.18    7.40
   0   6  -2  199.58    6.60
   0   6   2  198.48    7.40
   1  -6   2  280.37    9.30
  -1  -6  -2  273.17    9.50
   1  -6   2  275.27    9.90
   1  -6   2  267.37    9.70
  -1  -6  -2  271.67    9.90
   1  -6   2  271.47    9.80
  -1  -6  -2  271.67   10.00
  -1   6  -2  282.17    9.60
   1   6   2  273.87   10.10
   1   6   2  276.77   10.10
   2  -6   2   85.99    3.80
   2  -6   2   80.39    3.60
   2  -6   2   79.69    4.00
  -2  -6  -2   80.29    4.00
   2  -6   2   82.69    3.80
  -2  -6  -2   84.59    4.00
  -2  -6  -2   77.89    3.80
   2  -6   2   82.29    2.80
  -2  -6  -2   85.89    3.10
   2   6   2   88.29    4.20
   2   6   2   78.99    4.10
   2   6   2   85.39    4.20
   3  -6   2 2304.27   74.59
  -3  -6  -2 2306.07   73.49
  -3  -6  -2 2350.96   74.49
   3  -6   2 2439.66   73.19
   3  -6   2 2293.87   74.09
  -3  -6  -2 2376.86   74.49
  -3  -6  -2 2374.16   74.49
   3  -6   2 2479.05   74.29
   3   6   2 2330.27   74.79
  -3   6  -2 2341.67   73.99
   3   6   2 2324.57   74.79
  -4  -6  -2   25.60    1.60
  -4  -6  -2   24.50    2.50
  -4  -6  -2   23.70    2.10
  -4  -6  -2   24.90    2.20
   4  -6   2   22.60    1.50
   4  -6   2   27.20    2.10
   4  -6   2   24.70    2.30
   4   6   2   26.60    2.50
  -4   6  -2   22.40    1.70
  -4   6  -2   26.90    2.10
   4   6   2   25.40    2.70
  -4   6  -2   22.70    2.00
  -5  -6  -2    2.00    1.00
   5  -6   2    2.80    0.80
   5  -6   2    3.10    1.10
  -5  -6  -2    2.60    1.30
   5  -6   2    2.40    1.00
  -5  -6  -2    1.20    0.80
  -5  -6  -2    3.80    0.80
   5   6   2    2.30    1.10
   5   6   2    4.20    1.40
  -5   6  -2    2.10    0.90
  -5   6  -2    2.50    1.00
  -5   6  -2    3.60    0.80
  -6  -6  -2   17.60    1.80
  -6  -6  -2   13.80    2.40
   6  -6   2   12.20    1.50
  -6  -6  -2   15.00    2.20
  -6  -6  -2   14.30    2.00
   6  -6   2   12.30    1.90
   6  -6   2   14.60    2.10
  -6   6  -2   13.30    2.00
  -6   6  -2   17.90    1.70
  -6   6  -2   15.50    1.90
   6   6   2   16.40    2.50
   6   6   2   13.80    2.20
   7  -6   2  127.49    6.80
  -7  -6  -2  137.39    6.30
   7  -6   2  140.89    6.60
  -7  -6  -2  135.79    5.70
  -7  -6  -2  134.59    6.60
   7  -6   2  132.09    5.80
  -7  -6  -2  132.49    6.90
   7   6   2  129.99    7.10
  -7   6  -2  124.79    6.30
  -7   6  -2  130.59    5.30
   7   6   2  119.69    6.80
   8  -6   2    0.90    1.30
  -8  -6  -2   -2.30    1.30
  -8  -6  -2    0.50    1.10
  -8  -6  -2    0.00    1.10
   8  -6   2   -0.60    1.30
   8  -6   2    0.70    1.00
  -8   6  -2    1.60    1.30
   8   6   2   -0.60    1.40
   8   6   2    1.70    1.70
  -9  -6  -2  144.89    6.80
  -9  -6  -2  127.99    7.50
  -9  -6  -2  126.29    6.30
   9  -6   2  143.69    7.90
   9  -6   2  136.39    6.60
   9  -6   2  141.89    7.20
  -9   6  -2  128.39    7.00
   9   6   2  126.49    8.10
   9   6   2  124.49    7.70
  10  -6   2  134.29    7.60
  10  -6   2  139.49    7.10
 -10  -6  -2  135.29    8.10
 -10  -6  -2  156.38    7.10
 -10   6  -2  130.99    7.50
  10   6   2  147.09    8.60
 -11  -6  -2    3.60    1.90
 -11  -6  -2    2.20    2.50
  11  -6   2    8.10    2.30
 -11   6  -2    5.60    2.50
  11   6   2    1.90    2.20
 -12  -6  -2   28.00    4.80
  12  -6   2   33.50    4.40
 -12   6  -2   34.80    4.60
  12   6   2   28.60    4.80
 -12  -7   2   -3.20    2.30
  12  -7  -2    1.20    1.90
  12  -7  -2    0.30    2.10
 -12  -7   2    0.70    2.20
 -12   7   2   -0.30    2.20
  12   7  -2    4.00    2.70
 -11  -7   2    5.50    2.20
 -11  -7   2    6.10    2.70
  11  -7  -2    3.90    2.10
  11  -7  -2   12.10    2.80
 -11   7   2    7.40    2.40
  11   7  -2    6.00    2.60
  10  -7  -2    7.40    2.20
 -10  -7   2    7.60    2.10
 -10  -7   2    9.80    2.70
  10  -7  -2    8.60    2.30
 -10  -7   2    5.70    2.20
  10   7  -2    7.50    2.50
 -10   7   2    4.90    1.50
  -9  -7   2   34.60    4.10
  -9  -7   2   34.00    3.70
   9  -7  -2   42.40    3.50
  -9  -7   2   36.30    3.70
   9  -7  -2   32.80    3.70
  -9   7   2   33.00    3.60
   9   7  -2   36.40    4.40
  -9   7   2   42.50    3.10
  -8  -7   2   17.00    2.50
  -8  -7   2   19.70    2.60
   8  -7  -2   16.40    2.50
  -8  -7   2   17.50    2.80
  -8  -7   2   18.00    2.60
   8  -7  -2   19.30    2.80
   8   7  -2   19.40    3.30
  -8   7   2   17.00    2.10
  -8   7   2   20.20    2.70
  -8   7   2   18.70    2.30
   7  -7  -2   52.99    3.80
  -7  -7   2   48.30    4.10
  -7  -7   2   57.09    3.10
  -7  -7   2   57.29    3.70
   7  -7  -2   57.69    3.50
  -7  -7   2   51.39    3.90
  -7   7   2   54.79    4.00
  -7   7   2   51.59    3.20
  -7   7   2   54.79    3.40
   7   7  -2   53.79    4.30
  -6  -7   2   -1.10    0.90
  -6  -7   2    0.00    0.90
  -6  -7   2   -0.10    0.70
   6  -7  -2    0.70    0.90
   6  -7  -2    0.30    1.10
   6  -7  -2   -0.50    0.70
  -6  -7   2    1.30    1.20
  -6   7   2    0.00    0.90
  -6   7   2   -1.10    0.90
  -6   7   2   -1.10    0.70
   6   7  -2    1.90    1.20
   6   7  -2   -1.60    1.10
   5  -7  -2  290.87   10.50
   5  -7  -2  300.87   11.40
   5  -7  -2  309.47   11.40
   5  -7  -2  292.77   10.90
  -5  -7   2  307.57   10.60
  -5  -7   2  298.97   11.30
  -5  -7   2  296.87   11.40
  -5  -7   2  299.17   11.50
  -5   7   2  301.17   11.30
   5   7  -2  297.97   11.50
   5   7  -2  261.47   11.30
  -5   7   2  301.97   10.20
  -5   7   2  290.37   10.90
   4  -7  -2    1.40    0.80
  -4  -7   2    0.90    0.90
   4  -7  -2    2.40    0.80
  -4  -7   2    1.90    1.00
  -4  -7   2    2.30    0.80
   4  -7  -2    2.70    1.00
  -4  -7   2    2.40    0.90
  -4  -7   2    0.40    1.10
   4   7  -2    3.50    1.20
  -4   7   2    2.20    0.60
  -4   7   2    1.70    0.80
  -4   7   2    2.20    0.80
  -4   7   2    2.70    0.90
   4   7  -2    2.20    1.00
  -3  -7   2   85.39    4.20
  -3  -7   2   85.89    3.90
   3  -7  -2   83.99    4.20
  -3  -7   2   77.99    4.20
   3  -7  -2   80.09    3.80
  -3  -7   2   83.19    4.10
  -3  -7   2   86.69    4.50
   3  -7  -2   88.09    4.20
  -3   7   2   81.79    4.00
  -3   7   2   87.89    3.20
  -3   7   2   74.59    4.10
   3   7  -2   93.39    4.30
   3   7  -2   80.69    4.20
  -3   7   2   92.29    4.20
   2  -7  -2   -0.70    0.70
  -2  -7   2    0.10    0.60
   2  -7  -2    0.60    0.70
  -2  -7   2   -0.40    0.70
  -2  -7   2   -0.10    0.50
  -2  -7   2   -0.30    0.80
  -2  -7   2    0.10    0.20
   2  -7  -2   -0.10    0.60
   2  -7  -2    0.30    0.40
  -2   7   2    0.40    0.60
   2   7  -2    0.50    0.60
  -2   7   2    0.20    0.60
   2   7  -2    0.20    0.60
  -2   7   2    0.10    0.60
   1  -7  -2  159.28    6.40
  -1  -7   2  156.38    5.40
  -1  -7   2  164.98    6.50
   1  -7  -2  157.58    6.40
  -1  -7   2  153.98    6.50
   1  -7  -2  159.48    5.60
   1  -7  -2  155.88    6.30
  -1  -7   2  150.78    6.40
  -1  -7   2  160.48    6.20
  -1   7   2  160.08    6.50
   1   7  -2  158.38    6.00
  -1   7   2  152.88    6.50
   1   7  -2  166.78    6.40
   0  -7  -2    9.10    1.10
   0  -7   2    8.90    1.40
   0  -7  -2   10.40    1.20
   0  -7   2   10.60    1.40
   0  -7  -2    8.40    1.40
   0  -7   2    9.70    1.40
   0  -7  -2    7.40    1.20
   0  -7   2   11.30    0.90
   0  -7  -2    5.90    1.20
   0   7  -2    9.80    1.00
   0   7   2    9.70    1.50
   0   7  -2    9.40    1.10
   0   7  -2    7.60    1.20
   0   7   2    8.60    1.50
  -1  -7  -2  594.34   20.30
   1  -7   2  583.64   20.00
   1  -7   2  600.84   20.10
  -1  -7  -2  610.94   19.90
  -1  -7  -2  623.84   20.40
   1  -7   2  607.44   19.60
   1  -7   2  580.34   20.30
  -1   7  -2  618.84   20.00
  -1   7  -2  625.84   19.30
   1   7   2  590.04   20.40
   1   7   2  603.24   20.50
   2  -7   2 2104.39   64.39
  -2  -7  -2 2028.70   64.99
   2  -7   2 2004.00   64.59
  -2  -7  -2 2072.09   64.99
   2  -7   2 2002.10   64.99
   2  -7   2 2003.70   64.59
  -2  -7  -2 2067.49   64.59
   2   7   2 2070.89   65.19
   2   7   2 2079.49   65.29
   2   7   2 1980.50   64.99
  -2   7  -2 2071.99   63.49
   3  -7   2   96.79    4.40
   3  -7   2   99.59    3.50
  -3  -7  -2  103.19    4.80
   3  -7   2  102.69    4.40
   3  -7   2   99.49    4.40
  -3  -7  -2   97.19    4.70
  -3  -7  -2   98.99    3.80
   3  -7   2   91.19    4.70
  -3  -7  -2   96.89    4.70
   3   7   2   96.49    5.00
   3   7   2  105.59    5.00
  -3   7  -2   94.09    4.30
   3   7   2   86.99    4.80
  -4  -7  -2  132.89    6.20
   4  -7   2  132.89    5.90
   4  -7   2  139.19    6.40
  -4  -7  -2  144.99    6.40
   4  -7   2  138.99    5.10
  -4  -7  -2  139.39    5.30
  -4  -7  -2  145.89    6.30
   4   7   2  132.39    6.50
  -4   7  -2  138.59    6.00
   4   7   2  147.69    6.70
  -4   7  -2  149.79    6.00
  -5  -7  -2    0.00    0.80
  -5  -7  -2   -0.50    1.00
   5  -7   2    0.80    0.80
  -5  -7  -2   -0.30    0.80
   5  -7   2    0.00    0.90
   5  -7   2   -0.50    0.50
  -5   7  -2    0.40    0.70
   5   7   2    0.70    0.90
  -5   7  -2   -0.70    0.70
   5   7   2   -1.10    0.80
  -5   7  -2   -0.40    0.80
   6  -7   2  102.69    5.60
   6  -7   2   93.39    5.00
  -6  -7  -2   95.19    4.30
  -6  -7  -2   90.49    5.10
  -6  -7  -2   94.09    5.40
   6  -7   2   90.39    4.20
  -6  -7  -2   90.09    4.90
  -6   7  -2   95.49    5.00
   6   7   2   96.19    5.50
   6   7   2   93.29    5.60
  -6   7  -2   98.59    4.90
  -6   7  -2  105.09    4.40
   7  -7   2    9.30    1.90
   7  -7   2    9.70    1.60
  -7  -7  -2   11.10    2.00
  -7  -7  -2    9.70    2.20
  -7  -7  -2   11.90    1.70
   7  -7   2   13.80    2.50
   7   7   2    9.80    2.40
   7   7   2    6.50    2.00
  -7   7  -2   10.90    1.50
  -7   7  -2    9.10    1.80
   8  -7   2    3.90    1.60
   8  -7   2    3.60    1.80
  -8  -7  -2    3.60    1.90
  -8  -7  -2    5.50    1.60
   8  -7   2    6.10    1.40
  -8  -7  -2    3.80    1.30
  -8   7  -2    5.00    1.60
   8   7   2    2.60    1.80
  -8   7  -2    4.80    1.10
   8   7   2    4.70    2.20
  -9  -7  -2   47.80    4.90
   9  -7   2   37.30    4.50
  -9  -7  -2   44.80    3.50
   9  -7   2   49.40    4.00
  -9  -7  -2   48.80    3.70
   9  -7   2   53.19    3.70
   9   7   2   50.29    5.40
  -9   7  -2   50.39    4.10
 -10  -7  -2    3.30    2.20
 -10  -7  -2    0.40    1.50
  10  -7   2    3.10    1.70
  10   7   2   -0.90    1.90
 -10   7  -2    0.00    1.60
  11  -7   2   32.00    4.30
 -11  -7  -2   38.90    5.00
 -11   7  -2   45.50    4.90
  11   7   2   53.39    6.20
  12  -7   2    4.70    2.30
 -12  -7  -2    3.20    2.50
  12   7   2    1.60    2.80
 -12   7  -2    1.90    2.60
 -12  -8   2   23.90    4.30
  12  -8  -2   16.20    4.20
  12  -8  -2   16.70    3.50
 -12   8   2   22.20    3.80
  12   8  -2   18.60    4.10
  11  -8  -2    0.40    1.70
 -11  -8   2    0.60    2.20
  11  -8  -2   -1.40    1.90
  11   8  -2    0.30    2.30
 -11   8   2   -0.10    1.80
 -10  -8   2    2.80    2.00
  10  -8  -2    3.00    1.80
  10  -8  -2    1.30    1.90
  10   8  -2    3.60    2.40
 -10   8   2    2.60    1.50
   9  -8  -2   -1.20    1.40
  -9  -8   2    1.20    1.70
  -9  -8   2    0.20    1.60
   9  -8  -2   -0.10    1.30
   9   8  -2    3.80    1.90
  -9   8   2    1.90    1.90
  -8  -8   2   -0.50    1.30
  -8  -8   2   -0.50    1.30
   8  -8  -2   -1.30    1.20
   8  -8  -2    0.50    1.20
  -8  -8   2   -0.30    1.00
  -8  -8   2   -3.10    1.20
  -8   8   2   -0.20    1.00
   8   8  -2   -0.90    1.20
  -8   8   2    0.90    1.60
   7  -8  -2    1.20    1.10
  -7  -8   2    2.10    1.30
  -7  -8   2    3.10    1.50
  -7  -8   2    1.20    1.50
  -7  -8   2    0.10    0.90
   7  -8  -2    2.10    1.20
   7   8  -2    2.10    1.40
  -7   8   2    2.70    1.60
  -7   8   2    1.90    1.00
  -7   8   2    0.90    1.00
  -6  -8   2   24.00    2.90
  -6  -8   2   26.70    2.20
   6  -8  -2   22.10    2.70
   6  -8  -2   26.70    2.30
   6  -8  -2   24.20    2.10
   6  -8  -2   24.40    2.80
  -6  -8   2   22.20    2.60
  -6  -8   2   25.50    2.80
  -6   8   2   27.50    2.00
  -6   8   2   26.00    2.80
   6   8  -2   29.90    3.20
  -6   8   2   26.50    2.60
  -5  -8   2   38.50    3.00
   5  -8  -2   38.50    2.50
  -5  -8   2   40.50    3.20
  -5  -8   2   41.60    3.40
  -5  -8   2   37.10    3.10
  -5  -8   2   38.10    2.50
   5  -8  -2   39.80    3.00
   5  -8  -2   40.90    3.20
   5  -8  -2   36.20    2.70
  -5   8   2   41.30    2.80
   5   8  -2   42.00    3.40
  -5   8   2   39.50    3.10
  -5   8   2   41.70    2.20
   5   8  -2   37.80    3.20
  -4  -8   2   26.90    2.40
  -4  -8   2   30.20    2.50
   4  -8  -2   29.10    2.60
   4  -8  -2   28.40    2.40
  -4  -8   2   28.20    2.80
  -4  -8   2   27.50    2.10
   4  -8  -2   23.10    2.00
  -4  -8   2   29.10    3.10
  -4   8   2   31.30    2.30
  -4   8   2   28.40    1.70
   4   8  -2   33.80    2.80
  -4   8   2   29.20    2.40
  -4   8   2   29.20    2.40
   4   8  -2   32.50    2.60
   3  -8  -2    2.00    0.90
  -3  -8   2    5.00    0.60
  -3  -8   2    4.50    1.10
   3  -8  -2    5.80    1.30
   3  -8  -2    4.70    0.70
   3  -8  -2    6.00    1.20
  -3  -8   2    5.10    1.40
  -3  -8   2    3.40    1.20
  -3  -8   2    3.20    1.00
  -3  -8   2    4.80    1.20
  -3   8   2    6.10    1.40
  -3   8   2    6.30    1.20
   3   8  -2    4.40    1.20
   3   8  -2    4.80    1.20
  -3   8   2    5.20    1.20
   2  -8  -2    6.90    1.30
   2  -8  -2    8.30    0.90
   2  -8  -2    7.30    1.30
  -2  -8   2    7.90    1.20
  -2  -8   2    7.20    1.30
  -2  -8   2    8.20    1.60
   2  -8  -2    7.40    1.30
  -2  -8   2    5.80    1.10
  -2  -8   2    8.00    0.60
   2   8  -2    7.00    1.40
  -2   8   2    8.30    1.40
  -2   8   2    5.20    1.10
   2   8  -2    5.70    1.10
   1  -8  -2   27.80    2.10
   1  -8  -2   24.30    2.20
  -1  -8   2   27.00    2.30
   1  -8  -2   26.20    2.10
  -1  -8   2   28.80    2.30
   1  -8  -2   27.40    1.70
  -1  -8   2   26.20    2.00
  -1  -8   2   27.00    1.40
  -1   8   2   27.30    2.30
  -1   8   2   24.50    2.20
   1   8  -2   29.30    2.30
   1   8  -2   29.20    1.90
   0  -8   2  104.19    5.00
   0  -8  -2  111.19    4.40
   0  -8  -2  108.39    4.90
   0  -8   2  106.09    5.10
   0  -8  -2  110.79    4.60
   0  -8  -2  115.29    5.20
   0  -8  -2  108.99    5.10
   0  -8   2  112.59    4.20
   0  -8   2  115.59    4.90
   0   8  -2  113.39    5.00
   0   8   2  112.49    5.30
   0   8  -2  110.09    4.40
   0   8   2  108.69    5.10
   0   8  -2  121.29    4.50
   1  -8   2  117.89    5.20
   1  -8   2  119.79    5.50
   1  -8   2  121.29    5.20
  -1  -8  -2  121.09    5.20
  -1  -8  -2  118.29    4.90
   1  -8   2  121.19    4.70
  -1  -8  -2  114.69    5.40
  -1  -8  -2  114.89    5.40
  -1   8  -2  117.49    4.40
   1   8   2  112.69    5.40
   1   8   2  120.29    5.70
  -1   8  -2  135.09    5.30
   2  -8   2  259.17   10.40
  -2  -8  -2  270.67   10.40
   2  -8   2  266.87   10.00
   2  -8   2  272.47    9.70
   2  -8   2  284.67   10.10
  -2  -8  -2  278.97   10.40
  -2  -8  -2  264.97   10.00
  -2   8  -2  266.17    9.90
   2   8   2  273.07   10.50
   2   8   2  273.07   10.70
  -2   8  -2  275.07    8.90
   2   8   2  284.07   10.60
   3  -8   2   39.20    2.50
   3  -8   2   39.90    2.70
  -3  -8  -2   41.60    2.90
  -3  -8  -2   40.90    2.10
   3  -8   2   40.60    1.80
  -3  -8  -2   44.70    3.10
  -3  -8  -2   45.70    3.10
   3  -8   2   42.00    3.00
   3  -8   2   43.60    2.60
   3   8   2   45.90    3.30
   3   8   2   41.60    3.10
  -3   8  -2   41.60    2.70
   3   8   2   42.70    3.20
   4  -8   2   -1.10    0.80
  -4  -8  -2    1.60    1.10
   4  -8   2    1.20    0.50
  -4  -8  -2    0.70    0.60
  -4  -8  -2    0.60    0.90
  -4  -8  -2   -0.40    0.80
   4  -8   2   -0.30    0.80
   4  -8   2    0.90    0.90
  -4   8  -2   -0.90    0.70
   4   8   2    1.20    1.00
   4   8   2    1.00    1.00
  -5  -8  -2    3.20    0.90
   5  -8   2    4.10    1.20
  -5  -8  -2    3.20    1.30
   5  -8   2    2.20    0.70
   5  -8   2    2.10    1.30
  -5  -8  -2    2.60    1.20
  -5  -8  -2    2.30    1.50
  -5   8  -2    3.60    1.20
   5   8   2    1.60    1.40
   5   8   2    2.50    1.30
  -5   8  -2    4.30    1.10
  -5   8  -2    2.60    1.10
   6  -8   2   35.30    3.40
  -6  -8  -2   25.60    2.90
  -6  -8  -2   30.80    2.50
  -6  -8  -2   28.60    3.30
   6  -8   2   42.20    3.10
   6  -8   2   32.50    2.20
  -6  -8  -2   33.30    3.20
  -6   8  -2   32.60    2.40
  -6   8  -2   38.30    3.00
   6   8   2   33.30    3.70
   6   8   2   40.30    3.80
   7  -8   2    7.20    2.00
   7  -8   2    5.90    1.30
  -7  -8  -2    9.40    2.20
   7  -8   2    8.00    1.80
  -7  -8  -2    5.70    1.30
  -7  -8  -2    5.20    1.60
  -7   8  -2    9.60    1.50
   7   8   2    6.60    2.00
  -7   8  -2    6.00    1.70
   7   8   2    4.60    1.90
   8  -8   2    4.30    1.60
  -8  -8  -2    6.50    2.30
  -8  -8  -2    3.70    1.40
   8  -8   2    2.20    1.70
   8  -8   2    6.50    2.00
  -8  -8  -2    4.80    1.70
  -8   8  -2    4.60    1.70
  -8   8  -2    3.50    1.20
   8   8   2    2.70    1.80
   8   8   2    5.60    2.30
  -9  -8  -2   67.29    4.60
   9  -8   2   85.49    5.40
  -9  -8  -2   76.19    5.80
  -9  -8  -2   68.29    5.50
   9   8   2   74.99    5.90
  -9   8  -2   86.39    5.30
 -10  -8  -2   42.50    5.10
  10  -8   2   35.90    4.30
 -10   8  -2   34.30    4.00
  10   8   2   42.00    5.30
  11  -8   2    4.50    2.30
 -11  -8  -2    2.00    2.50
 -11   8  -2    3.50    2.30
  11   8   2    8.40    3.20
  12  -8   2    4.10    2.50
 -12  -8  -2    5.30    3.00
  12   8   2    5.90    3.40
 -12  -9   2   46.20    5.50
 -12  -9   2   41.60    5.60
 -12  -9   2   39.60    6.20
  12  -9  -2   30.30    4.50
  12   9  -2   34.30    5.40
 -12   9   2   37.70    4.80
  11  -9  -2    1.00    2.00
 -11  -9   2    2.60    2.00
  11  -9  -2    0.80    1.80
 -11  -9   2    0.30    2.10
 -11   9   2   -0.70    1.70
  11   9  -2   -1.10    1.90
 -10  -9   2   17.00    3.40
  10  -9  -2   12.40    2.70
 -10  -9   2   20.80    3.50
  10  -9  -2   22.20    3.20
 -10   9   2   22.50    2.80
  10   9  -2   15.90    3.60
  -9  -9   2   14.50    2.90
  -9  -9   2   11.70    2.80
  -9  -9   2   14.30    2.80
   9  -9  -2   11.10    2.20
   9  -9  -2   10.90    2.40
  -9   9   2   12.00    3.00
   9   9  -2   12.40    3.10
  -9   9   2   10.80    2.10
  -8  -9   2   16.80    2.70
  -8  -9   2   14.20    2.70
   8  -9  -2   12.20    2.40
  -8  -9   2   13.40    2.60
   8  -9  -2   16.50    2.40
  -8  -9   2   14.20    2.00
   8   9  -2   10.30    2.50
  -8   9   2   10.50    2.40
  -8   9   2   15.80    2.30
   7  -9  -2   13.90    2.20
   7  -9  -2   13.40    2.40
  -7  -9   2   14.10    1.90
  -7  -9   2   11.90    2.40
  -7  -9   2   10.20    2.50
  -7  -9   2   13.20    2.40
  -7  -9   2   12.40    2.20
   7   9  -2   16.40    2.90
  -7   9   2   13.60    2.40
  -7   9   2   19.70    2.50
  -6  -9   2   16.50    2.00
  -6  -9   2   13.00    2.30
  -6  -9   2    9.60    2.30
  -6  -9   2    8.70    2.10
   6  -9  -2   11.40    2.00
   6  -9  -2   16.90    2.00
  -6  -9   2   13.30    2.20
   6  -9  -2   14.30    2.00
  -6   9   2   13.30    1.60
  -6   9   2   13.00    2.00
  -6   9   2   13.00    2.10
   6   9  -2   17.10    2.70
   5  -9  -2  273.67   10.00
   5  -9  -2  248.88   10.00
  -5  -9   2  276.87   10.60
   5  -9  -2  266.17   10.80
  -5  -9   2  252.37   10.70
  -5  -9   2  262.47   11.20
  -5  -9   2  260.77   10.70
  -5  -9   2  275.17   10.10
   5  -9  -2  268.37   10.60
   5   9  -2  269.57   10.90
   5   9  -2  282.27   12.20
  -5   9   2  260.17   10.30
  -5   9   2  260.57    9.20
   4  -9  -2    1.00    0.80
  -4  -9   2    0.70    1.00
   4  -9  -2    0.40    0.80
  -4  -9   2    1.00    0.80
  -4  -9   2    0.40    0.90
  -4  -9   2    0.00    0.80
   4  -9  -2    1.80    1.10
  -4  -9   2    0.00    1.00
   4   9  -2    1.50    1.20
  -4   9   2    0.90    0.60
  -4   9   2    0.30    0.90
  -4   9   2    0.20    0.90
   4   9  -2    1.20    1.10
  -4   9   2    0.90    0.80
  -3  -9   2  128.89    6.10
   3  -9  -2  130.49    5.90
  -3  -9   2  133.99    4.50
   3  -9  -2  131.69    4.80
  -3  -9   2  123.39    5.60
   3  -9  -2  133.79    5.70
  -3  -9   2  134.39    6.50
   3  -9  -2  126.39    6.00
  -3  -9   2  136.49    6.00
  -3  -9   2  125.79    6.00
  -3   9   2  122.69    5.80
   3   9  -2  128.39    6.10
  -3   9   2  129.69    5.70
  -3   9   2  129.89    6.00
   3   9  -2  125.89    5.80
   2  -9  -2  126.59    5.00
   2  -9  -2  134.59    6.10
  -2  -9   2  137.79    6.20
  -2  -9   2  136.19    4.60
   2  -9  -2  126.09    5.80
  -2  -9   2  132.59    5.70
  -2  -9   2  135.79    6.00
  -2  -9   2  143.49    6.40
   2  -9  -2  130.29    5.80
  -2   9   2  139.59    5.90
   2   9  -2  126.99    5.70
  -2   9   2  132.29    6.20
   2   9  -2  130.19    5.90
  -1  -9   2   82.39    3.20
  -1  -9   2   87.39    4.40
   1  -9  -2   83.09    4.40
  -1  -9   2   79.09    4.30
   1  -9  -2   84.09    4.30
  -1  -9   2   75.99    3.90
   1  -9  -2   78.39    3.50
   1  -9  -2   83.39    4.10
  -1   9   2   77.09    4.20
   1   9  -2   85.59    3.90
   1   9  -2   84.99    4.30
   1   9  -2   79.79    3.70
  -1   9   2   72.69    4.30
   0  -9  -2  137.09    5.80
   0  -9   2  131.79    6.10
   0  -9   2  137.09    5.10
   0  -9  -2  135.19    5.50
   0  -9  -2  138.29    6.00
   0  -9  -2  132.19    6.10
   0  -9   2  132.09    5.70
   0  -9   2  136.79    6.00
   0   9   2  127.79    6.10
   0   9  -2  133.19    5.30
   0   9  -2  141.79    5.90
   0   9   2  129.29    6.00
   1  -9   2   13.60    1.80
   1  -9   2   14.80    1.50
  -1  -9  -2   11.10    1.70
  -1  -9  -2   16.20    1.80
   1  -9   2   14.70    1.80
  -1  -9  -2   13.00    1.80
  -1  -9  -2   15.10    1.70
  -1  -9  -2   14.20    1.80
   1  -9   2   16.90    2.10
  -1   9  -2   14.90    1.30
   1   9   2    8.50    1.60
  -1   9  -2   15.30    1.80
   1   9   2   14.10    2.10
   2  -9   2  445.46   15.30
  -2  -9  -2  441.96   15.60
   2  -9   2  451.55   15.80
  -2  -9  -2  433.86   15.60
   2  -9   2  432.56   15.10
   2  -9   2  462.85   14.90
  -2  -9  -2  425.46   15.10
   2   9   2  440.56   15.90
   2   9   2  386.06   15.50
   2   9   2  421.86   15.70
  -2   9  -2  430.76   15.10
  -2   9  -2  425.56   14.00
   3  -9   2  111.79    5.10
  -3  -9  -2  118.59    5.40
  -3  -9  -2  110.39    5.40
   3  -9   2  107.79    4.00
  -3  -9  -2  115.69    5.60
   3  -9   2  110.59    5.60
   3  -9   2  115.39    5.10
   3  -9   2  106.09    4.90
   3   9   2  113.49    5.80
   3   9   2  101.39    5.50
  -3   9  -2  115.09    5.10
   3   9   2  103.89    5.80
   4  -9   2  110.19    5.10
  -4  -9  -2  103.69    4.40
   4  -9   2  105.99    4.00
  -4  -9  -2  108.29    5.60
   4  -9   2  115.69    5.80
   4  -9   2  109.69    5.10
  -4  -9  -2  105.59    5.40
  -4  -9  -2  103.59    5.40
   4   9   2   99.59    5.70
  -4   9  -2  111.89    5.20
   4   9   2  106.69    5.80
   4   9   2   95.29    5.50
  -5  -9  -2    6.40    1.60
  -5  -9  -2    8.00    1.30
   5  -9   2    6.30    1.60
   5  -9   2    5.40    0.90
  -5  -9  -2    7.20    1.70
   5  -9   2    9.10    2.00
  -5  -9  -2    5.20    1.60
   5   9   2    7.40    2.00
  -5   9  -2    7.20    1.40
  -5   9  -2    5.30    1.40
  -5   9  -2    5.90    1.50
   5   9   2    6.00    1.80
   6  -9   2  103.69    5.50
  -6  -9  -2  109.89    6.70
   6  -9   2  106.49    4.50
   6  -9   2  112.09    6.20
  -6  -9  -2  107.39    6.00
  -6  -9  -2  106.89    5.70
  -6  -9  -2  108.49    5.00
  -6   9  -2  114.59    5.60
   6   9   2  103.29    6.30
  -6   9  -2  106.79    5.00
   6   9   2  106.69    6.40
  -7  -9  -2    7.20    2.20
   7  -9   2    8.50    2.10
   7  -9   2   12.30    2.20
  -7  -9  -2   10.60    2.20
  -7  -9  -2   11.80    1.90
  -7   9  -2   10.40    1.70
   7   9   2    8.00    2.30
   7   9   2    7.80    2.10
  -7   9  -2   10.30    2.00
   8  -9   2   16.20    2.90
   8  -9   2    9.00    2.10
  -8  -9  -2    7.60    1.90
  -8  -9  -2   10.20    2.40
   8   9   2    9.80    2.80
  -8   9  -2    8.30    2.00
  -8   9  -2   10.20    1.70
   8   9   2   13.80    3.00
  -9  -9  -2   61.39    4.60
   9  -9   2   61.19    4.90
  -9  -9  -2   72.09    5.60
  -9   9  -2   62.79    4.70
   9   9   2   53.39    5.70
  10  -9   2   17.10    3.20
 -10  -9  -2   18.90    3.80
  10   9   2   18.80    4.10
 -10   9  -2   19.00    3.20
  11  -9   2   39.30    4.70
 -11  -9  -2   50.79    6.00
  11   9   2   37.60    5.60
 -12  -9  -2    4.00    2.90
  12  -9   2    3.30    2.20
  12   9   2   -0.20    3.20
 -12 -10   2   -0.20    2.70
 -12 -10   2    3.40    2.90
 -12  10   2    4.10    2.50
  12  10  -2   -1.40    2.70
 -11 -10   2    0.60    2.40
 -11 -10   2   -0.90    2.10
  11 -10  -2    1.10    1.80
 -11 -10   2    0.00    2.40
  11  10  -2   -0.60    2.40
  10 -10  -2    0.00    1.60
 -10 -10   2   -1.10    2.10
 -10 -10   2    3.70    2.20
  10 -10  -2    0.70    1.80
 -10 -10   2    2.80    2.10
 -10  10   2    1.60    1.60
  10  10  -2   -1.80    2.10
  -9 -10   2   23.30    3.70
  -9 -10   2   20.60    3.60
  -9 -10   2   21.90    3.30
   9 -10  -2   16.10    3.00
  -9 -10   2   20.70    4.00
   9 -10  -2   22.30    2.90
  -9  10   2   18.80    2.60
   9  10  -2   16.60    3.20
  -8 -10   2   35.20    4.60
  -8 -10   2   35.00    4.40
   8 -10  -2   30.20    3.60
  -8 -10   2   34.40    4.00
  -8 -10   2   34.20    3.20
  -8 -10   2   26.90    3.50
   8 -10  -2   38.90    3.30
   8  10  -2   34.60    4.30
  -8  10   2   32.90    3.60
  -8  10   2   30.40    3.10
  -7 -10   2   16.10    3.20
  -7 -10   2   15.70    2.10
   7 -10  -2   14.60    2.50
  -7 -10   2   14.20    2.50
  -7 -10   2   14.10    2.60
  -7 -10   2   16.70    2.70
   7 -10  -2   18.70    2.40
  -7  10   2   14.60    2.20
   7  10  -2   14.40    2.70
  -7  10   2   12.90    2.40
  -6 -10   2  166.18    7.90
  -6 -10   2  163.48    7.90
  -6 -10   2  150.28    8.10
  -6 -10   2  160.48    7.50
   6 -10  -2  153.18    7.40
   6 -10  -2  144.99    6.80
   6 -10  -2  156.38    6.70
  -6 -10   2  159.28    6.90
   6  10  -2  148.89    7.80
  -6  10   2  162.88    7.20
  -6  10   2  168.68    7.70
   5 -10  -2    2.70    1.20
   5 -10  -2    4.10    1.60
  -5 -10   2    1.60    1.30
  -5 -10   2    4.90    1.50
   5 -10  -2    3.30    1.20
  -5 -10   2    2.80    1.20
  -5 -10   2    3.00    1.40
  -5 -10   2    2.20    1.40
   5 -10  -2    4.20    1.20
  -5  10   2    3.10    1.30
  -5  10   2    2.10    0.90
   5  10  -2    3.90    1.50
   4 -10  -2  283.67   10.60
  -4 -10   2  285.47   10.60
   4 -10  -2  255.97   10.70
  -4 -10   2  254.47   11.30
  -4 -10   2  277.77   10.80
  -4 -10   2  282.47    9.20
   4 -10  -2  283.87   11.10
  -4 -10   2  274.77   11.20
  -4 -10   2  271.17   11.10
   4  10  -2  275.57   11.00
  -4  10   2  291.57   11.10
  -4  10   2  270.87   10.80
   4  10  -2  283.07   11.30
  -4  10   2  272.17   10.40
  -4  10   2  286.27    9.60
  -3 -10   2    0.70    1.00
   3 -10  -2    1.70    1.10
   3 -10  -2    2.60    1.10
  -3 -10   2    1.30    0.90
  -3 -10   2    2.00    1.40
  -3 -10   2    1.10    0.50
  -3 -10   2    0.50    1.00
   3 -10  -2    1.90    1.00
   3 -10  -2    1.00    0.60
  -3  10   2    0.80    0.90
   3  10  -2    1.40    1.00
  -3  10   2    1.00    0.90
   3  10  -2    2.90    1.20
  -3  10   2    2.10    1.00
  -2 -10   2   74.09    4.50
  -2 -10   2   68.59    2.80
  -2 -10   2   69.89    3.90
   2 -10  -2   71.59    3.20
   2 -10  -2   73.39    4.00
   2 -10  -2   78.69    4.30
  -2 -10   2   69.59    4.00
  -2 -10   2   70.09    4.30
   2 -10  -2   70.69    4.00
  -2  10   2   77.29    4.40
   2  10  -2   73.39    3.90
  -2  10   2   73.79    4.00
   2  10  -2   79.49    4.30
   1 -10  -2    9.70    1.70
  -1 -10   2    9.50    1.50
   1 -10  -2   11.10    1.40
   1 -10  -2   12.10    1.70
   1 -10  -2    7.40    1.50
  -1 -10   2    9.90    1.00
  -1 -10   2   10.80    1.90
  -1 -10   2    8.70    1.70
  -1  10   2    6.30    1.40
   1  10  -2    9.20    1.70
   1  10  -2   13.10    1.60
  -1  10   2    9.00    1.70
   1  10  -2    8.90    1.40
   0 -10   2   44.10    2.30
   0 -10  -2   42.80    3.20
   0 -10  -2   41.90    2.80
   0 -10  -2   39.20    2.90
   0 -10   2   42.60    2.80
   0 -10   2   41.50    3.20
   0 -10  -2   38.90    2.60
   0 -10   2   40.90    3.00
   0  10  -2   45.90    3.00
   0  10   2   44.30    3.10
   0  10   2   42.70    3.20
   0  10  -2   42.50    2.50
   1 -10   2  177.78    6.50
   1 -10   2  176.08    7.20
   1 -10   2  157.68    7.00
  -1 -10  -2  172.68    7.50
   1 -10   2  180.18    7.70
  -1 -10  -2  170.28    7.00
  -1 -10  -2  168.18    6.80
  -1 -10  -2  160.28    7.30
  -1 -10  -2  162.68    6.90
  -1  10  -2  171.98    6.30
   1  10   2  171.28    7.50
  -1  10  -2  167.38    7.10
   1  10   2  165.38    7.60
   2 -10   2   79.69    3.80
   2 -10   2   80.59    4.20
  -2 -10  -2   78.39    4.10
   2 -10   2   77.49    4.60
   2 -10   2   73.49    4.10
  -2 -10  -2   79.29    4.40
  -2 -10  -2   76.79    4.60
  -2 -10  -2   79.59    4.40
  -2 -10  -2   78.89    4.00
  -2  10  -2   81.09    4.20
  -2  10  -2   79.29    3.20
   2  10   2   78.99    4.60
   2  10   2   77.49    4.80
   3 -10   2  763.92   25.10
  -3 -10  -2  728.53   25.80
   3 -10   2  762.32   25.40
   3 -10   2  737.53   23.80
   3 -10   2  767.12   25.20
   3 -10   2  756.82   26.00
  -3 -10  -2  718.93   25.60
  -3 -10  -2  771.92   25.50
   3  10   2  744.73   26.10
   3  10   2  747.33   25.90
   3  10   2  752.62   26.20
  -4 -10  -2    3.10    1.30
   4 -10   2    2.80    1.30
   4 -10   2    1.40    0.90
   4 -10   2    2.80    1.20
   4 -10   2    2.60    1.30
  -4 -10  -2    2.90    1.50
   4 -10   2    3.60    0.70
  -4 -10  -2    1.90    0.90
  -4 -10  -2    2.70    1.40
   4  10   2    1.80    1.30
   4  10   2    1.80    1.40
   4  10   2    2.60    1.40
  -4  10  -2    2.90    1.10
  -5 -10  -2    6.20    1.80
  -5 -10  -2    6.30    1.60
  -5 -10  -2    3.40    1.50
  -5 -10  -2    5.60    1.20
   5 -10   2    5.20    1.60
   5 -10   2    6.40    1.50
   5 -10   2    5.20    1.40
   5  10   2    7.30    2.00
   5  10   2    7.40    2.00
  -5  10  -2    6.80    1.60
   5  10   2    4.70    1.70
  -5  10  -2    5.30    1.40
   6 -10   2    1.40    1.30
   6 -10   2    2.40    1.20
  -6 -10  -2   -1.00    1.20
  -6 -10  -2    2.20    1.30
  -6 -10  -2    2.50    1.10
   6  10   2    0.50    1.50
   6  10   2    1.70    1.50
  -6  10  -2    3.40    1.20
  -6  10  -2    2.30    1.20
   7 -10   2   63.09    4.40
  -7 -10  -2   61.99    4.90
  -7 -10  -2   71.59    4.60
   7 -10   2   67.59    5.10
   7  10   2   66.29    5.50
  -7  10  -2   65.39    3.90
   7  10   2   70.69    5.40
  -7  10  -2   67.69    4.30
   8 -10   2   40.70    4.20
  -8 -10  -2   41.90    4.00
  -8 -10  -2   36.20    4.30
   8 -10   2   32.40    3.90
   8  10   2   35.40    4.50
  -8  10  -2   40.70    3.10
  -8  10  -2   36.70    3.80
  -9 -10  -2   24.10    3.80
   9 -10   2   20.90    3.20
  -9 -10  -2   17.30    2.90
  -9  10  -2   20.20    3.10
   9  10   2   24.00    4.30
  10 -10   2   32.50    4.30
 -10 -10  -2   47.70    5.50
  10  10   2   39.10    5.70
  11 -10   2   10.10    3.20
 -11 -10  -2   10.00    3.10
  11  10   2   12.80    3.90
 -11 -11   2    3.20    3.10
  11 -11  -2    4.10    2.30
 -11 -11   2   -0.70    2.30
  11  11  -2    1.10    2.80
 -10 -11   2    4.70    2.50
 -10 -11   2    3.90    2.40
  10 -11  -2    2.70    2.00
 -10 -11   2   -0.70    2.20
  10  11  -2    3.60    2.70
   9 -11  -2    0.10    1.50
  -9 -11   2   -0.10    1.60
   9 -11  -2   -0.40    1.40
  -9 -11   2    1.90    2.00
  -9 -11   2   -0.30    2.00
   9  11  -2    1.70    2.10
  -9  11   2    0.30    1.20
   8 -11  -2    1.00    1.50
  -8 -11   2   -0.50    1.60
  -8 -11   2    1.70    1.70
  -8 -11   2   -0.70    1.30
   8 -11  -2   -0.80    1.30
  -8 -11   2   -2.40    1.60
  -8 -11   2    0.00    1.70
  -8  11   2   -1.30    1.20
  -8  11   2   -0.20    2.40
   8  11  -2    0.40    1.50
  -7 -11   2   25.00    3.20
   7 -11  -2   26.90    3.40
  -7 -11   2   31.90    4.30
  -7 -11   2   24.10    3.20
  -7 -11   2   31.40    3.90
  -7 -11   2   29.50    3.00
   7 -11  -2   26.80    2.90
  -7  11   2   27.80    3.40
  -7  11   2   26.80    3.00
   7  11  -2   36.20    4.30
  -6 -11   2   15.50    2.70
  -6 -11   2   17.40    2.80
  -6 -11   2   16.80    2.60
  -6 -11   2   17.60    2.30
   6 -11  -2   15.60    2.10
   6 -11  -2   17.20    2.20
   6 -11  -2   15.60    2.50
  -6 -11   2   15.30    2.80
   6  11  -2   20.50    3.10
  -6  11   2   16.60    2.30
  -6  11   2   13.60    2.60
  -5 -11   2   54.29    4.20
  -5 -11   2   55.19    3.80
  -5 -11   2   55.09    3.60
   5 -11  -2   51.29    3.90
   5 -11  -2   60.19    3.70
  -5 -11   2   50.99    4.20
  -5 -11   2   58.09    4.20
  -5  11   2   58.29    3.90
   5  11  -2   56.09    4.30
  -5  11   2   50.89    3.40
  -4 -11   2   17.90    2.50
  -4 -11   2   18.10    2.40
   4 -11  -2   18.50    2.40
  -4 -11   2   13.50    2.30
  -4 -11   2   14.70    2.50
  -4 -11   2   13.10    1.90
   4 -11  -2   15.20    2.20
   4 -11  -2   15.40    2.40
  -4  11   2   19.70    2.30
  -4  11   2   18.50    2.40
  -4  11   2   19.60    2.50
   4  11  -2   16.90    2.40
  -4  11   2   15.00    1.50
  -3 -11   2   16.40    2.60
  -3 -11   2   22.20    2.80
  -3 -11   2   19.60    2.50
  -3 -11   2   20.50    1.30
   3 -11  -2   26.50    1.70
  -3 -11   2   24.00    2.50
   3 -11  -2   20.80    2.40
   3 -11  -2   18.80    2.60
   3 -11  -2   23.10    2.60
   3  11  -2   24.10    2.80
  -3  11   2   21.40    2.60
  -3  11   2   20.20    2.60
  -3  11   2   24.10    2.50
   3  11  -2   20.80    3.10
  -2 -11   2   13.20    2.00
   2 -11  -2    9.60    1.80
  -2 -11   2    7.90    1.70
   2 -11  -2   12.00    1.90
   2 -11  -2   16.80    1.60
   2 -11  -2   15.00    2.00
  -2 -11   2   11.70    2.20
  -2 -11   2   14.10    1.10
   2  11  -2   16.00    2.40
   2  11  -2   14.10    1.90
  -2  11   2    9.90    1.80
   2  11  -2   12.90    1.90
  -2  11   2   13.20    2.00
  -1 -11   2    1.50    1.20
  -1 -11   2    1.10    1.10
  -1 -11   2    0.60    0.90
   1 -11  -2    0.90    1.10
   1 -11  -2    1.40    0.90
   1 -11  -2    2.50    0.90
  -1 -11   2    0.60    0.60
   1 -11  -2    0.40    1.00
   1  11  -2    2.40    1.10
   1  11  -2    1.50    1.00
   1  11  -2    0.80    0.90
  -1  11   2    0.70    0.90
   0 -11   2   23.10    2.70
   0 -11  -2   28.60    2.30
   0 -11  -2   21.00    2.60
   0 -11   2   27.00    2.30
   0 -11   2   28.00    1.80
   0 -11  -2   31.20    2.30
   0 -11   2   29.10    2.60
   0 -11  -2   25.20    2.80
   0  11   2   26.20    2.70
   0  11  -2   26.30    2.50
   0  11  -2   29.80    2.20
   0  11   2   25.50    3.10
  -1 -11  -2   24.10    2.50
  -1 -11  -2   23.90    2.40
   1 -11   2   21.80    2.60
  -1 -11  -2   25.10    2.80
   1 -11   2   21.10    2.00
   1 -11   2   21.60    2.40
  -1 -11  -2   23.90    2.30
  -1 -11  -2   19.80    2.70
   1 -11   2   23.40    2.50
  -1  11  -2   25.30    2.60
  -1  11  -2   23.90    1.80
   1  11   2   23.10    2.80
   1  11   2   22.50    2.60
   2 -11   2  143.99    6.40
   2 -11   2  142.89    5.90
  -2 -11  -2  142.59    6.30
   2 -11   2  143.69    6.30
  -2 -11  -2  140.59    6.20
  -2 -11  -2  148.19    7.00
  -2 -11  -2  130.69    6.60
  -2 -11  -2  132.19    6.40
   2 -11   2  136.39    6.80
   2  11   2  140.99    7.10
  -2  11  -2  143.09    5.30
  -2  11  -2  134.79    6.30
   2  11   2  139.09    6.80
  -3 -11  -2  151.28    6.80
  -3 -11  -2  145.29    7.20
   3 -11   2  143.39    7.20
   3 -11   2  150.38    6.60
  -3 -11  -2  144.49    7.00
   3 -11   2  151.28    6.70
   3 -11   2  140.99    6.40
   3  11   2  137.29    7.40
   3  11   2  146.39    7.30
   3  11   2  163.58    7.40
   4 -11   2   49.50    3.40
   4 -11   2   55.59    3.50
   4 -11   2   43.60    3.80
  -4 -11  -2   42.30    3.60
  -4 -11  -2   45.80    3.80
  -4 -11  -2   51.19    3.80
   4 -11   2   51.29    3.30
   4  11   2   48.20    4.10
   4  11   2   50.89    4.00
   4  11   2   45.60    4.00
  -5 -11  -2    6.70    2.00
   5 -11   2    4.40    1.70
  -5 -11  -2    4.20    1.60
   5 -11   2    5.60    1.60
  -5  11  -2    4.10    1.50
   5  11   2    4.70    2.00
   5  11   2    4.50    1.90
   5  11   2    8.70    2.20
  -5  11  -2    6.70    1.60
  -6 -11  -2    8.00    2.00
   6 -11   2    7.20    1.90
  -6 -11  -2    4.80    2.00
   6 -11   2    6.90    1.70
  -6  11  -2    9.20    1.80
   6  11   2    6.70    2.20
  -6  11  -2    6.70    1.80
   6  11   2    5.20    2.20
   6  11   2    6.70    2.30
  -7 -11  -2   10.20    2.40
   7 -11   2    8.10    2.00
   7 -11   2   12.90    2.80
  -7 -11  -2   10.70    2.30
  -7  11  -2    9.90    1.80
  -7  11  -2   13.30    2.40
   7  11   2   11.10    2.90
   7  11   2   11.90    3.60
  -8 -11  -2    8.20    2.20
  -8 -11  -2    4.20    2.30
   8 -11   2   12.20    2.60
   8  11   2   14.70    3.30
  -8  11  -2   11.20    2.30
  -8  11  -2    9.70    1.90
  -9 -11  -2   14.60    3.20
   9 -11   2   10.50    2.60
  -9 -11  -2    6.60    2.30
   9  11   2   16.00    3.70
  -9  11  -2   13.60    3.20
  10 -11   2   59.69    5.80
 -10 -11  -2   65.69    6.70
  10  11   2   65.99    7.10
 -11 -11  -2   21.70    4.40
  11 -11   2   17.90    3.80
  11  11   2   27.80    5.20
  11 -12  -2   10.40    2.90
 -11 -12   2    6.70    3.30
 -11 -12   2    2.30    3.30
  11  12  -2    6.90    3.40
 -10 -12   2   -1.20    2.10
 -10 -12   2   -4.80    2.30
  10 -12  -2   -3.70    1.80
 -10  12   2    2.50    1.80
  10  12  -2    0.80    2.40
  -9 -12   2    8.60    3.50
   9 -12  -2    9.10    2.50
  -9 -12   2    9.90    2.70
  -9 -12   2   15.00    3.50
  -9  12   2    8.50    2.20
   9  12  -2    7.20    2.80
  -8 -12   2    3.90    1.80
   8 -12  -2    3.10    1.80
  -8 -12   2    2.20    2.00
  -8 -12   2    1.00    1.70
  -8 -12   2    0.80    2.00
  -8 -12   2   -0.20    2.10
   8 -12  -2    3.60    1.50
  -8  12   2    1.60    1.60
   8  12  -2    1.50    2.10
  -7 -12   2    8.70    2.40
  -7 -12   2    3.80    2.00
  -7 -12   2    3.40    1.90
  -7 -12   2    5.10    2.00
  -7 -12   2    6.30    1.70
   7 -12  -2    6.30    1.70
   7 -12  -2    6.00    1.90
   7  12  -2    6.10    2.40
  -7  12   2    3.70    1.70
  -7  12   2    4.40    2.30
  -6 -12   2   32.20    4.00
   6 -12  -2   33.20    2.90
  -6 -12   2   33.80    3.30
  -6 -12   2   36.60    3.70
  -6 -12   2   39.30    4.60
   6 -12  -2   28.00    3.40
  -6 -12   2   36.00    4.20
   6 -12  -2   33.60    2.90
  -6  12   2   27.80    3.20
   6  12  -2   28.10    3.60
  -6  12   2   25.30    3.30
  -5 -12   2  177.78    8.80
  -5 -12   2  185.58    8.50
  -5 -12   2  165.98    7.80
   5 -12  -2  164.68    7.90
   5 -12  -2  153.38    7.40
  -5 -12   2  170.28    7.50
  -5 -12   2  159.78    8.30
  -5  12   2  171.38    7.30
   5  12  -2  171.58    8.30
  -5  12   2  174.98    7.90
   4 -12  -2   84.79    4.80
  -4 -12   2   84.19    4.90
   4 -12  -2   93.79    5.10
  -4 -12   2   90.69    5.60
  -4 -12   2   88.89    5.70
  -4 -12   2   82.79    4.80
  -4  12   2   80.59    4.50
  -4  12   2   96.09    5.20
  -4  12   2   93.29    5.30
   4  12  -2   89.39    5.30
  -3 -12   2    1.30    1.40
   3 -12  -2    0.90    1.10
  -3 -12   2    1.80    1.20
   3 -12  -2    2.10    1.30
   3 -12  -2    3.40    0.80
  -3 -12   2    1.70    1.20
  -3 -12   2    0.30    1.10
   3 -12  -2   -0.10    1.20
  -3  12   2    0.80    1.10
  -3  12   2    0.50    1.00
  -3  12   2    3.50    1.40
   3  12  -2    0.90    1.20
   2 -12  -2   23.60    2.80
   2 -12  -2   21.40    2.50
  -2 -12   2   25.80    2.80
  -2 -12   2   18.50    2.70
   2 -12  -2   23.60    3.00
  -2 -12   2   25.20    3.20
   2 -12  -2   24.00    1.90
  -2 -12   2   23.90    1.50
  -2  12   2   19.40    2.50
   2  12  -2   25.50    2.70
   2  12  -2   25.10    2.70
  -2  12   2   23.40    2.90
  -1 -12   2   29.20    1.90
   1 -12  -2   30.00    2.90
   1 -12  -2   31.80    3.50
  -1 -12   2   26.80    2.80
  -1 -12   2   37.40    3.20
  -1 -12   2   27.70    3.30
   1 -12  -2   31.60    3.20
   1 -12  -2   25.30    2.20
   1  12  -2   29.80    2.50
   1  12  -2   24.10    3.20
  -1  12   2   26.40    3.00
   0 -12  -2    8.10    1.60
   0 -12   2    8.70    1.20
   0 -12   2    7.40    1.60
   0 -12  -2   10.40    2.00
   0 -12   2   10.10    1.90
   0 -12  -2    8.60    1.60
   0 -12   2    7.90    1.90
   0 -12  -2   11.40    2.10
   0  12  -2    8.50    1.40
   0  12   2    5.70    1.60
   0  12  -2    6.60    1.50
   0  12   2    8.00    1.80
  -1 -12  -2   21.10    2.70
   1 -12   2   24.40    1.90
  -1 -12  -2   26.10    2.60
  -1 -12  -2   26.10    2.70
   1 -12   2   23.80    3.10
   1 -12   2   18.80    2.40
  -1 -12  -2   24.70    3.00
   1 -12   2   23.00    2.70
   1  12   2   28.70    3.50
   1  12   2   18.30    2.50
  -1  12  -2   23.10    2.90
  -2 -12  -2    1.70    1.20
  -2 -12  -2    3.00    1.20
   2 -12   2    2.50    1.30
   2 -12   2    2.30    1.00
  -2 -12  -2    2.50    1.30
   2 -12   2    2.20    1.10
   2 -12   2    1.40    1.10
  -2 -12  -2    5.00    1.50
  -2 -12  -2    2.60    1.50
   2  12   2    1.10    1.40
  -2  12  -2    2.50    0.80
   2  12   2    1.30    1.50
  -3 -12  -2   67.39    4.50
  -3 -12  -2   78.79    4.20
   3 -12   2   74.79    4.30
   3 -12   2   81.49    5.10
  -3 -12  -2   68.19    4.70
   3 -12   2   75.49    4.40
  -3 -12  -2   71.39    4.40
  -3 -12  -2   75.39    5.00
   3 -12   2   71.49    4.10
   3  12   2   77.29    5.00
   3  12   2   81.59    5.10
   3  12   2   76.29    5.20
   4 -12   2    1.00    1.10
  -4 -12  -2   -1.10    1.20
   4 -12   2    0.40    0.90
   4 -12   2    1.00    1.20
  -4 -12  -2   -1.10    1.00
   4 -12   2    1.40    1.30
   4  12   2    0.60    1.40
   4  12   2    0.60    1.30
   4  12   2   -0.60    1.30
   5 -12   2   31.10    3.20
  -5 -12  -2   32.70    3.70
   5 -12   2   31.10    3.50
  -5 -12  -2   31.30    3.50
  -5  12  -2   34.60    3.00
   5  12   2   38.50    4.50
   5  12   2   38.70    4.30
  -5  12  -2   36.50    3.10
   5  12   2   32.10    4.10
  -6 -12  -2    2.60    1.60
  -6 -12  -2    2.20    1.60
   6 -12   2    0.40    1.20
   6 -12   2    0.70    1.40
  -6  12  -2   -0.60    1.30
   6  12   2    2.30    2.00
  -6  12  -2    1.90    1.30
   6  12   2    4.10    2.10
   6  12   2    2.90    2.00
   7 -12   2   29.40    3.70
   7 -12   2   43.60    4.20
  -7 -12  -2   41.50    4.40
  -7 -12  -2   39.90    4.10
  -7  12  -2   38.80    3.60
  -7  12  -2   43.80    4.00
   7  12   2   36.50    4.60
   7  12   2   36.70    4.50
  -8 -12  -2   13.30    3.10
   8 -12   2    8.60    2.30
  -8 -12  -2   12.90    2.70
   8  12   2   17.90    3.40
   8  12   2   10.80    3.00
  -8  12  -2   10.70    2.30
  -8  12  -2   10.50    2.20
   9 -12   2   31.80    4.20
  -9 -12  -2   37.60    4.90
  -9 -12  -2   38.10    4.20
   9  12   2   31.30    4.60
   9  12   2   29.10    4.50
  10 -12   2    4.00    2.20
 -10 -12  -2    5.30    2.90
  10  12   2    2.60    2.80
  11 -12   2   22.70    4.10
 -11 -12  -2   33.30    5.40
  11  12   2   36.90    5.80
  11  12   2   30.50    5.60
 -10 -13   2   36.50    5.50
 -10 -13   2   34.20    5.10
  10 -13  -2   36.90    4.90
 -10  13   2   28.00    3.50
  10  13  -2   28.00    4.70
   9 -13  -2    1.90    1.80
  -9 -13   2   -0.90    1.70
  -9 -13   2    0.40    1.90
  -9  13   2   -0.10    1.70
   9  13  -2    0.70    2.30
   8 -13  -2   24.60    3.60
  -8 -13   2   15.70    3.30
  -8 -13   2   22.10    3.80
  -8 -13   2   26.60    4.20
   8  13  -2   30.40    4.30
  -8  13   2   24.20    3.30
  -7 -13   2    9.60    2.10
   7 -13  -2    8.90    2.30
  -7 -13   2    6.40    2.30
   7 -13  -2    7.50    2.80
  -7 -13   2    4.80    2.20
  -7 -13   2    9.50    2.70
  -7 -13   2    9.60    2.90
  -7  13   2   10.70    2.40
   7  13  -2   10.00    2.70
  -6 -13   2    1.20    1.30
  -6 -13   2    0.50    1.40
   6 -13  -2    0.70    1.20
  -6 -13   2   -0.50    1.50
   6 -13  -2   -1.50    0.90
  -6 -13   2   -0.40    1.60
   6 -13  -2    0.10    1.20
  -6 -13   2    2.30    2.00
  -6  13   2    2.10    1.50
  -6  13   2   -0.40    1.80
   6  13  -2    1.60    1.80
  -5 -13   2  252.97   10.80
  -5 -13   2  280.57   12.20
  -5 -13   2  290.07   12.50
   5 -13  -2  272.57   11.00
  -5 -13   2  263.77   11.10
   5 -13  -2  267.57   11.30
  -5  13   2  268.07   11.20
  -5  13   2  262.77   11.50
   5  13  -2  259.67   11.60
  -5  13   2  265.17   10.50
  -4 -13   2   46.60    4.70
  -4 -13   2   35.50    3.50
   4 -13  -2   33.50    3.50
  -4 -13   2   25.90    3.30
   4 -13  -2   33.80    3.40
  -4 -13   2   33.70    3.50
  -4  13   2   31.30    3.40
  -4  13   2   38.70    3.60
  -4  13   2   31.50    2.80
   4  13  -2   35.50    3.80
  -3 -13   2   47.90    4.20
   3 -13  -2   52.19    3.70
  -3 -13   2   48.80    4.20
  -3 -13   2   47.40    3.60
   3 -13  -2   54.19    3.80
   3  13  -2   54.19    3.90
  -3  13   2   49.60    4.10
   3  13  -2   51.99    3.80
  -3  13   2   55.49    3.90
  -3  13   2   54.49    3.70
   2 -13  -2    1.00    1.20
  -2 -13   2    4.30    1.70
  -2 -13   2    0.80    1.30
   2 -13  -2    0.40    1.00
  -2 -13   2    2.70    1.30
   2 -13  -2    4.90    1.20
   2  13  -2    4.40    1.50
  -2  13   2    2.50    1.50
  -2  13   2    4.10    1.70
   2  13  -2    2.70    1.30
  -1 -13   2   35.20    3.80
   1 -13  -2   20.00    2.80
  -1 -13   2   25.70    1.90
  -1 -13   2   28.80    3.00
   1 -13  -2   31.00    3.20
  -1 -13   2   25.30    3.10
   1 -13  -2   24.90    2.80
   1 -13  -2   25.00    2.30
  -1  13   2   28.30    3.40
   1  13  -2   29.30    2.90
  -1  13   2   24.00    2.90
   0 -13  -2   42.20    3.80
   0 -13  -2   40.50    3.00
   0 -13  -2   41.50    3.30
   0 -13   2   37.30    2.40
   0 -13  -2   40.00    2.90
   0 -13   2   37.20    3.20
   0 -13   2   45.10    3.50
   0 -13   2   40.70    3.70
   0  13   2   34.50    3.60
   0  13   2   34.60    3.70
   0  13  -2   38.00    2.80
   1 -13   2   51.19    2.90
  -1 -13  -2   39.80    3.80
   1 -13   2   46.50    4.00
   1 -13   2   41.80    3.40
   1 -13   2   41.30    3.20
  -1 -13  -2   42.80    3.00
  -1 -13  -2   42.90    3.60
  -1 -13  -2   40.40    3.30
   1  13   2   46.90    3.70
  -1  13  -2   39.70    2.70
   1  13   2   47.50    4.00
  -2 -13  -2   12.70    2.00
  -2 -13  -2   16.40    2.20
  -2 -13  -2   14.80    2.50
   2 -13   2   11.80    2.60
   2 -13   2   14.00    2.20
   2 -13   2   10.00    1.90
  -2 -13  -2   18.50    2.60
   2 -13   2   19.10    2.10
   2  13   2   19.00    2.80
   2  13   2   12.70    2.30
   3 -13   2  106.99    6.30
  -3 -13  -2   99.59    5.20
  -3 -13  -2  106.59    5.80
  -3 -13  -2   96.79    5.50
   3 -13   2  103.39    5.60
   3 -13   2  102.49    5.30
   3 -13   2  102.49    5.20
  -3 -13  -2  110.19    6.00
   3  13   2  101.19    6.10
   3  13   2  102.99    6.30
   4 -13   2   11.60    2.00
   4 -13   2    9.30    1.90
  -4 -13  -2   14.60    2.50
  -4 -13  -2   11.50    2.00
  -4 -13  -2   14.90    2.70
   4 -13   2   13.60    2.70
   4 -13   2    8.90    1.90
  -4 -13  -2    9.30    2.10
   4  13   2   14.00    2.90
   4  13   2   10.30    2.50
   4  13   2   11.50    2.70
   5 -13   2    6.20    2.00
  -5 -13  -2    6.20    2.00
  -5 -13  -2    2.10    1.50
   5 -13   2    5.90    1.60
  -5 -13  -2    3.30    1.90
  -5  13  -2    6.30    1.70
   5  13   2    9.10    2.40
   5  13   2    7.40    2.30
   5  13   2    7.00    2.50
   6 -13   2   15.50    2.70
   6 -13   2   18.70    3.30
  -6 -13  -2   13.90    2.80
  -6 -13  -2   12.50    2.90
  -6  13  -2   16.40    2.50
   6  13   2   16.30    3.30
  -6  13  -2   11.90    2.30
   6  13   2   16.60    3.30
  -7 -13  -2   14.50    3.10
  -7 -13  -2   11.00    2.50
   7 -13   2   10.10    2.30
   7  13   2    9.30    2.70
   7  13   2   13.00    2.90
  -7  13  -2   13.00    2.30
  -7  13  -2   10.70    2.30
   8 -13   2    3.30    1.90
  -8 -13  -2    2.80    2.20
  -8 -13  -2    1.00    1.80
   8  13   2    3.60    2.50
  -8  13  -2    3.90    1.70
   8  13   2    4.30    2.50
  -9 -13  -2   53.89    5.30
   9 -13   2   53.19    5.40
  -9 -13  -2   53.19    5.80
   9  13   2   54.19    6.30
   9  13   2   62.79    6.80
 -10 -13  -2    6.50    3.10
  10 -13   2    6.90    2.60
  10  13   2    7.20    3.10
  10  13   2    9.60    3.20
 -10 -14   2    1.00    2.50
 -10 -14   2   -0.20    2.50
  10 -14  -2   -1.50    1.80
 -10  14   2    3.30    2.10
  10  14  -2    0.90    2.80
   9 -14  -2   -2.20    1.70
  -9 -14   2    0.20    2.20
  -9 -14   2   -2.70    2.00
   9  14  -2   -0.40    2.20
  -9  14   2   -1.50    1.60
  -8 -14   2    0.80    2.10
   8 -14  -2    1.00    1.90
  -8 -14   2    0.50    2.00
  -8  14   2    3.30    1.90
   8  14  -2    0.40    2.30
   7 -14  -2   13.50    2.40
  -7 -14   2    9.30    3.00
   7 -14  -2   13.40    2.80
  -7 -14   2   13.10    2.50
  -7 -14   2   15.40    3.30
  -7 -14   2   11.80    2.40
  -7  14   2   16.90    2.80
   7  14  -2    4.00    2.60
  -6 -14   2    3.90    1.60
  -6 -14   2    2.20    1.80
   6 -14  -2    1.70    1.50
   6 -14  -2    2.60    1.50
  -6 -14   2    3.40    2.20
  -6 -14   2    4.90    2.40
  -6  14   2    4.30    1.60
   6  14  -2    1.00    1.70
  -5 -14   2   63.69    5.50
  -5 -14   2   81.09    5.90
   5 -14  -2   76.49    4.80
   5 -14  -2   62.09    4.80
  -5 -14   2   77.59    4.80
  -5 -14   2   69.39    4.70
   5  14  -2   73.49    5.40
  -5  14   2   72.59    5.20
  -5  14   2   81.09    4.50
  -5  14   2   76.09    5.00
  -4 -14   2   78.39    4.80
   4 -14  -2   74.69    4.80
  -4 -14   2   73.29    5.60
   4 -14  -2   71.69    4.60
  -4 -14   2   77.39    5.70
   4  14  -2   70.89    5.00
   4  14  -2   77.99    5.00
  -4  14   2   77.59    5.30
  -4  14   2   76.79    5.10
  -4  14   2   75.59    4.50
  -3 -14   2   29.00    3.80
   3 -14  -2   24.30    3.00
   3 -14  -2   28.90    3.20
  -3 -14   2   21.40    3.20
  -3 -14   2   24.90    3.00
  -3  14   2   25.10    3.50
  -3  14   2   29.70    3.10
   3  14  -2   28.90    3.20
   3  14  -2   23.50    3.10
  -3  14   2   26.40    3.20
  -2 -14   2   11.50    2.40
   2 -14  -2   10.60    2.10
  -2 -14   2    8.30    2.00
   2 -14  -2   10.70    2.30
   2 -14  -2    9.80    2.20
  -2 -14   2    8.10    2.20
   2  14  -2   14.00    2.20
  -2  14   2   10.70    2.10
  -2  14   2    7.20    1.90
   2  14  -2   11.60    2.20
   1 -14  -2   -0.20    1.30
   1 -14  -2    2.10    1.20
  -1 -14   2    0.40    1.30
  -1 -14   2    1.70    1.50
  -1 -14   2   -0.50    1.00
  -1  14   2   -1.10    1.20
   1  14  -2    1.80    1.30
  -1  14   2    0.40    1.40
   0 -14  -2    5.30    1.60
   0 -14   2    5.60    1.90
   0 -14   2    6.40    1.20
   0 -14  -2    7.00    1.60
   0 -14   2    6.90    1.90
   0 -14  -2    3.70    1.60
   0 -14   2    6.00    1.60
   0  14   2    2.80    1.60
   0  14   2    7.80    2.20
   0  14  -2    6.80    1.60
   1 -14   2   60.39    3.40
   1 -14   2   58.19    4.10
  -1 -14  -2   60.09    4.10
  -1 -14  -2   57.19    3.80
   1 -14   2   57.89    4.00
   1 -14   2   56.69    4.70
  -1 -14  -2   57.99    4.20
   1  14   2   51.19    4.30
   1  14   2   63.49    4.80
   2 -14   2   23.50    2.50
   2 -14   2   22.80    3.10
  -2 -14  -2   22.60    2.60
   2 -14   2   18.80    2.70
  -2 -14  -2   21.20    3.00
   2 -14   2   23.40    2.80
  -2 -14  -2   19.20    3.00
   2  14   2   19.00    2.90
   2  14   2   22.30    3.30
  -3 -14  -2   65.19    4.00
   3 -14   2   64.59    5.00
   3 -14   2   66.09    4.00
  -3 -14  -2   60.79    4.30
   3 -14   2   68.69    4.30
  -3 -14  -2   57.79    4.40
  -3 -14  -2   68.09    4.70
   3 -14   2   55.89    4.10
   3  14   2   59.19    4.80
   3  14   2   66.89    5.30
  -4 -14  -2   -0.10    1.50
  -4 -14  -2    0.40    1.20
   4 -14   2   -0.30    1.20
   4 -14   2    1.00    1.20
   4 -14   2    1.90    1.70
  -4 -14  -2    0.60    1.50
  -4 -14  -2    0.00    1.30
   4 -14   2   -0.60    1.30
   4  14   2   -1.70    1.60
   4  14   2    1.50    1.80
   5 -14   2    6.80    1.80
   5 -14   2    4.30    2.00
  -5 -14  -2    2.90    1.50
  -5 -14  -2    2.80    1.80
   5 -14   2    2.60    1.60
  -5 -14  -2    1.00    1.90
   5  14   2    1.00    2.00
   5  14   2    6.40    2.40
  -5  14  -2    3.10    1.50
  -6 -14  -2    4.30    2.10
  -6 -14  -2    3.40    2.00
  -6 -14  -2    7.20    2.40
   6 -14   2    7.90    2.00
  -6  14  -2    5.20    1.80
   6  14   2    5.50    2.30
  -6  14  -2    5.80    1.90
   6  14   2    4.40    2.50
  -7 -14  -2    2.50    2.00
  -7 -14  -2    0.70    1.60
   7 -14   2   -2.20    1.40
  -7 -14  -2   -2.10    1.70
  -7  14  -2    2.90    1.70
   7  14   2    2.20    2.20
   7  14   2    0.30    1.80
   8 -14   2    9.90    2.70
  -8 -14  -2   17.00    3.10
  -8 -14  -2   13.10    3.10
   8  14   2   13.20    3.50
  -8  14  -2   14.10    2.60
   8  14   2   15.90    3.90
   9 -14   2   15.90    3.30
  -9 -14  -2   23.30    3.50
  -9 -14  -2   21.20    4.10
   9  14   2   16.90    4.30
   9  14   2   18.40    4.30
  10 -14   2    1.80    2.20
 -10 -14  -2    1.90    2.60
  10  14   2    1.30    3.00
  10  14   2    4.40    3.10
  -9 -15   2    0.20    2.40
   9 -15  -2   -0.70    2.10
  -9 -15   2   -1.20    2.20
   9  15  -2    0.90    2.80
  -9  15   2   -0.50    1.90
  -8 -15   2    6.20    2.90
  -8 -15   2    6.80    2.90
   8 -15  -2    1.60    2.00
  -8  15   2    8.30    2.30
   8  15  -2    4.80    2.60
   7 -15  -2    5.70    2.30
  -7 -15   2    0.90    1.60
   7 -15  -2    0.00    1.40
  -7 -15   2    5.90    2.60
   7  15  -2    5.40    2.50
  -7  15   2   -0.60    1.60
   6 -15  -2   -0.50    1.40
  -6 -15   2    0.80    1.70
  -6 -15   2   -0.10    1.30
  -6 -15   2    0.60    1.90
   6 -15  -2   -1.20    1.40
  -6 -15   2    0.70    2.20
  -6  15   2   -1.30    1.20
   6  15  -2    1.30    2.10
  -5 -15   2   56.69    5.50
  -5 -15   2   64.79    5.60
   5 -15  -2   61.69    4.50
  -5 -15   2   70.69    4.60
   5 -15  -2   53.49    4.60
   5  15  -2   65.19    5.10
  -5  15   2   59.89    4.60
   5  15  -2   70.99    5.30
  -4 -15   2   76.79    5.90
   4 -15  -2   77.59    5.00
  -4 -15   2   69.49    4.90
   4 -15  -2   81.09    5.10
  -4 -15   2   82.89    5.90
   4  15  -2   73.09    5.20
  -4  15   2   67.89    5.10
  -4  15   2   73.89    5.50
   4  15  -2   78.29    5.40
  -4  15   2   80.29    4.60
  -3 -15   2   14.50    2.90
  -3 -15   2   19.40    2.70
  -3 -15   2   17.20    3.10
   3 -15  -2   22.30    2.90
   3 -15  -2   17.00    2.70
  -3  15   2   14.40    2.60
   3  15  -2   17.00    2.80
  -3  15   2   11.90    2.20
   3  15  -2   13.00    2.50
  -3  15   2   22.30    3.00
   2 -15  -2   28.20    3.20
  -2 -15   2   25.50    3.10
  -2 -15   2   30.30    3.80
   2 -15  -2   32.30    3.60
  -2 -15   2   32.70    4.20
  -2  15   2   30.00    3.90
   2  15  -2   34.30    3.60
  -2  15   2   33.80    3.50
   1 -15  -2   25.30    2.90
   1 -15  -2   31.20    2.60
  -1 -15   2   29.90    3.70
  -1 -15   2   28.60    3.60
   1 -15  -2   24.10    3.20
  -1 -15   2   21.70    3.00
  -1  15   2   26.00    3.60
   1  15  -2   24.20    2.90
  -1  15   2   23.40    3.10
   0 -15   2    0.80    1.30
   0 -15   2   -0.40    0.90
   0 -15   2   -1.10    1.60
   0 -15  -2    2.90    1.40
   0 -15  -2    2.20    1.50
   0 -15  -2    0.80    1.30
   0  15   2    1.00    1.60
   0  15   2    1.40    1.70
   1 -15   2    6.50    1.50
   1 -15   2    8.00    2.10
   1 -15   2    8.10    2.30
  -1 -15  -2    5.30    1.80
   1 -15   2    6.00    1.80
  -1 -15  -2    7.80    1.70
  -1 -15  -2    5.90    2.00
   1  15   2    8.00    2.30
   1  15   2    9.00    2.30
  -2 -15  -2   36.20    3.90
  -2 -15  -2   42.10    4.30
   2 -15   2   42.40    3.70
   2 -15   2   41.20    3.50
   2 -15   2   33.60    3.90
   2 -15   2   41.90    3.10
  -2 -15  -2   42.10    3.20
   2  15   2   51.69    4.30
   2  15   2   48.60    4.60
   3 -15   2   19.60    3.40
  -3 -15  -2   22.60    3.20
   3 -15   2   17.10    2.70
  -3 -15  -2   21.40    3.30
  -3 -15  -2   20.50    2.50
   3 -15   2   18.60    2.50
   3 -15   2   16.80    2.70
   3  15   2   18.20    3.00
   3  15   2   13.20    2.80
   4 -15   2    1.80    1.40
  -4 -15  -2   -0.10    1.50
   4 -15   2    1.20    1.70
   4 -15   2    0.40    1.40
  -4 -15  -2   -3.20    1.30
  -4 -15  -2   -0.40    1.70
   4 -15   2   -0.50    1.20
   4  15   2    1.10    1.90
  -5 -15  -2    2.10    2.00
   5 -15   2    1.80    1.90
   5 -15   2    0.80    1.70
  -5 -15  -2    1.70    1.80
  -5 -15  -2    4.90    2.20
   5 -15   2    0.30    1.40
  -5  15  -2    2.10    1.60
   5  15   2    0.10    1.80
   5  15   2   -0.40    1.80
  -6 -15  -2    6.10    2.30
  -6 -15  -2    5.60    2.60
   6 -15   2    6.30    2.00
  -6 -15  -2    5.00    2.00
   6  15   2    8.00    2.80
   6  15   2    5.40    2.60
  -6  15  -2    6.20    2.10
  -7 -15  -2    7.40    2.90
  -7 -15  -2   14.80    2.90
   7 -15   2    4.50    1.90
  -7 -15  -2   10.80    2.80
   7  15   2   11.00    3.30
   7  15   2   12.30    3.20
  -7  15  -2    9.60    2.40
  -8 -15  -2    3.40    2.00
   8 -15   2   -0.70    2.00
  -8 -15  -2    5.20    2.60
  -8 -15  -2   -0.70    2.60
   8  15   2   -2.40    2.10
   8  15   2    0.90    2.00
  -8  15  -2    1.60    2.00
  -9 -15  -2    0.30    2.60
   9 -15   2    2.30    2.10
  -9 -15  -2    1.90    2.20
  -9 -15  -2    3.50    2.60
   9  15   2    0.20    2.90
   9  15   2    1.10    2.60
   9 -16  -2   31.00    4.60
  -9 -16   2   39.00    6.00
  -9  16   2   39.60    4.80
   9  16  -2   32.70    5.30
   8 -16  -2   -0.50    2.10
  -8 -16   2    0.00    2.60
   8  16  -2   -1.10    2.50
   8  16  -2    0.80    2.50
  -8  16   2   -0.80    1.90
  -7 -16   2    0.80    1.90
  -7 -16   2    0.20    2.30
   7 -16  -2    3.10    2.00
   7 -16  -2    2.30    1.90
   7  16  -2    3.90    2.50
   7  16  -2    0.50    2.10
  -7  16   2   -0.30    1.90
  -6 -16   2   35.80    4.00
   6 -16  -2   31.20    3.70
   6 -16  -2   33.50    4.20
  -6 -16   2   30.80    4.60
  -6  16   2   38.40    4.30
   6  16  -2   36.90    4.70
   6  16  -2   34.20    4.50
   5 -16  -2    9.90    2.30
   5 -16  -2   12.20    2.50
  -5 -16   2    7.40    2.10
  -5 -16   2   11.00    3.10
  -5 -16   2   11.70    3.40
   5  16  -2   12.00    2.80
   5  16  -2    7.40    2.50
  -5  16   2   10.50    2.60
   4 -16  -2   30.10    3.50
  -4 -16   2   28.40    3.50
   4 -16  -2   22.10    3.20
  -4 -16   2   34.70    4.60
  -4 -16   2   40.70    5.00
   4  16  -2   23.80    3.40
   4  16  -2   24.30    3.50
  -4  16   2   34.80    4.20
  -3 -16   2  109.89    7.20
   3 -16  -2   92.29    5.60
   3 -16  -2   93.49    5.90
  -3 -16   2  107.49    6.70
  -3 -16   2  102.49    6.00
   3  16  -2   99.29    6.00
  -3  16   2   89.09    6.00
  -3  16   2   97.49    5.50
  -2 -16   2    6.90    2.30
   2 -16  -2    7.10    2.00
  -2 -16   2    5.70    2.30
   2 -16  -2    5.40    1.70
  -2 -16   2    9.20    2.30
  -2  16   2   12.00    2.30
   2  16  -2    9.70    2.30
  -1 -16   2    5.70    1.90
   1 -16  -2    6.20    2.10
  -1 -16   2    4.00    1.90
   1 -16  -2    6.10    1.70
  -1 -16   2    4.40    2.30
  -1  16   2    5.60    2.10
  -1  16   2    4.80    1.90
   0 -16  -2   33.80    3.30
   0 -16   2   31.70    3.60
   0 -16  -2   34.20    3.50
   0 -16   2   32.50    3.80
   0 -16   2   34.30    4.30
   0 -16  -2   33.90    3.80
   0  16   2   37.70    4.10
   0  16   2   33.60    4.40
   1 -16   2   38.40    4.10
   1 -16   2   43.30    3.80
   1 -16   2   40.90    4.80
  -1 -16  -2   42.20    3.40
   1 -16   2   40.80    3.00
  -1 -16  -2   40.00    3.60
  -1 -16  -2   36.30    4.00
   1  16   2   41.90    5.80
   1  16   2   43.80    4.50
   2 -16   2    3.70    2.10
   2 -16   2    3.40    1.40
  -2 -16  -2    4.60    1.50
   2 -16   2    4.70    1.80
   2 -16   2    2.70    1.60
  -2 -16  -2    2.00    1.80
  -2 -16  -2    4.20    2.00
   2  16   2    5.60    2.20
  -3 -16  -2   -0.10    1.40
   3 -16   2   -1.90    1.10
   3 -16   2   -0.70    1.70
   3 -16   2   -1.60    1.50
   3 -16   2   -0.10    1.20
  -3 -16  -2    0.00    1.70
   3  16   2    1.80    1.70
   4 -16   2    1.70    1.50
   4 -16   2    0.40    2.40
   4 -16   2    5.10    2.10
  -4 -16  -2    3.90    2.20
  -4 -16  -2    1.20    1.70
   4 -16   2    2.30    1.70
  -4 -16  -2    4.10    2.10
   4  16   2    0.90    2.10
   5 -16   2   37.80    3.90
  -5 -16  -2   43.40    5.10
  -5 -16  -2   38.70    4.40
  -5 -16  -2   41.80    4.70
   5  16   2   42.50    5.20
  -5  16  -2   38.90    4.40
  -6 -16  -2    5.60    2.60
  -6 -16  -2    3.10    2.40
  -6 -16  -2    6.60    2.40
   6 -16   2    5.80    1.90
  -6  16  -2    3.50    2.00
   6  16   2    4.20    2.40
   6  16   2    9.70    3.20
   7 -16   2    2.20    1.90
  -7 -16  -2    4.80    2.30
  -7 -16  -2   10.00    3.00
  -7 -16  -2    5.50    2.80
  -7  16  -2    6.40    2.30
   7  16   2    3.80    3.00
   7  16   2    5.30    3.00
  -8 -16  -2    5.30    3.00
  -8 -16  -2    4.30    2.60
  -8 -16  -2    2.30    3.20
   8 -16   2    6.10    2.50
   8  16   2   10.60    3.70
   8  16   2   10.10    3.50
  -9 -16  -2   -0.80    2.40
   9  16   2    1.10    2.60
  -8 -17   2    9.50    3.70
   8 -17  -2    6.40    2.50
  -8  17   2    8.80    2.70
   8  17  -2    7.60    3.50
   8  17  -2    7.90    3.20
   7 -17  -2    1.70    2.00
  -7 -17   2    2.90    1.90
  -7 -17   2    2.80    2.80
   7 -17  -2    3.20    2.00
   7  17  -2    4.40    2.80
   7  17  -2    2.60    2.70
  -7  17   2    3.90    2.40
  -6 -17   2    2.50    2.70
   6 -17  -2    1.30    1.90
   6 -17  -2    2.50    1.90
  -6 -17   2    2.50    1.80
   6  17  -2    1.40    2.50
  -6  17   2    1.30    1.70
   6  17  -2    3.10    2.30
   5 -17  -2   18.70    3.20
  -5 -17   2   24.60    4.20
  -5 -17   2   21.50    3.20
   5 -17  -2   21.30    3.10
   5  17  -2   24.80    3.90
  -5  17   2   27.80    3.70
   5  17  -2   23.70    3.80
   4 -17  -2   11.40    2.60
   4 -17  -2   20.30    3.10
  -4 -17   2   19.10    3.50
  -4 -17   2   12.50    2.50
   4  17  -2   17.80    3.10
   4  17  -2   15.10    3.00
  -4  17   2   15.50    3.00
  -3 -17   2    7.90    2.30
   3 -17  -2   14.20    2.70
  -3 -17   2   13.30    3.00
   3 -17  -2   13.90    2.60
  -3 -17   2   15.10    3.50
  -3  17   2    9.40    2.50
   3  17  -2   14.10    2.80
  -2 -17   2    0.50    1.80
   2 -17  -2    0.30    1.30
  -2 -17   2    0.10    2.00
   2 -17  -2    4.00    1.70
  -2 -17   2    1.70    1.80
  -2  17   2    3.60    1.80
  -1 -17   2   21.00    3.20
  -1 -17   2   14.60    2.80
  -1 -17   2   14.00    3.10
   1 -17  -2   16.70    2.60
   1 -17  -2   19.80    3.10
  -1  17   2   14.70    2.90
   0 -17  -2   31.20    3.40
   0 -17   2   30.60    3.80
   0 -17   2   37.20    4.10
   0 -17  -2   33.50    4.00
   0 -17   2   26.70    3.80
   1 -17   2    9.20    2.20
   1 -17   2    6.00    2.60
  -1 -17  -2    7.00    2.20
  -1 -17  -2    6.40    1.90
  -1 -17  -2   11.10    2.50
   1 -17   2    7.40    2.30
   1  17   2    5.30    2.30
   2 -17   2   22.10    3.10
   2 -17   2   13.60    2.30
   2 -17   2   18.60    3.70
   2 -17   2   14.90    2.70
  -2 -17  -2    6.80    2.40
  -2 -17  -2   17.40    3.20
   2  17   2   13.60    3.20
   3 -17   2    1.30    1.70
   3 -17   2    0.30    1.70
  -3 -17  -2   -0.90    1.80
  -3 -17  -2    0.60    1.90
   3 -17   2    2.10    1.40
   3  17   2   -0.20    1.80
  -4 -17  -2   15.50    3.20
   4 -17   2   18.80    3.20
   4 -17   2   21.90    2.90
  -4 -17  -2   21.80    3.70
   4  17   2   19.60    3.70
   5 -17   2   -2.60    1.40
  -5 -17  -2    0.70    2.10
  -5 -17  -2    3.20    2.20
  -5 -17  -2    0.50    2.20
  -5  17  -2   -3.00    1.80
   5  17   2    2.70    2.50
   6 -17   2    5.20    2.20
  -6 -17  -2   -0.20    2.10
  -6 -17  -2    3.10    2.50
  -6 -17  -2    6.20    2.60
  -6  17  -2    3.00    2.20
   6  17   2    0.60    2.50
  -7 -17  -2    4.10    2.60
  -7 -17  -2    1.40    2.10
   7 -17   2    0.00    2.00
  -7 -17  -2    0.80    2.20
   7  17   2   -2.40    2.60
  -7  17  -2    0.80    1.90
   7  17   2    0.00    2.60
   8 -17   2    0.90    2.20
  -8 -17  -2    6.10    2.70
  -8 -17  -2    2.00    2.90
  -8 -17  -2    9.60    3.10
   8  17   2    6.90    3.50
   8  17   2   -2.30    2.70
  -7 -18   2   -3.50    2.60
   7 -18  -2    1.70    2.10
  -7 -18   2    0.00    1.90
   7  18  -2   -2.30    2.80
  -7  18   2   -0.90    2.20
   7  18  -2    2.00    2.40
   6 -18  -2    9.00    2.70
  -6 -18   2    4.30    2.90
  -6 -18   2    5.10    2.30
   6 -18  -2    7.90    2.20
  -6  18   2    9.60    2.80
   6  18  -2    9.10    3.10
   6  18  -2   10.90    3.30
   5 -18  -2    3.00    1.70
  -5 -18   2    1.90    2.00
   5 -18  -2   -0.40    1.70
  -5 -18   2   -0.50    2.40
  -5  18   2    1.70    2.00
   5  18  -2    2.80    2.30
   5  18  -2    3.80    2.40
  -4 -18   2   21.40    3.30
   4 -18  -2   20.00    3.40
  -4 -18   2   24.70    4.00
   4 -18  -2   15.60    2.90
   4  18  -2   21.00    3.80
  -4  18   2   19.50    3.40
  -3 -18   2    7.50    2.80
   3 -18  -2    8.80    2.30
  -3 -18   2   10.10    2.50
   3 -18  -2    8.50    2.50
  -3  18   2   10.70    2.70
   2 -18  -2    3.80    1.90
  -2 -18   2    5.70    2.50
  -2 -18   2    2.40    1.70
   2 -18  -2    6.10    2.10
  -1 -18   2    4.80    2.00
   1 -18  -2    8.30    2.10
   1 -18  -2    6.00    2.20
  -1  18   2    8.40    2.90
   0 -18  -2    1.60    1.60
   0 -18   2   -0.20    1.40
   0 -18   2   -1.40    1.60
   0 -18  -2   -1.40    1.70
   0  18   2    0.30    1.90
  -1 -18  -2    3.00    2.00
   1 -18   2    6.70    2.20
   1 -18   2    6.90    2.10
   1  18   2    8.30    2.60
  -2 -18  -2    1.10    1.90
   2 -18   2   -1.70    1.80
   2 -18   2    1.60    1.70
  -2 -18  -2    2.60    2.10
   2  18   2    5.40    2.30
   3 -18   2    9.90    2.50
  -3 -18  -2    8.70    2.60
  -3 -18  -2    7.50    2.40
   3  18   2    5.90    2.50
  -4 -18  -2    1.00    2.10
   4 -18   2    4.70    2.00
   4 -18   2    4.50    2.00
  -4 -18  -2   -0.70    2.30
   4  18   2    1.80    2.60
   5 -18   2    0.60    1.80
  -5 -18  -2    2.70    2.60
  -5 -18  -2   -0.60    2.10
  -5  18  -2   -0.10    1.80
   5  18   2   -0.30    2.20
   6 -18   2    0.20    2.00
  -6 -18  -2    0.80    2.70
  -6 -18  -2   -0.20    2.20
  -6  18  -2    1.30    2.20
   6  18   2    0.80    2.80
  -7 -18  -2   -0.60    2.70
  -7 -18  -2    1.20    2.40
   7 -18   2    3.10    2.10
  -7 -18  -2   -1.70    2.10
  -7  18  -2    0.30    2.20
   7  18   2   -1.90    2.70
   6 -19  -2    2.60    2.30
  -6 -19   2   -2.30    2.70
  -6 -19   2    0.20    2.00
   6 -19  -2    1.50    2.20
   6  19  -2    6.00    3.10
  -6  19   2    3.30    2.40
   6  19  -2    4.70    2.90
   5 -19  -2    1.40    1.90
   5 -19  -2    0.00    1.70
  -5 -19   2   -0.70    1.70
  -5 -19   2   -1.90    2.40
   5  19  -2   -1.80    2.80
  -5  19   2    2.80    2.10
   4 -19  -2   18.70    3.30
   4 -19  -2   12.60    3.00
  -4 -19   2   18.60    3.40
  -4 -19   2   21.60    3.90
  -4  19   2   21.30    3.50
  -3 -19   2   14.40    3.50
  -3 -19   2   10.50    2.80
   3 -19  -2   11.00    2.60
   3 -19  -2   11.20    2.90
  -3  19   2    9.50    2.90
   2 -19  -2    0.60    1.70
  -2 -19   2   -2.60    2.00
   2 -19  -2    0.10    1.70
  -2 -19   2    0.20    1.80
  -2  19   2    0.50    1.90
   1 -19  -2   52.69    4.20
  -1 -19   2   48.30    5.10
   1 -19  -2   39.80    4.60
  -1 -19   2   48.70    5.10
   0 -19   2   12.40    3.00
   0 -19   2   10.90    2.70
   0 -19  -2   10.80    2.80
  -1 -19  -2    3.60    2.00
   1 -19   2    0.80    1.60
   1 -19   2    1.40    2.10
   1  19   2    7.20    2.40
   2 -19   2   20.60    3.50
  -2 -19  -2   26.30    3.80
   2  19   2   35.60    4.60
  -3 -19  -2   10.80    3.00
  -3 -19  -2    3.90    2.30
   3 -19   2    7.90    2.30
   3  19   2    6.80    3.00
  -4 -19  -2   19.10    3.50
   4 -19   2   24.50    3.70
  -4 -19  -2   20.40    3.90
   4  19   2   24.60    4.30
  -5 -19  -2    7.80    3.30
  -5 -19  -2    2.20    2.10
   5 -19   2    4.60    2.20
   5  19   2    9.70    3.20
  -5  19  -2    5.00    2.60
  -6 -19  -2   -3.30    2.10
   6 -19   2    0.20    2.10
  -6 -19  -2    2.40    3.00
  -6  19  -2    1.60    2.20
   6  19   2    1.80    3.10
  -5 -20   2   -0.40    2.10
   5 -20  -2    0.10    2.10
  -5 -20   2    1.80    2.70
   5 -20  -2   -3.40    2.20
  -5  20   2    2.60    2.60
   4 -20  -2    0.20    1.90
  -4 -20   2    3.30    2.70
   4 -20  -2    1.20    2.10
  -4 -20   2    4.70    2.40
  -4  20   2    1.90    2.50
  -3 -20   2    6.30    2.50
   3 -20  -2    8.60    2.70
  -3 -20   2    8.80    3.20
   3 -20  -2    7.60    2.60
  -3  20   2   11.60    3.00
   2 -20  -2   -1.70    1.90
  -2 -20   2    0.50    2.40
  -2 -20   2    1.30    2.00
  -2  20   2   -0.40    2.10
  -1 -20   2    0.00    2.30
  -1 -20   2    2.60    2.20
   1 -20  -2    2.80    2.10
   0 -20   2   10.00    2.90
   0 -20  -2   10.00    2.70
   0 -20   2    8.60    2.90
   1 -20   2   39.70    4.90
  -1 -20  -2   48.70    5.40
   2 -20   2   12.20    3.00
  -2 -20  -2   13.70    3.30
   2  20   2   13.30    3.50
   3 -20   2    5.20    2.20
  -3 -20  -2    3.30    2.20
   3  20   2    4.20    3.00
  -4 -20  -2    3.10    2.30
   4 -20   2    2.50    2.20
  -4 -20  -2   -1.30    2.60
   4  20   2    0.90    3.00
  -4  20  -2   -1.80    1.80
  -5 -20  -2   27.10    4.90
  -5 -20  -2   25.30    4.30
   5  20   2   31.30    5.10
  -5  20  -2   29.30    4.30
  -3 -21   2   -2.10    2.70
  -3 -21   2    2.10    2.10
   3 -21  -2    1.40    2.10
  -3  21   2    0.50    2.20
   2 -21  -2    2.00    2.30
  -2 -21   2    0.40    2.10
  -2  21   2   -0.30    2.40
   1 -21  -2    2.20    2.30
  -1 -21   2   -2.00    1.80
  -1 -21   2   -0.20    2.80
   0 -21  -2   -2.10    1.90
   0 -21   2    0.00    1.90
   1 -21   2    2.50    2.30
  -1 -21  -2    6.10    2.40
   2 -21   2   11.20    2.90
  -2 -21  -2    7.80    3.10
  -3 -21  -2   -0.30    2.30
   3 -21   2   -0.40    2.10
  13   0  -3   -0.50    2.00
 -13   0   3   -2.40    1.90
 -13   0   3   -1.10    2.40
  13   0  -3    0.40    2.20
  12   0  -3    2.00    2.00
  12   0  -3    1.80    1.90
 -12   0   3    1.70    2.00
 -12   0   3    1.10    1.90
 -11   0   3    0.30    1.60
 -11   0   3   -1.10    1.50
 -11   0   3   -0.80    1.20
 -11   0   3   -0.80    1.90
  11   0  -3    1.30    1.90
  11   0  -3    0.20    1.40
 -10   0   3   -1.40    1.60
  10   0  -3   -0.80    1.40
  10   0  -3    0.10    1.10
 -10   0   3   -0.80    1.20
 -10   0   3   -0.70    1.00
 -10   0   3   -1.90    1.20
  -9   0   3    0.70    0.90
  -9   0   3   -1.10    1.60
   9   0  -3    1.30    1.10
   9   0  -3   -0.60    1.10
  -9   0   3   -1.10    1.00
  -8   0   3   -0.30    0.90
  -8   0   3    1.60    1.00
   8   0  -3    0.50    1.20
  -8   0   3   -0.10    0.80
   8   0  -3   -0.50    0.80
  -8   0   3   -1.00    1.10
  -7   0   3    0.40    0.70
   7   0  -3   -0.60    0.90
  -7   0   3    0.80    1.00
  -7   0   3   -0.10    0.90
   7   0  -3   -0.20    0.70
  -7   0   3   -1.00    0.80
   6   0  -3    0.00    0.70
  -6   0   3   -1.10    0.50
  -6   0   3    0.60    0.70
   6   0  -3   -0.90    0.80
  -6   0   3   -0.20    0.70
   6   0  -3    1.50    0.90
  -6   0   3    0.60    0.80
  -5   0   3   -0.70    0.60
  -5   0   3   -0.10    0.60
  -5   0   3   -0.50    0.50
  -5   0   3    1.40    0.80
   5   0  -3    0.10    0.70
   5   0  -3    1.10    0.70
   5   0  -3   -0.10    0.50
  -4   0   3   -1.00    0.50
   4   0  -3    0.10    0.60
   4   0  -3   -0.80    0.50
  -4   0   3    0.30    0.60
  -4   0   3   -0.20    0.60
  -4   0   3   -0.50    0.60
  -3   0   3    0.00    0.50
  -3   0   3   -0.50    0.40
   3   0  -3   -0.30    0.50
  -3   0   3    0.00    0.50
   3   0  -3   -0.10    0.40
  -3   0   3   -0.30    0.40
  -3   0   3   -0.30    0.40
  -3   0   3   -0.10    0.50
  -2   0   3    0.10    0.30
   2   0  -3    0.40    0.50
   2   0  -3    0.10    0.40
  -2   0   3    0.10    0.40
  -2   0   3   -0.20    0.40
  -2   0   3   -0.50    0.40
  -1   0   3    0.20    0.40
  -1   0   3   -0.40    0.30
  -1   0   3   -0.10    0.30
  -1   0   3   -0.10    0.40
   0   0   3    0.40    0.40
   0   0   3   -0.10    0.40
   0   0   3    0.00    0.40
   0   0   3   -0.10    0.30
   1   0   3   -0.20    0.20
   1   0   3   -0.10    0.40
  -1   0  -3    0.10    0.40
   1   0   3    0.20    0.20
   1   0   3    0.00    0.20
  -2   0  -3   -0.50    0.40
   2   0   3    0.80    0.50
   2   0   3    0.10    0.40
   2   0   3    0.00    0.40
  -3   0  -3   -0.30    0.60
  -3   0  -3    0.50    0.50
   3   0   3    0.50    0.50
   3   0   3   -0.20    0.50
   4   0   3    0.00    0.50
  -4   0  -3    0.80    0.70
   4   0   3   -0.30    0.60
  -4   0  -3   -0.20    0.50
   4   0   3    0.80    0.70
  -5   0  -3    0.00    0.60
  -5   0  -3   -0.30    0.70
   5   0   3    0.10    0.60
   5   0   3   -0.20    0.60
   5   0   3   -0.70    0.60
   6   0   3    0.50    0.90
   6   0   3   -0.70    0.80
  -6   0  -3   -0.20    0.60
   6   0   3    1.00    0.90
  -6   0  -3    0.60    1.00
  -7   0  -3   -0.40    1.20
  -7   0  -3   -0.20    0.80
   7   0   3    0.60    1.00
   7   0   3   -0.90    0.80
   7   0   3    1.50    1.00
   8   0   3    1.30    1.10
  -8   0  -3   -1.60    1.30
   8   0   3   -0.10    1.10
   8   0   3    0.30    1.10
   9   0   3    0.10    1.50
  -9   0  -3   -0.60    1.50
   9   0   3   -0.30    1.30
 -10   0  -3   -0.90    1.60
 -10   0  -3   -0.60    1.20
  10   0   3   -1.90    1.50
  10   0   3    0.80    1.70
  11   0   3    0.30    2.00
 -11   0  -3   -0.60    1.80
 -11   0  -3   -0.20    1.60
  12   0   3   -0.60    2.20
 -12   0  -3   -1.30    1.70
 -12   0  -3   -1.30    2.20
  13   0   3   -0.10    2.60
 -13   0  -3   -1.10    2.50
 -13   0  -3    0.20    2.00
 -13  -1   3    7.20    2.90
 -13  -1   3   11.60    3.00
  13  -1  -3    6.90    2.70
  13  -1  -3    5.10    3.00
 -13   1   3   10.90    3.60
  13   1  -3    4.80    2.90
  13   1  -3   11.00    2.80
 -13   1   3    9.10    2.90
  12  -1  -3    7.40    2.70
 -12  -1   3    2.90    2.20
  12  -1  -3    6.10    2.30
 -12  -1   3    8.20    2.60
  12   1  -3    3.80    1.80
 -12   1   3    8.50    2.70
 -12   1   3    8.10    2.30
  12   1  -3    5.40    2.90
 -11  -1   3   33.80    3.90
 -11  -1   3   32.60    3.90
  11  -1  -3   30.30    4.30
 -11  -1   3   21.00    3.40
  11  -1  -3   30.50    3.60
 -11   1   3   38.80    4.30
 -11   1   3   38.10    4.50
  11   1  -3   34.20    3.60
 -11   1   3   31.60    3.80
 -11   1   3   30.40    3.10
  11   1  -3   34.90    4.40
  10  -1  -3   -0.90    1.40
 -10  -1   3    3.50    1.80
 -10  -1   3   -2.00    0.90
 -10  -1   3    0.80    1.30
 -10  -1   3    1.00    1.50
  10  -1  -3    0.30    1.30
 -10   1   3   -1.00    1.90
 -10   1   3   -1.60    1.20
 -10   1   3   -0.20    1.00
 -10   1   3    0.40    1.30
  10   1  -3   -2.10    1.40
  10   1  -3    0.30    1.30
  -9  -1   3   11.20    2.20
   9  -1  -3    9.40    1.80
   9  -1  -3   11.80    2.40
  -9  -1   3   10.30    1.70
  -9  -1   3    8.00    1.90
  -9  -1   3    9.40    2.30
  -9   1   3   11.30    2.30
  -9   1   3   12.20    2.20
   9   1  -3    9.90    1.90
  -9   1   3   12.90    1.90
  -9   1   3   10.50    2.10
   9   1  -3    9.90    2.40
   8  -1  -3   21.00    2.80
  -8  -1   3   26.70    2.40
  -8  -1   3   30.80    3.30
   8  -1  -3   20.50    2.40
  -8  -1   3   24.90    2.80
  -8  -1   3   29.40    3.00
  -8   1   3   21.00    2.60
   8   1  -3   20.80    2.80
  -8   1   3   25.90    2.40
  -8   1   3   23.30    2.70
   8   1  -3   25.60    2.60
  -8   1   3   21.10    2.50
  -7  -1   3   22.90    2.50
  -7  -1   3   21.60    1.80
  -7  -1   3   18.70    2.30
  -7  -1   3   21.60    2.30
   7  -1  -3   19.80    2.40
   7  -1  -3   21.70    2.20
  -7   1   3   19.10    2.20
   7   1  -3   20.80    2.70
  -7   1   3   19.40    2.30
   7   1  -3   22.80    2.20
  -7   1   3   25.20    2.50
  -7   1   3   21.80    2.10
  -6  -1   3   52.29    3.30
  -6  -1   3   57.99    2.90
   6  -1  -3   45.10    3.20
   6  -1  -3   54.19    3.30
  -6  -1   3   48.70    3.10
   6  -1  -3   56.59    3.10
  -6  -1   3   49.90    3.20
   6   1  -3   47.50    2.80
  -6   1   3   50.79    3.00
  -6   1   3   53.99    2.80
  -6   1   3   53.29    3.30
   6   1  -3   52.29    3.30
   6   1  -3   50.29    3.30
  -6   1   3   50.89    3.10
   5  -1  -3   73.79    3.60
  -5  -1   3   82.49    3.80
  -5  -1   3   78.79    3.80
   5  -1  -3   73.49    3.80
  -5  -1   3   71.09    3.50
   5  -1  -3   72.39    3.70
  -5  -1   3   78.19    3.50
   5   1  -3   79.39    4.00
  -5   1   3   78.49    3.50
   5   1  -3   66.29    3.30
  -5   1   3   69.69    3.70
  -5   1   3   79.79    3.70
   5   1  -3   74.39    3.70
  -5   1   3   69.89    3.40
   4  -1  -3  557.94   17.20
  -4  -1   3  502.85   16.90
  -4  -1   3  508.55   17.30
   4  -1  -3  481.35   17.30
  -4  -1   3  522.05   17.20
  -4  -1   3  509.75   16.90
   4  -1  -3  534.05   17.50
  -4   1   3  499.45   17.20
   4   1  -3  509.05   16.80
   4   1  -3  515.15   17.40
  -4   1   3  530.25   16.90
  -4   1   3  515.65   16.90
  -4   1   3  491.35   16.90
   3  -1  -3  110.49    4.70
   3  -1  -3  121.79    4.60
  -3  -1   3  112.79    4.30
  -3  -1   3  123.49    4.50
  -3  -1   3  106.49    4.60
   3  -1  -3  118.59    3.80
  -3  -1   3  116.49    4.70
  -3  -1   3  113.89    4.50
  -3  -1   3  124.19    4.80
  -3   1   3  116.99    4.60
   3   1  -3  124.29    4.80
  -3   1   3  111.49    4.50
  -3   1   3  109.69    4.20
   3   1  -3  116.09    4.30
  -3   1   3  117.89    4.50
  -3   1   3  109.89    4.40
   2  -1  -3   56.49    2.60
   2  -1  -3   60.99    2.20
  -2  -1   3   56.99    2.60
  -2  -1   3   61.49    2.40
  -2  -1   3   53.39    2.60
  -2  -1   3   56.19    2.40
  -2  -1   3   50.89    2.20
  -2   1   3   56.59    2.50
  -2   1   3   58.49    2.50
  -2   1   3   55.89    2.30
  -2   1   3   55.59    2.70
   2   1  -3   57.59    2.30
  -2   1   3   55.99    2.30
  -2   1   3   58.99    2.40
   2   1  -3   53.89    2.60
  -1  -1   3  184.98    6.40
  -1  -1   3  174.98    6.40
   1  -1  -3  185.38    6.10
  -1  -1   3  184.08    6.10
  -1   1   3  177.28    6.10
  -1   1   3  163.38    6.40
  -1   1   3  181.78    6.00
  -1   1   3  181.18    6.20
   0  -1   3  130.19    4.70
   0  -1   3  132.09    4.90
   0  -1   3  130.29    4.90
   0  -1   3  134.89    4.50
   0   1   3  132.79    4.60
   0   1   3  134.59    4.60
   0   1   3  137.79    4.70
  -1  -1  -3  301.87   10.20
   1  -1   3  300.97   10.00
   1  -1   3  293.87    9.80
   1   1   3  312.97   10.30
   1   1   3  316.47    9.70
   1   1   3  303.37    9.80
   1   1   3  299.37    9.80
  -2  -1  -3  166.88    6.10
   2  -1   3  166.18    5.70
   2  -1   3  152.28    5.70
   2  -1   3  168.68    5.80
   2   1   3  162.98    5.80
   2   1   3  166.28    6.10
  -2   1  -3  156.18    6.10
   2   1   3  159.28    5.20
   2   1   3  157.38    6.00
   3  -1   3  287.47   10.40
  -3  -1  -3  304.37   10.40
  -3  -1  -3  296.27   10.90
   3  -1   3  296.47   10.60
   3  -1   3  315.27   10.70
   3   1   3  311.27   10.70
  -3   1  -3  306.07   10.90
   3   1   3  308.77   10.80
  -3   1  -3  342.57   10.50
   4  -1   3   34.90    2.20
   4  -1   3   28.60    2.20
  -4  -1  -3   28.70    2.20
  -4  -1  -3   26.60    1.90
   4  -1   3   32.10    2.10
  -4   1  -3   30.60    1.90
  -4   1  -3   31.00    2.30
   4   1   3   30.10    2.30
   4   1   3   28.00    2.10
   5  -1   3   58.99    3.40
  -5  -1  -3   67.09    3.30
   5  -1   3   65.59    3.70
  -5  -1  -3   65.09    3.70
   5  -1   3   61.69    3.30
   5   1   3   69.79    3.80
   5   1   3   58.19    3.50
  -5   1  -3   63.79    3.70
  -5   1  -3   64.69    3.20
   6  -1   3   95.59    4.90
   6  -1   3  104.49    5.30
   6  -1   3   95.89    4.80
  -6  -1  -3  103.39    4.80
  -6  -1  -3  115.99    5.50
  -6   1  -3  103.69    4.70
   6   1   3  101.79    5.20
  -6   1  -3   96.19    5.20
   6   1   3   99.09    5.20
   7  -1   3    8.10    1.70
   7  -1   3   11.40    2.20
  -7  -1  -3    9.80    1.70
   7  -1   3    9.50    1.80
  -7  -1  -3    9.70    2.10
   7   1   3    7.70    1.90
  -7   1  -3    7.30    1.70
  -7   1  -3    9.30    2.00
   7   1   3    6.60    1.70
   8  -1   3  132.89    6.40
   8  -1   3  119.99    6.70
  -8  -1  -3  123.79    6.70
   8  -1   3  117.79    6.10
   8   1   3  125.99    6.60
   8   1   3  116.19    6.70
  -8   1  -3  112.29    6.40
   9  -1   3    3.80    1.60
  -9  -1  -3    2.90    1.40
  -9  -1  -3    5.10    1.50
   9  -1   3    4.50    1.70
  -9  -1  -3    9.30    2.30
   9  -1   3    5.30    1.90
   9   1   3    3.80    1.80
   9   1   3    7.60    2.20
  -9   1  -3   -0.10    1.50
  10  -1   3    6.10    2.10
 -10  -1  -3    3.40    1.50
 -10  -1  -3    4.70    1.60
 -10  -1  -3    5.50    2.30
  10  -1   3    3.20    1.60
  10  -1   3    5.50    2.30
  10   1   3    2.90    2.10
 -10   1  -3    7.80    2.60
  10   1   3    0.40    1.80
  11  -1   3    9.20    2.80
 -11  -1  -3   13.80    2.60
 -11  -1  -3   12.20    3.10
 -11   1  -3    8.10    2.80
  11   1   3   12.10    2.90
 -11   1  -3   15.70    2.70
  12  -1   3   22.00    4.00
 -12  -1  -3   37.20    4.20
 -12  -1  -3   28.70    4.70
  12   1   3   34.80    4.90
 -12   1  -3   26.30    4.60
 -12   1  -3   28.40    3.90
  13  -1   3    0.20    2.80
 -13  -1  -3    4.00    2.60
 -13  -1  -3   -0.70    2.70
  13   1   3    4.00    3.00
 -13   1  -3    3.90    2.40
 -13   1  -3    7.80    3.30
  13  -2  -3   -0.10    2.10
 -13  -2   3   -0.50    2.20
 -13  -2   3    1.90    2.50
  13  -2  -3    1.30    2.40
 -13   2   3    3.10    2.10
  13   2  -3   -0.40    2.30
  12  -2  -3   87.39    6.80
 -12  -2   3   99.29    6.60
  12  -2  -3  101.09    6.40
 -12  -2   3   98.69    6.70
  12   2  -3  103.59    6.10
 -12   2   3  100.29    6.40
 -12   2   3   91.19    6.60
  12   2  -3   96.79    7.20
  11  -2  -3    5.60    2.00
 -11  -2   3    1.40    1.80
 -11  -2   3    1.90    1.70
  11  -2  -3    0.00    1.80
 -11  -2   3    3.20    2.30
 -11   2   3    3.80    1.40
  11   2  -3    3.10    2.00
 -11   2   3    5.70    2.70
 -11   2   3    3.00    1.80
 -11   2   3    1.50    1.60
  11   2  -3    3.80    1.70
  10  -2  -3   19.90    2.90
  10  -2  -3   26.40    3.60
 -10  -2   3   20.10    3.00
 -10  -2   3   26.70    3.40
 -10  -2   3   16.60    2.70
  10   2  -3   20.50    3.60
 -10   2   3   18.70    3.00
 -10   2   3   20.80    2.90
 -10   2   3   15.70    2.80
 -10   2   3   22.10    2.40
  10   2  -3   18.30    2.50
  -9  -2   3    0.70    1.40
   9  -2  -3    1.00    1.20
   9  -2  -3    0.30    1.00
  -9  -2   3    2.20    1.10
  -9  -2   3    2.50    1.40
  -9  -2   3    1.70    1.50
  -9   2   3    0.70    1.40
  -9   2   3   -0.30    1.10
  -9   2   3    0.20    1.20
  -9   2   3    0.30    0.90
   9   2  -3   -0.60    1.00
   9   2  -3    1.70    1.50
  -8  -2   3    7.50    1.90
  -8  -2   3    8.80    1.80
  -8  -2   3    8.60    1.80
  -8  -2   3    7.00    1.40
   8  -2  -3    7.80    1.70
   8  -2  -3   10.60    2.00
  -8   2   3   10.20    2.00
   8   2  -3    6.30    1.40
  -8   2   3   10.00    1.50
   8   2  -3    6.80    1.90
  -8   2   3    8.80    1.70
  -8   2   3    9.50    1.90
   7  -2  -3   77.29    4.50
  -7  -2   3   86.39    3.90
  -7  -2   3   75.89    4.40
  -7  -2   3   79.29    4.40
   7  -2  -3   67.59    4.00
  -7  -2   3   71.39    4.20
  -7   2   3   79.29    3.90
  -7   2   3   76.59    4.50
   7   2  -3   74.79    4.50
   7   2  -3   79.09    3.90
  -7   2   3   79.59    4.00
  -7   2   3   81.39    4.40
  -6  -2   3  104.79    5.00
  -6  -2   3  104.39    5.00
   6  -2  -3  109.79    5.10
  -6  -2   3  111.49    4.60
  -6  -2   3  102.29    5.00
   6  -2  -3  109.79    5.00
   6  -2  -3  101.99    5.10
   6   2  -3  102.99    4.50
   6   2  -3  108.69    5.10
   6   2  -3  100.89    5.30
  -6   2   3   97.09    4.80
  -6   2   3  104.99    5.00
  -6   2   3  107.69    4.70
  -6   2   3  103.89    4.60
   5  -2  -3  760.22   25.20
  -5  -2   3  755.62   24.80
   5  -2  -3  770.92   25.50
   5  -2  -3  778.02   25.30
  -5  -2   3  749.13   25.30
  -5  -2   3  758.22   25.30
  -5   2   3  757.22   25.10
  -5   2   3  783.12   25.00
   5   2  -3  768.12   25.20
   5   2  -3  802.12   25.60
  -5   2   3  780.72   25.40
   5   2  -3  757.12   24.70
  -5   2   3  718.33   24.70
   4  -2  -3  216.78    8.00
   4  -2  -3  213.38    6.80
  -4  -2   3  198.08    7.80
   4  -2  -3  217.28    7.80
  -4  -2   3  213.88    7.50
   4  -2  -3  212.08    7.70
  -4  -2   3  207.28    7.90
  -4  -2   3  206.78    7.60
   4   2  -3  205.18    8.00
  -4   2   3  209.68    7.60
   4   2  -3  201.68    7.30
  -4   2   3  212.08    7.80
  -4   2   3  213.18    7.70
  -4   2   3  207.68    7.30
   3  -2  -3   29.50    1.30
  -3  -2   3   23.00    1.50
   3  -2  -3   25.00    1.80
  -3  -2   3   25.80    1.60
  -3  -2   3   26.80    1.80
  -3  -2   3   27.20    1.80
  -3  -2   3   28.00    1.80
   3  -2  -3   24.10    1.70
  -3  -2   3   24.40    1.90
  -3   2   3   29.10    1.80
   3   2  -3   25.00    1.30
   3   2  -3   23.50    1.80
  -3   2   3   27.10    1.70
  -3   2   3   25.00    1.30
  -3   2   3   23.00    1.60
   2  -2  -3   27.50    1.40
  -2  -2   3   25.20    1.30
   2  -2  -3   24.30    1.60
  -2  -2   3   27.30    1.50
  -2  -2   3   29.80    1.90
  -2  -2   3   20.80    1.40
  -2   2   3   29.50    1.60
  -2   2   3   23.00    1.40
   2   2  -3   25.50    1.20
  -2   2   3   25.40    1.20
  -2   2   3   25.40    1.60
   2   2  -3   27.30    1.60
   1  -2  -3   61.09    2.80
   1  -2  -3   66.89    2.70
  -1  -2   3   63.69    2.30
  -1  -2   3   63.29    2.90
  -1  -2   3   60.79    2.90
  -1   2   3   63.99    2.40
  -1   2   3   66.29    2.70
  -1   2   3   60.49    2.30
  -1   2   3   63.19    2.50
   1   2  -3   62.99    2.60
  -1   2   3   66.49    2.50
  -1   2   3   63.39    2.90
   0  -2  -3   84.89    3.50
   0  -2   3   86.59    3.60
   0  -2   3   89.49    3.20
   0  -2   3   88.29    3.60
   0  -2  -3   89.79    3.30
   0   2   3   94.59    3.80
   0   2   3   88.29    3.20
   0   2   3   90.29    3.20
   0   2   3   85.59    3.30
   1  -2   3  223.38    7.00
  -1  -2  -3  211.68    7.40
   1  -2   3  223.08    7.60
  -1  -2  -3  209.88    7.60
   1  -2   3  221.38    7.20
   1   2   3  201.98    7.60
   1   2   3  207.18    7.20
   1   2   3  209.78    7.10
   2  -2   3    6.90    0.90
   2  -2   3    6.70    1.00
  -2  -2  -3    5.70    1.00
   2  -2   3    5.40    0.80
   2  -2   3    4.80    0.70
   2  -2   3    5.10    0.70
   2   2   3    5.00    0.80
   2   2   3    6.80    1.10
   2   2   3    4.50    1.00
   2   2   3    5.90    0.80
  -3  -2  -3   44.60    2.70
   3  -2   3   44.90    2.50
  -3  -2  -3   48.10    2.40
   3  -2   3   46.20    2.20
   3  -2   3   43.60    2.40
   3   2   3   46.10    2.60
  -3   2  -3   43.60    2.60
   3   2   3   42.50    2.60
  -3   2  -3   44.50    1.70
   4  -2   3 2030.40   64.79
   4  -2   3 2067.59   65.09
   4  -2   3 2093.39   65.29
  -4  -2  -3 1996.00   64.89
  -4  -2  -3 2001.60   65.49
   4   2   3 2101.69   65.39
  -4   2  -3 2125.19   63.89
   4   2   3 2006.20   65.29
  -4   2  -3 2133.39   64.79
  -4   2  -3 2048.20   65.39
  -5  -2  -3   89.19    4.20
   5  -2   3   89.09    4.30
  -5  -2  -3   84.49    4.60
   5  -2   3   92.29    4.10
   5  -2   3   88.99    4.50
   5   2   3   87.29    4.60
  -5   2  -3   85.59    4.50
  -5   2  -3   86.49    4.00
   5   2   3   83.19    4.50
  -5   2  -3   92.19    3.10
   6  -2   3    2.80    1.10
  -6  -2  -3    2.60    1.40
   6  -2   3    1.20    1.00
   6  -2   3    2.10    0.90
  -6  -2  -3    3.20    1.10
  -6   2  -3    2.60    1.00
  -6   2  -3    2.70    1.20
  -6   2  -3    2.10    0.50
   6   2   3    4.20    1.30
   6   2   3    3.50    1.20
  -7  -2  -3  112.49    6.00
   7  -2   3  120.49    5.70
   7  -2   3  106.39    5.40
  -7  -2  -3  112.49    5.40
   7  -2   3  118.19    6.10
   7   2   3  108.29    5.90
  -7   2  -3  103.79    4.00
   7   2   3  112.99    6.10
  -7   2  -3  118.49    5.90
  -8  -2  -3   64.79    3.80
  -8  -2  -3   66.69    4.00
   8  -2   3   61.39    4.60
   8  -2   3   59.69    4.00
   8  -2   3   70.39    4.40
  -8  -2  -3   56.89    4.60
  -8   2  -3   61.29    4.60
   8   2   3   66.39    4.90
   8   2   3   58.99    4.50
  -9  -2  -3   20.20    3.10
   9  -2   3   17.20    2.60
   9  -2   3   17.10    2.60
  -9  -2  -3   21.70    2.60
   9  -2   3   16.70    2.90
  -9  -2  -3   20.10    2.60
  -9   2  -3   17.00    3.00
   9   2   3   13.50    2.60
   9   2   3   18.30    3.10
 -10  -2  -3   -2.50    1.40
  10  -2   3   -1.10    1.50
  10  -2   3    0.20    1.50
  10  -2   3   -0.10    1.70
 -10  -2  -3    1.00    1.30
 -10  -2  -3    2.60    1.50
  10   2   3    1.70    1.80
  10   2   3    0.00    1.80
 -10   2  -3   -1.70    1.60
  11  -2   3    0.30    1.40
 -11  -2  -3   -1.40    1.70
 -11  -2  -3    2.80    1.70
  11  -2   3    0.30    1.90
  11   2   3    0.50    1.90
 -11   2  -3   -1.20    2.10
 -12  -2  -3    8.70    2.90
  12  -2   3   14.20    3.20
 -12  -2  -3   12.10    2.60
 -12   2  -3    6.70    3.10
  12   2   3   15.30    3.80
 -12   2  -3   13.10    2.90
 -13  -2  -3    5.60    2.60
  13  -2   3    1.10    3.20
 -13  -2  -3    4.10    2.90
 -13   2  -3    5.50    2.70
 -13   2  -3   -0.20    2.70
  13   2   3    6.80    3.20
 -13  -3   3    4.40    2.40
  13  -3  -3    4.90    2.80
  13  -3  -3    5.00    2.60
 -13  -3   3    4.30    2.50
 -13   3   3    2.10    2.30
  13   3  -3    0.90    2.70
  12  -3  -3   -1.40    1.80
 -12  -3   3   -0.70    1.90
 -12  -3   3    3.50    2.20
  12  -3  -3   -0.50    1.80
  12   3  -3   -1.50    2.20
 -12   3   3   -1.50    1.80
  12   3  -3    1.50    1.70
  11  -3  -3   -0.10    1.80
 -11  -3   3    1.50    1.90
 -11  -3   3    0.40    1.70
  11  -3  -3    0.00    1.60
 -11  -3   3   -0.50    1.70
  11   3  -3    1.80    1.60
 -11   3   3    1.30    1.70
  11   3  -3    1.70    1.80
 -11   3   3    0.90    1.20
 -11   3   3    0.80    1.70
 -11   3   3    0.60    2.20
  10  -3  -3    4.70    1.80
  10  -3  -3    5.50    2.00
 -10  -3   3    1.60    1.50
 -10  -3   3    1.80    1.70
 -10  -3   3    5.30    2.10
 -10   3   3    2.90    1.70
 -10   3   3    4.60    1.70
 -10   3   3    3.50    1.40
  10   3  -3    4.50    2.10
  10   3  -3    3.30    1.40
 -10   3   3    4.90    2.00
   9  -3  -3   25.50    3.30
  -9  -3   3   33.30    3.60
  -9  -3   3   30.00    3.50
  -9  -3   3   28.10    3.20
   9  -3  -3   29.60    3.30
   9   3  -3   29.50    3.80
  -9   3   3   26.60    3.20
  -9   3   3   27.20    2.70
  -9   3   3   27.00    3.10
   9   3  -3   29.90    2.90
  -9   3   3   30.20    3.10
  -8  -3   3    0.20    1.10
   8  -3  -3   -0.30    0.90
  -8  -3   3   -1.50    0.90
  -8  -3   3   -0.40    1.20
   8  -3  -3   -0.50    1.00
  -8   3   3   -0.70    1.00
  -8   3   3    0.20    1.00
  -8   3   3   -0.10    1.20
   8   3  -3    0.00    0.90
  -8   3   3    0.30    0.90
   8   3  -3    0.50    1.20
  -7  -3   3    4.80    1.60
  -7  -3   3    3.60    0.60
  -7  -3   3    2.80    1.10
  -7  -3   3    3.80    1.30
   7  -3  -3    2.40    1.30
   7  -3  -3    1.90    1.10
  -7   3   3    3.60    1.10
  -7   3   3    2.70    1.10
  -7   3   3    3.50    1.20
   7   3  -3    4.80    1.40
  -7   3   3    1.90    1.00
   7   3  -3    3.10    0.90
  -6  -3   3    1.00    0.70
  -6  -3   3    1.60    1.00
  -6  -3   3    1.00    1.10
   6  -3  -3    1.20    0.80
  -6  -3   3    2.90    1.10
   6  -3  -3    2.70    1.10
  -6  -3   3    1.20    0.40
   6  -3  -3    3.40    1.10
  -6   3   3    1.10    1.00
   6   3  -3    0.20    0.60
   6   3  -3    1.30    1.00
  -6   3   3    1.30    0.80
  -6   3   3    1.60    0.80
   6   3  -3    3.30    1.20
  -6   3   3    2.50    1.00
   5  -3  -3    0.20    0.70
  -5  -3   3   -0.30    0.70
  -5  -3   3    0.00    0.60
  -5  -3   3    1.20    1.00
   5  -3  -3   -1.20    0.60
  -5  -3   3    0.30    0.30
  -5  -3   3    0.00    0.70
   5  -3  -3   -0.90    0.60
   5   3  -3    0.10    0.80
   5   3  -3    0.60    0.50
   5   3  -3   -0.90    0.70
  -5   3   3   -0.20    0.50
  -5   3   3   -0.70    0.60
  -5   3   3    0.60    0.70
  -4  -3   3  744.83   23.30
   4  -3  -3  763.42   24.50
  -4  -3   3  719.13   24.00
   4  -3  -3  742.63   24.40
   4  -3  -3  773.42   23.50
  -4  -3   3  781.22   24.60
  -4  -3   3  721.13   24.10
  -4  -3   3  738.63   24.40
   4  -3  -3  758.12   24.20
   4   3  -3  717.03   23.60
  -4   3   3  732.43   24.10
  -4   3   3  722.03   24.30
   4   3  -3  708.13   25.10
  -4   3   3  728.93   24.20
  -4   3   3  754.52   23.60
   4   3  -3  758.52   24.60
  -3  -3   3   75.09    3.70
  -3  -3   3   73.69    3.20
   3  -3  -3   68.19    2.80
  -3  -3   3   72.89    3.40
  -3  -3   3   75.29    2.70
   3  -3  -3   74.69    3.50
  -3  -3   3   76.39    3.40
  -3  -3   3   74.39    3.10
  -3  -3   3   69.89    3.40
  -3   3   3   69.39    3.20
   3   3  -3   75.99    2.70
  -3   3   3   71.79    3.40
  -3   3   3   76.69    3.30
  -3   3   3   67.59    3.20
  -3   3   3   64.79    2.60
  -2  -3   3  268.87    8.60
  -2  -3   3  240.38    9.20
  -2  -3   3  267.37    8.70
  -2  -3   3  266.87    9.40
   2  -3  -3  270.37    9.20
   2  -3  -3  279.57    8.80
  -2   3   3  247.48    9.20
   2   3  -3  258.87    8.30
  -2   3   3  246.88    8.90
  -2   3   3  254.57    9.00
  -2   3   3  253.67    8.80
   2   3  -3  251.37    9.00
  -2   3   3  264.97    9.00
   1  -3  -3    1.10    0.60
   1  -3  -3    1.20    0.60
  -1  -3   3    1.10    0.40
  -1  -3   3    1.30    0.60
  -1  -3   3    1.50    0.70
  -1  -3   3    0.90    0.40
   1  -3  -3    1.80    0.30
  -1   3   3    0.80    0.40
  -1   3   3    1.50    0.40
  -1   3   3    1.70    0.50
  -1   3   3    2.40    0.80
   1   3  -3    2.20    0.50
   0  -3   3   67.79    3.10
   0  -3   3   68.69    2.60
   0  -3   3   68.79    2.70
   0  -3  -3   68.89    2.60
   0  -3  -3   67.99    3.00
   0   3   3   73.39    2.90
   0   3   3   64.29    2.80
   0   3   3   65.39    3.20
   0   3   3   68.69    2.40
   0   3  -3   70.89    2.50
   1  -3   3  115.49    4.40
   1  -3   3  121.49    4.40
  -1  -3  -3  121.59    4.80
  -1  -3  -3  122.09    4.60
   1  -3   3  121.29    4.80
   1   3   3  116.69    4.40
   1   3   3  125.49    5.00
   1   3   3  123.99    4.60
  -2  -3  -3  590.84   19.80
   2  -3   3  600.44   19.90
   2  -3   3  590.44   19.60
   2  -3   3  617.14   19.50
   2  -3   3  587.54   19.70
   2  -3   3  611.04   19.00
  -2  -3  -3  612.94   19.90
   2  -3   3  615.44   19.00
   2   3   3  601.24   19.80
   2   3   3  604.44   20.10
  -3  -3  -3  260.17    8.90
   3  -3   3  241.28    8.90
  -3  -3  -3  257.97    9.20
  -3  -3  -3  241.08    9.10
   3  -3   3  251.47    9.00
  -3   3  -3  249.08    8.50
  -3   3  -3  246.28    9.10
   3   3   3  239.08    9.10
   3   3   3  245.38    9.30
  -4  -3  -3    9.60    1.40
   4  -3   3   12.60    1.50
  -4  -3  -3   13.30    1.50
   4  -3   3   11.30    1.20
  -4  -3  -3   11.40    1.80
   4  -3   3   10.00    1.40
  -4   3  -3   12.00    1.40
  -4   3  -3   13.50    1.70
  -4   3  -3   11.60    0.80
   4   3   3   11.50    1.70
   4   3   3   12.20    1.60
   5  -3   3    2.10    0.80
  -5  -3  -3    1.80    0.80
   5  -3   3    1.80    0.90
   5  -3   3   -0.10    0.60
  -5  -3  -3    1.60    0.90
  -5  -3  -3    1.10    1.10
  -5   3  -3    1.00    0.90
   5   3   3   -0.70    0.80
   5   3   3    1.80    0.90
  -5   3  -3    1.10    0.80
  -5   3  -3    3.20    0.50
   6  -3   3    7.20    1.50
  -6  -3  -3   10.20    1.60
   6  -3   3    6.20    1.50
  -6  -3  -3    5.60    1.30
  -6  -3  -3    8.20    1.90
  -6  -3  -3    7.20    1.20
   6  -3   3    7.80    1.40
  -6   3  -3    6.80    0.80
  -6   3  -3    8.30    1.70
   6   3   3    7.70    1.70
   6   3   3    9.70    1.80
   7  -3   3    0.10    0.90
  -7  -3  -3    0.70    0.90
  -7  -3  -3    1.10    1.40
   7  -3   3    0.40    1.10
  -7  -3  -3   -0.90    0.80
   7  -3   3    0.40    0.90
  -7   3  -3    0.20    0.50
   7   3   3    0.10    1.00
  -7   3  -3    0.30    1.00
   7   3   3   -0.40    1.10
  -8  -3  -3    3.30    1.70
   8  -3   3    2.70    1.30
   8  -3   3   -0.50    1.00
  -8  -3  -3    2.10    1.20
  -8  -3  -3   -1.00    1.00
   8  -3   3    2.40    1.60
  -8   3  -3    0.00    1.30
   8   3   3   -1.30    1.00
   8   3   3    0.50    1.40
  -9  -3  -3   -2.00    1.60
  -9  -3  -3   -1.40    1.00
   9  -3   3   -0.70    1.20
   9  -3   3    1.00    1.60
   9  -3   3   -0.60    1.30
  -9  -3  -3    0.60    1.20
   9   3   3   -0.90    1.50
   9   3   3   -0.30    1.40
  -9   3  -3   -1.30    1.50
 -10  -3  -3   21.80    3.70
 -10  -3  -3   18.40    2.70
 -10  -3  -3   21.90    2.80
  10  -3   3   20.30    3.50
  10  -3   3   23.00    3.30
  10  -3   3   25.00    3.40
 -10   3  -3   22.50    3.60
  10   3   3   22.40    3.70
  10   3   3   19.50    3.60
  11  -3   3   44.80    4.80
 -11  -3  -3   42.30    5.20
  11  -3   3   52.39    5.10
 -11  -3  -3   50.79    4.40
  11   3   3   47.90    5.40
 -11   3  -3   36.00    4.70
  12  -3   3    2.50    2.10
  12  -3   3    3.70    2.50
 -12  -3  -3    2.10    2.50
 -12  -3  -3    5.00    2.30
  12   3   3    9.20    3.20
 -12   3  -3    3.30    2.00
 -12   3  -3    4.50    2.40
 -13  -3  -3    3.10    2.70
 -13   3  -3   -2.80    2.50
  13   3   3   -1.60    2.70
 -13   3  -3   -0.80    2.10
 -13  -4   3    0.60    2.30
 -13  -4   3    0.90    2.50
  13  -4  -3    2.40    2.70
  13  -4  -3    0.50    2.30
  13   4  -3    1.00    2.80
 -13   4   3    1.90    2.40
  12  -4  -3    0.60    1.90
 -12  -4   3    2.40    2.10
  12  -4  -3   -1.40    1.80
 -12  -4   3   -0.30    1.90
 -12   4   3    0.70    2.10
  12   4  -3   -0.60    2.20
  11  -4  -3    0.70    1.50
 -11  -4   3   -1.00    1.70
 -11  -4   3    0.20    1.90
 -11  -4   3    0.40    1.60
  11  -4  -3   -0.60    1.70
 -11   4   3   -1.40    1.20
  11   4  -3   -1.90    1.20
 -11   4   3    2.10    1.80
  11   4  -3   -1.20    1.70
 -11   4   3   -1.00    2.40
 -10  -4   3   11.40    2.40
 -10  -4   3   15.70    2.90
  10  -4  -3   14.30    2.60
 -10  -4   3   13.20    2.60
  10  -4  -3   10.80    2.50
 -10   4   3   11.00    2.40
 -10   4   3   13.20    2.60
  10   4  -3   12.60    2.80
 -10   4   3   14.80    2.20
 -10   4   3   10.20    2.10
  10   4  -3   15.20    2.30
  -9  -4   3    1.20    1.30
  -9  -4   3   -2.60    1.00
   9  -4  -3    0.10    1.00
  -9  -4   3    1.20    1.30
   9  -4  -3    0.80    1.30
   9   4  -3    1.70    1.50
  -9   4   3    0.70    1.20
   9   4  -3    3.20    1.20
  -9   4   3    0.70    1.60
  -9   4   3    0.30    1.30
  -9   4   3    1.50    1.10
  -8  -4   3    8.10    1.80
   8  -4  -3   15.80    2.40
  -8  -4   3   12.70    2.30
   8  -4  -3   12.30    2.00
  -8  -4   3   10.40    2.20
   8   4  -3   14.90    1.80
   8   4  -3    9.80    2.30
  -8   4   3   12.20    2.10
  -8   4   3   14.10    1.90
  -8   4   3   13.10    1.80
  -8   4   3   13.60    2.10
  -7  -4   3   91.49    4.80
   7  -4  -3   81.39    4.70
  -7  -4   3   89.69    5.00
  -7  -4   3   83.89    3.40
  -7  -4   3   96.89    4.90
   7  -4  -3   81.79    4.80
  -7   4   3   89.99    4.30
   7   4  -3   90.99    5.30
   7   4  -3   90.09    4.10
  -7   4   3   96.29    4.90
  -7   4   3   94.69    4.50
  -7   4   3   86.19    4.80
  -6  -4   3   27.00    2.40
  -6  -4   3   26.30    2.60
  -6  -4   3   30.00    2.60
   6  -4  -3   29.60    2.50
  -6  -4   3   29.40    1.50
   6  -4  -3   31.60    2.60
   6  -4  -3   34.10    2.50
  -6   4   3   29.20    2.50
   6   4  -3   21.00    2.60
   6   4  -3   28.40    1.90
  -6   4   3   31.70    2.10
   6   4  -3   30.10    2.70
  -5  -4   3  275.47   10.10
   5  -4  -3  269.47   10.00
  -5  -4   3  256.77    9.90
   5  -4  -3  276.27   10.10
  -5  -4   3  264.27    9.00
   5  -4  -3  263.37   10.10
   5  -4  -3  265.77    9.10
  -5  -4   3  281.07   10.40
  -5   4   3  271.77   10.00
  -5   4   3  265.07    9.80
  -5   4   3  272.47    9.30
   5   4  -3  275.87   10.10
   5   4  -3  273.07    9.20
   5   4  -3  266.97   10.30
  -4  -4   3    6.70    0.80
   4  -4  -3    7.80    0.90
  -4  -4   3    5.20    1.30
   4  -4  -3    7.30    1.20
  -4  -4   3    6.80    1.10
  -4  -4   3    5.80    1.20
  -4  -4   3    7.80    1.50
   4  -4  -3    7.50    1.30
   4  -4  -3    5.20    1.10
   4   4  -3    7.50    1.30
   4   4  -3    7.30    0.80
  -4   4   3    8.30    0.80
  -4   4   3    5.20    1.00
   4   4  -3    8.60    1.40
  -3  -4   3   89.69    3.90
  -3  -4   3   94.09    4.40
   3  -4  -3   93.29    3.70
   3  -4  -3   92.69    4.20
  -3  -4   3   91.89    4.30
   3  -4  -3   88.69    3.90
  -3  -4   3   94.89    3.50
  -3  -4   3  102.89    4.40
  -3   4   3   93.79    3.10
   3   4  -3   91.79    4.10
  -3   4   3   96.19    4.30
   3   4  -3   93.69    3.20
  -3   4   3   82.29    3.90
  -3   4   3   91.59    4.00
  -2  -4   3   20.30    1.80
   2  -4  -3   23.30    1.50
  -2  -4   3   19.40    1.60
  -2  -4   3   20.90    1.40
  -2  -4   3   20.60    1.30
   2  -4  -3   21.30    1.60
  -2  -4   3   14.50    1.60
  -2   4   3   19.70    1.70
   2   4  -3   22.30    1.60
  -2   4   3   19.90    1.60
  -2   4   3   21.90    1.60
  -1  -4   3   20.00    1.60
   1  -4  -3   19.80    1.60
  -1  -4   3   17.80    1.20
  -1  -4   3   18.20    1.30
   1  -4  -3   21.90    1.50
  -1   4   3   20.10    1.40
  -1   4   3   19.00    1.50
  -1   4   3   18.90    1.40
  -1   4   3   14.80    1.70
   1   4  -3   17.80    1.20
   0  -4   3  330.77   10.10
   0  -4  -3  327.37   10.80
   0  -4   3  315.77   10.50
   0  -4   3  304.87   10.40
   0  -4   3  290.07   10.80
   0  -4  -3  308.67   10.20
   0   4  -3  333.57   10.00
   0   4   3  304.77   10.50
   0   4   3  296.97   10.90
   0   4   3  314.17    9.90
   0   4   3  283.67   10.50
   0   4   3  314.27   10.70
   1  -4   3    5.70    0.90
  -1  -4  -3    6.40    0.90
  -1  -4  -3    5.90    1.00
   1  -4   3    8.80    1.20
   1  -4   3    6.20    1.20
   1  -4   3    7.50    0.80
   1   4   3    5.60    1.10
   1   4   3    6.30    0.90
   1   4   3    7.40    1.10
   2  -4   3   49.70    2.60
   2  -4   3   48.50    2.60
  -2  -4  -3   47.10    1.60
  -2  -4  -3   46.40    2.60
  -2  -4  -3   47.00    2.70
  -2  -4  -3   48.20    2.50
   2  -4   3   45.60    2.30
   2   4   3   48.60    2.80
   2   4   3   46.10    2.80
   2   4   3   48.30    2.70
   3  -4   3  261.17    8.50
   3  -4   3  262.97    9.40
  -3  -4  -3  254.77    9.50
  -3  -4  -3  253.37    9.50
   3  -4   3  269.07    9.50
  -3  -4  -3  260.47    8.40
  -3  -4  -3  254.67    9.30
   3  -4   3  246.78    9.20
   3   4   3  255.67    9.70
  -3   4  -3  262.17    8.90
   3   4   3  249.68    9.50
   3   4   3  256.87    9.70
   4  -4   3   14.00    1.20
   4  -4   3   14.60    1.80
  -4  -4  -3   12.50    1.80
   4  -4   3   16.90    1.80
  -4  -4  -3   16.40    1.90
  -4  -4  -3   12.10    1.50
  -4  -4  -3   13.80    1.10
   4   4   3   16.20    2.10
  -4   4  -3   15.00    1.10
   4   4   3   13.20    1.70
  -4   4  -3   14.90    1.90
  -4   4  -3   13.30    1.50
  -5  -4  -3  112.39    4.90
   5  -4   3  100.79    4.30
  -5  -4  -3  106.09    4.90
   5  -4   3   98.79    5.00
  -5  -4  -3  104.59    4.20
   5  -4   3   97.59    4.80
  -5  -4  -3   99.39    5.30
  -5   4  -3  100.09    3.90
   5   4   3   97.29    5.10
  -5   4  -3  106.29    5.10
   5   4   3  100.29    5.20
  -5   4  -3  101.09    4.60
  -6  -4  -3   -0.10    1.30
  -6  -4  -3   -0.30    0.80
   6  -4   3    1.30    1.00
   6  -4   3    0.30    0.70
   6  -4   3   -0.60    0.80
  -6  -4  -3    0.90    0.70
  -6  -4  -3   -0.40    0.80
  -6   4  -3    0.40    0.90
  -6   4  -3    1.00    0.50
   6   4   3    1.70    1.20
   6   4   3   -0.20    1.10
  -6   4  -3    1.70    1.10
   7  -4   3   62.39    3.60
   7  -4   3   57.09    3.80
   7  -4   3   58.89    4.20
  -7  -4  -3   60.59    3.30
  -7  -4  -3   53.39    3.60
  -7  -4  -3   54.79    4.30
   7   4   3   54.49    4.20
   7   4   3   61.69    4.40
  -7   4  -3   58.69    2.60
  -7   4  -3   48.60    3.80
   8  -4   3   21.40    2.80
   8  -4   3   22.20    3.20
  -8  -4  -3   19.30    2.50
  -8  -4  -3   16.70    2.10
  -8  -4  -3   21.90    3.20
   8  -4   3   21.60    2.60
   8   4   3   18.20    3.10
   8   4   3   25.00    3.50
  -8   4  -3   15.70    2.70
   9  -4   3   20.80    3.10
   9  -4   3   20.10    2.70
  -9  -4  -3   27.50    3.10
  -9  -4  -3   19.30    2.40
  -9  -4  -3   16.70    3.30
   9  -4   3   23.60    3.40
   9   4   3   20.40    3.30
  -9   4  -3   24.60    3.50
   9   4   3   27.80    3.90
 -10  -4  -3  101.59    5.60
  10  -4   3  116.29    6.30
 -10  -4  -3  102.79    5.90
 -10  -4  -3  111.09    7.20
  10  -4   3  100.49    7.00
  10  -4   3  102.09    6.30
  10   4   3  107.09    7.10
 -10   4  -3  100.79    6.50
  11  -4   3   17.80    3.30
 -11  -4  -3   19.40    2.90
  11  -4   3   17.30    3.30
 -11  -4  -3   18.30    3.80
 -11   4  -3   13.30    3.10
  11   4   3   19.40    3.80
  12  -4   3    7.90    2.70
 -12  -4  -3   16.20    3.70
 -12   4  -3   14.10    3.60
  12   4   3    9.90    3.30
 -13  -5   3   44.50    5.10
  13  -5  -3   36.60    4.80
  13  -5  -3   46.00    5.70
 -13  -5   3   29.30    4.70
 -13   5   3   30.90    4.70
  13   5  -3   38.70    5.60
 -12  -5   3    1.30    2.10
  12  -5  -3    1.60    2.00
  12  -5  -3    3.30    2.50
 -12  -5   3    3.00    2.40
 -12   5   3    3.10    2.10
  12   5  -3   -0.50    2.40
 -11  -5   3  249.08   11.50
  11  -5  -3  224.28   10.80
  11  -5  -3  233.78   11.10
 -11  -5   3  243.98   11.60
 -11  -5   3  251.67   11.30
  11   5  -3  257.27   12.30
 -11   5   3  226.08   11.10
 -11   5   3  239.28    9.90
  10  -5  -3    1.70    1.70
 -10  -5   3    0.20    1.50
  10  -5  -3    3.20    1.90
 -10  -5   3    0.70    1.70
 -10  -5   3    0.30    1.70
 -10   5   3    2.80    1.30
  10   5  -3   -0.30    1.60
 -10   5   3    2.30    1.50
 -10   5   3    3.00    2.00
  -9  -5   3   18.40    2.70
  -9  -5   3   17.00    2.70
  -9  -5   3   20.60    3.20
   9  -5  -3   21.60    3.00
   9  -5  -3   18.80    2.70
  -9   5   3   18.00    2.70
  -9   5   3   11.60    2.30
  -9   5   3   18.70    2.30
   9   5  -3   17.90    3.20
  -9   5   3   18.00    2.30
  -8  -5   3   -0.10    1.10
   8  -5  -3    0.70    1.10
  -8  -5   3    0.60    1.20
  -8  -5   3    0.60    1.10
   8  -5  -3   -0.20    1.20
  -8   5   3    1.80    1.40
   8   5  -3   -0.30    1.30
  -8   5   3   -0.60    0.90
  -8   5   3    1.20    1.00
  -8   5   3   -0.30    1.10
   8   5  -3   -0.30    0.80
  -7  -5   3   41.50    3.10
  -7  -5   3   39.10    3.40
  -7  -5   3   39.00    2.00
  -7  -5   3   33.70    3.00
   7  -5  -3   30.80    3.10
   7  -5  -3   40.10    3.00
   7   5  -3   38.30    3.80
  -7   5   3   37.70    2.70
  -7   5   3   40.20    2.60
   7   5  -3   36.20    2.30
  -7   5   3   37.50    3.20
   6  -5  -3  245.08    9.90
  -6  -5   3  271.57    8.70
   6  -5  -3  253.27   10.00
  -6  -5   3  251.97    9.80
  -6  -5   3  248.08    9.80
   6  -5  -3  251.87    9.90
  -6  -5   3  252.07   10.20
   6   5  -3  246.78   10.30
   6   5  -3  251.77    8.90
  -6   5   3  255.87    9.90
  -6   5   3  252.87    9.00
  -6   5   3  248.98    9.50
   6   5  -3  251.77   10.10
  -5  -5   3   20.20    2.10
  -5  -5   3   17.90    2.00
   5  -5  -3   20.20    2.20
  -5  -5   3   24.10    2.70
  -5  -5   3   20.00    2.30
  -5  -5   3   21.60    1.40
   5  -5  -3   18.50    2.10
   5  -5  -3   23.90    1.50
   5  -5  -3   23.80    2.30
   5   5  -3   19.70    1.30
  -5   5   3   20.20    2.00
   5   5  -3   19.30    2.10
   5   5  -3   15.90    2.10
  -5   5   3   18.50    1.40
  -5   5   3   16.00    1.80
  -4  -5   3   95.69    4.80
  -4  -5   3   99.59    4.70
  -4  -5   3   96.39    4.40
   4  -5  -3   98.19    4.60
   4  -5  -3   96.59    3.90
   4  -5  -3   96.79    4.50
  -4  -5   3  102.69    5.00
  -4  -5   3   97.99    3.80
   4   5  -3  101.09    4.70
  -4   5   3   99.89    4.50
  -4   5   3   91.19    4.30
   4   5  -3   96.89    4.50
  -4   5   3   94.39    4.50
  -4   5   3   94.09    3.50
  -3  -5   3  139.59    5.80
  -3  -5   3  136.19    5.00
   3  -5  -3  133.39    5.40
   3  -5  -3  133.09    5.70
  -3  -5   3  125.69    5.60
  -3  -5   3  125.19    5.80
   3  -5  -3  135.39    5.20
  -3  -5   3  139.19    5.40
  -3   5   3  135.99    5.60
  -3   5   3  130.29    5.40
   3   5  -3  135.59    5.50
  -3   5   3  131.99    5.50
  -2  -5   3  269.67    9.40
  -2  -5   3  270.97    9.20
  -2  -5   3  278.67   10.00
   2  -5  -3  253.97    9.70
   2  -5  -3  277.07    9.40
  -2  -5   3  256.77    9.80
   2  -5  -3  256.57    9.40
  -2   5   3  269.27    9.80
  -2   5   3  267.57    9.50
   2   5  -3  265.07    9.40
  -2   5   3  278.87    9.70
  -1  -5   3   90.09    3.90
   1  -5  -3   86.79    4.10
  -1  -5   3   99.49    3.90
  -1  -5   3   95.59    3.80
  -1  -5   3   87.89    4.10
  -1  -5   3   91.29    4.20
   1  -5  -3   92.79    3.20
   1  -5  -3   91.69    3.80
   1  -5  -3   94.39    4.10
  -1   5   3   88.09    3.90
  -1   5   3   94.79    4.10
  -1   5   3   95.79    4.30
   1   5  -3   90.19    3.60
   0  -5  -3  476.55   15.30
   0  -5   3  446.46   15.70
   0  -5   3  442.56   16.00
   0  -5  -3  478.45   16.00
   0  -5  -3  469.05   15.70
   0  -5   3  501.65   15.70
   0  -5   3  487.45   15.10
   0  -5   3  456.65   15.70
   0   5  -3  500.65   15.10
   0   5   3  472.65   16.20
   0   5   3  477.45   16.00
  -1  -5  -3    1.30    0.80
   1  -5   3    0.40    0.40
  -1  -5  -3    0.70    0.70
   1  -5   3    0.40    0.60
   1  -5   3    0.20    0.50
  -1  -5  -3    1.20    0.60
   1  -5   3    0.70    0.70
   1   5   3    0.20    0.60
   1   5   3   -0.50    0.80
   2  -5   3    0.00    0.50
  -2  -5  -3    1.20    0.90
  -2  -5  -3    0.30    0.60
   2  -5   3   -0.90    0.60
   2  -5   3    0.50    0.50
  -2  -5  -3   -0.30    0.50
   2   5   3    0.60    0.70
   2   5   3    0.10    0.70
   2   5   3    0.30    0.60
  -2   5  -3    0.00    0.50
   3  -5   3   97.99    4.40
  -3  -5  -3   92.79    4.30
   3  -5   3   93.69    4.40
  -3  -5  -3   92.69    4.40
  -3  -5  -3   90.39    4.40
   3  -5   3   91.99    4.10
  -3  -5  -3   89.09    3.30
  -3   5  -3   94.49    3.90
   3   5   3  101.99    4.70
   3   5   3   87.69    4.50
   3   5   3   86.29    4.40
  -4  -5  -3   11.70    1.70
  -4  -5  -3   13.90    1.90
   4  -5   3   16.60    1.20
   4  -5   3   21.40    2.30
  -4  -5  -3   12.30    1.60
   4  -5   3   15.50    1.80
  -4  -5  -3   17.10    1.10
   4   5   3   16.40    2.20
  -4   5  -3   12.80    1.80
  -4   5  -3   13.60    1.50
   4   5   3   14.30    1.90
  -5  -5  -3  123.89    4.90
  -5  -5  -3  121.09    6.00
   5  -5   3  128.29    5.70
   5  -5   3  121.19    4.90
  -5  -5  -3  130.69    5.90
   5  -5   3  118.19    5.90
  -5   5  -3  127.49    5.40
   5   5   3  130.59    6.30
   5   5   3  128.89    6.20
  -5   5  -3  119.69    5.80
  -5   5  -3  128.09    4.80
   6  -5   3    9.30    1.80
  -6  -5  -3    9.10    1.70
  -6  -5  -3    8.60    2.00
   6  -5   3    9.40    1.70
  -6  -5  -3   10.00    1.70
   6  -5   3   11.20    1.50
  -6  -5  -3    8.80    1.30
  -6   5  -3    7.00    1.60
  -6   5  -3    9.90    1.60
   6   5   3    9.20    1.90
   6   5   3   12.10    2.10
  -6   5  -3    9.30    1.10
  -7  -5  -3   23.40    2.70
   7  -5   3   28.10    3.20
  -7  -5  -3   23.00    3.20
   7  -5   3   26.90    2.50
  -7  -5  -3   22.60    2.20
   7  -5   3   30.70    3.20
   7   5   3   28.80    3.50
   7   5   3   21.80    3.10
  -7   5  -3   23.00    2.80
  -8  -5  -3   42.40    3.10
  -8  -5  -3   48.70    3.60
   8  -5   3   50.79    4.30
  -8  -5  -3   50.29    4.30
   8  -5   3   44.90    3.60
   8  -5   3   45.10    3.30
   8   5   3   53.09    4.50
   8   5   3   52.49    4.50
  -8   5  -3   46.00    3.80
   9  -5   3    0.20    1.20
  -9  -5  -3   -0.30    1.10
   9  -5   3    1.30    1.70
  -9  -5  -3    2.20    1.80
   9  -5   3   -0.50    1.30
  -9  -5  -3    1.30    1.40
   9   5   3    1.90    1.80
  -9   5  -3    4.30    1.90
   9   5   3    2.50    2.00
  10  -5   3  103.99    7.70
 -10  -5  -3   94.89    5.70
  10  -5   3   99.39    6.30
 -10  -5  -3   95.39    5.40
  10  -5   3   93.09    5.70
 -10  -5  -3   94.69    6.80
  10   5   3   88.79    6.70
 -10   5  -3  101.49    6.40
  11  -5   3   93.79    6.30
 -11  -5  -3   80.99    7.80
 -11  -5  -3   75.79    6.30
 -11   5  -3   88.19    6.40
  11   5   3   90.39    7.00
 -12  -5  -3    8.10    2.90
  12  -5   3    3.50    2.40
 -12   5  -3    3.00    2.60
  12   5   3    6.80    3.20
  12  -6  -3   15.70    3.50
 -12  -6   3   17.30    3.30
 -12  -6   3   16.30    3.60
  12  -6  -3   20.20    3.40
 -12   6   3   15.30    3.30
  12   6  -3   25.50    4.50
  11  -6  -3    1.90    1.90
  11  -6  -3    4.30    2.00
 -11  -6   3    0.30    2.40
 -11  -6   3   -1.70    1.90
 -11  -6   3    0.30    1.70
  11   6  -3    0.00    2.00
 -11   6   3    3.10    1.60
 -11   6   3    0.70    1.60
  10  -6  -3    2.60    1.80
 -10  -6   3    2.90    2.00
 -10  -6   3    3.20    1.70
  10  -6  -3    7.10    2.00
 -10  -6   3    5.30    2.10
 -10   6   3    4.80    2.10
 -10   6   3    6.50    1.80
 -10   6   3    2.00    2.20
  10   6  -3    3.70    1.90
  -9  -6   3    0.20    1.30
   9  -6  -3    1.70    1.30
  -9  -6   3    0.80    1.60
   9  -6  -3    3.10    1.40
  -9  -6   3    0.60    1.40
  -9   6   3   -1.00    1.50
  -9   6   3    2.70    1.30
  -9   6   3    2.80    1.60
   9   6  -3   -0.50    1.40
   8  -6  -3   55.29    3.90
  -8  -6   3   47.10    4.00
  -8  -6   3   53.59    4.00
   8  -6  -3   57.29    4.00
  -8  -6   3   53.39    3.80
  -8   6   3   50.69    3.40
  -8   6   3   53.39    3.30
  -8   6   3   53.19    4.10
   8   6  -3   51.89    4.40
   7  -6  -3   65.79    4.30
  -7  -6   3   67.79    4.60
   7  -6  -3   76.19    4.30
  -7  -6   3   71.29    4.20
  -7  -6   3   71.59    3.20
  -7   6   3   68.09    4.40
  -7   6   3   74.59    3.90
   7   6  -3   60.89    4.60
  -7   6   3   70.79    3.60
   6  -6  -3    2.70    1.10
   6  -6  -3    5.60    1.40
   6  -6  -3    3.80    1.30
  -6  -6   3    4.80    1.50
  -6  -6   3    4.30    1.20
  -6  -6   3    4.60    1.30
  -6  -6   3    6.60    1.00
   6   6  -3    4.30    1.50
  -6   6   3    5.00    1.30
  -6   6   3    3.30    1.30
  -6   6   3    4.80    1.00
   5  -6  -3   25.50    2.50
  -5  -6   3   22.00    2.60
  -5  -6   3   24.50    2.70
  -5  -6   3   24.20    2.30
   5  -6  -3   25.90    2.40
  -5  -6   3   25.90    2.70
   5  -6  -3   26.10    2.30
  -5  -6   3   26.40    1.70
   5  -6  -3   27.30    1.80
   5   6  -3   24.50    2.60
  -5   6   3   21.30    2.30
  -5   6   3   25.10    1.50
  -5   6   3   26.40    2.40
   5   6  -3   22.70    2.50
   4  -6  -3   76.79    4.00
  -4  -6   3   77.69    4.50
  -4  -6   3   80.69    4.30
  -4  -6   3   84.49    4.10
  -4  -6   3   80.69    4.40
   4  -6  -3   84.69    4.20
  -4  -6   3   79.89    3.50
   4  -6  -3   76.59    3.50
  -4   6   3   79.09    2.90
  -4   6   3   83.39    4.10
  -4   6   3   84.09    4.00
   4   6  -3   83.89    4.10
   4   6  -3   83.19    4.30
  -4   6   3   83.69    4.10
  -3  -6   3  811.52   26.10
   3  -6  -3  769.52   25.90
  -3  -6   3  767.42   25.60
  -3  -6   3  811.62   25.30
   3  -6  -3  791.72   25.40
  -3  -6   3  827.02   26.40
   3  -6  -3  763.12   25.60
  -3  -6   3  786.02   26.00
   3   6  -3  800.22   25.70
  -3   6   3  755.82   25.70
   3   6  -3  774.62   25.70
  -3   6   3  769.72   25.80
  -3   6   3  731.63   25.80
  -2  -6   3   41.70    2.90
  -2  -6   3   42.70    2.50
   2  -6  -3   42.80    2.50
   2  -6  -3   45.20    2.50
  -2  -6   3   41.00    2.30
   2  -6  -3   42.10    2.70
  -2   6   3   44.10    2.60
   2   6  -3   42.80    2.40
  -2   6   3   37.70    2.60
  -2   6   3   42.70    2.70
   1  -6  -3   17.40    1.80
  -1  -6   3   18.30    1.50
  -1  -6   3   15.50    0.70
   1  -6  -3   14.00    1.70
  -1  -6   3   14.80    1.80
  -1  -6   3   14.60    1.70
  -1  -6   3   16.40    1.50
   1  -6  -3   16.50    1.00
   1  -6  -3   16.80    1.50
  -1   6   3   17.00    1.70
   1   6  -3   15.70    1.30
  -1   6   3   13.40    1.60
  -1   6   3   15.90    1.90
   0  -6   3    3.50    0.80
   0  -6  -3    4.80    1.00
   0  -6  -3    4.80    1.10
   0  -6  -3    3.10    0.70
   0  -6   3    4.20    0.90
   0  -6  -3    2.80    0.80
   0  -6   3    3.50    0.60
   0  -6   3    2.60    0.90
   0   6   3    3.60    1.10
   0   6   3    3.20    0.90
   0   6  -3    4.90    0.70
  -1  -6  -3    6.50    1.10
  -1  -6  -3    7.00    1.20
   1  -6   3    5.20    1.00
   1  -6   3    6.60    0.90
   1  -6   3    4.10    1.00
  -1  -6  -3    6.30    1.20
   1  -6   3    4.50    1.00
   1   6   3    4.10    1.10
   1   6   3    5.20    1.10
  -2  -6  -3  236.28    9.10
  -2  -6  -3  244.48    8.90
   2  -6   3  230.28    8.90
   2  -6   3  248.78    8.60
   2  -6   3  245.18    8.90
  -2  -6  -3  251.67    9.00
   2   6   3  233.98    9.10
   2   6   3  229.78    9.30
  -2   6  -3  245.38    8.50
   2   6   3  224.98    9.20
   3  -6   3    8.70    1.30
  -3  -6  -3   10.50    1.60
   3  -6   3   10.10    1.40
  -3  -6  -3    8.60    1.50
  -3  -6  -3    9.20    1.50
  -3  -6  -3   10.30    0.80
   3  -6   3    7.90    1.20
   3   6   3    7.70    1.50
   3   6   3    8.90    1.60
   3   6   3    7.10    1.30
  -3   6  -3    8.20    1.10
  -4  -6  -3   16.60    1.10
   4  -6   3   13.80    1.00
   4  -6   3   12.50    1.60
  -4  -6  -3   14.60    2.00
  -4  -6  -3   15.70    1.90
   4  -6   3   14.20    1.90
  -4  -6  -3   13.70    1.80
   4   6   3   17.00    2.30
  -4   6  -3   13.40    1.60
   4   6   3   14.20    1.90
  -4   6  -3   12.60    1.70
   5  -6   3    2.30    1.10
   5  -6   3    3.20    0.80
  -5  -6  -3    3.10    0.80
  -5  -6  -3    3.40    1.50
   5  -6   3    3.20    1.10
  -5  -6  -3    2.40    1.00
  -5  -6  -3    3.60    1.20
  -5   6  -3    2.10    1.10
  -5   6  -3    2.80    1.00
   5   6   3    4.10    1.40
  -5   6  -3    2.70    0.80
   5   6   3    0.90    1.10
   6  -6   3    7.10    1.50
   6  -6   3    6.20    1.50
   6   6   3    5.60    1.60
   7  -6   3   11.20    1.70
  -7  -6  -3   10.90    2.00
   7  -6   3   12.60    2.10
  -7  -6  -3    9.70    2.20
   7  -6   3   10.60    2.10
  -7  -6  -3   11.10    1.50
   7   6   3    6.30    2.10
   7   6   3   10.90    2.40
  -7   6  -3   11.20    2.10
  -7   6  -3   13.50    1.40
  -8  -6  -3   86.39    5.10
   8  -6   3   91.49    5.80
  -8  -6  -3   88.39    4.40
   8  -6   3   85.79    4.60
  -8  -6  -3   90.79    5.80
   8  -6   3   80.49    5.20
  -8   6  -3   75.99    5.00
   8   6   3   87.79    6.00
  -9  -6  -3   -1.60    1.00
  -9  -6  -3    1.20    1.50
  -9  -6  -3    0.70    1.80
   9  -6   3   -0.70    1.70
   9  -6   3   -0.50    1.30
   9  -6   3    0.30    1.30
  -9   6  -3   -0.40    1.30
   9   6   3    1.40    1.70
   9   6   3    0.20    1.60
 -10  -6  -3    0.00    1.90
  10  -6   3    0.40    1.50
 -10  -6  -3    0.50    1.60
 -10  -6  -3    0.10    1.80
  10   6   3   -2.50    1.60
 -10   6  -3    0.10    1.70
  11  -6   3    8.60    2.70
 -11  -6  -3    8.50    3.00
 -11   6  -3    9.70    2.90
  11   6   3    9.40    3.30
 -12  -6  -3   10.20    3.10
  12  -6   3   11.70    3.00
 -12   6  -3    9.40    3.40
  12   6   3   15.20    4.00
 -12  -7   3    1.30    2.20
 -12  -7   3   -0.10    2.60
  12  -7  -3   -0.40    2.00
 -12  -7   3   -0.40    2.20
  12  -7  -3   -0.80    2.00
  12   7  -3    1.00    2.70
 -12   7   3    3.50    2.40
 -11  -7   3    6.80    2.20
  11  -7  -3    2.80    2.20
 -11  -7   3    4.60    2.40
  11  -7  -3    3.60    2.30
 -11   7   3    1.00    1.60
  11   7  -3    6.90    2.90
 -11   7   3    0.20    1.70
 -10  -7   3    1.30    2.00
  10  -7  -3    0.00    1.60
 -10  -7   3    2.10    1.70
 -10  -7   3   -0.80    1.60
  10  -7  -3    2.70    1.60
 -10   7   3   -2.80    1.90
 -10   7   3    1.30    1.60
 -10   7   3   -0.90    1.10
  10   7  -3   -2.70    1.60
   9  -7  -3    1.90    1.50
  -9  -7   3    3.40    1.60
  -9  -7   3    1.30    1.70
   9  -7  -3    1.40    1.30
  -9  -7   3    3.50    1.80
   9   7  -3    3.40    2.00
  -9   7   3    2.40    1.80
  -9   7   3    3.70    1.40
  -9   7   3   -0.20    1.40
   8  -7  -3   -1.10    1.00
  -8  -7   3   -0.50    1.20
  -8  -7   3    0.90    1.20
  -8  -7   3    0.70    1.20
   8  -7  -3    0.00    1.10
  -8   7   3   -0.70    1.50
   8   7  -3    2.30    1.60
  -7  -7   3   96.59    5.70
   7  -7  -3   76.99    4.50
  -7  -7   3   88.89    5.20
   7  -7  -3   73.19    4.60
  -7  -7   3   74.99    3.60
  -7  -7   3   85.79    5.00
  -7   7   3   78.89    4.30
  -7   7   3   73.29    3.70
  -7   7   3   80.39    4.90
   7   7  -3   82.39    5.10
  -6  -7   3   62.09    4.40
  -6  -7   3   54.79    3.80
  -6  -7   3   65.69    4.20
   6  -7  -3   58.19    3.80
   6  -7  -3   58.19    3.10
  -6  -7   3   61.59    4.20
   6  -7  -3   60.79    3.70
  -6  -7   3   64.49    3.10
  -6   7   3   65.19    3.70
   6   7  -3   53.79    4.00
  -6   7   3   64.39    4.00
  -6   7   3   55.59    2.80
   5  -7  -3    9.20    1.60
  -5  -7   3    9.30    1.80
  -5  -7   3   10.30    2.20
   5  -7  -3   11.10    1.60
  -5  -7   3   10.60    1.30
   5  -7  -3    9.80    1.40
  -5  -7   3    9.00    1.80
  -5  -7   3   13.10    1.90
   5  -7  -3   10.80    1.70
  -5   7   3    9.80    1.00
   5   7  -3   10.50    1.80
  -5   7   3    8.30    1.50
   5   7  -3    9.20    1.60
   4  -7  -3    5.00    1.20
  -4  -7   3    6.60    1.60
   4  -7  -3    5.90    1.30
  -4  -7   3    5.10    1.40
  -4  -7   3    6.50    1.20
   4  -7  -3    7.10    1.10
  -4  -7   3    4.90    1.40
  -4  -7   3    6.70    1.10
  -4   7   3    3.70    1.10
  -4   7   3    5.50    1.20
   4   7  -3    6.70    1.40
   4   7  -3    7.80    1.50
  -4   7   3    6.70    0.60
  -4   7   3    8.00    1.50
  -3  -7   3    0.50    0.80
   3  -7  -3   -0.50    0.60
  -3  -7   3   -0.30    0.60
   3  -7  -3    0.10    0.70
  -3  -7   3    0.20    0.60
   3  -7  -3   -0.10    0.70
  -3  -7   3   -0.30    0.90
   3   7  -3   -0.20    0.60
  -3   7   3    0.30    0.70
  -3   7   3   -0.60    0.60
   3   7  -3   -0.30    0.60
  -3   7   3    0.30    0.70
   2  -7  -3  151.18    6.00
  -2  -7   3  145.59    5.80
  -2  -7   3  150.18    6.10
  -2  -7   3  148.79    6.30
   2  -7  -3  147.39    6.20
   2  -7  -3  148.49    6.00
   2  -7  -3  147.69    4.80
  -2   7   3  137.29    6.20
  -2   7   3  145.09    6.10
   2   7  -3  144.69    5.90
  -2   7   3  153.58    6.30
   2   7  -3  143.79    5.80
   1  -7  -3   73.49    2.90
  -1  -7   3   70.29    3.80
   1  -7  -3   78.69    3.80
   1  -7  -3   69.89    3.70
   1  -7  -3   75.19    3.70
  -1  -7   3   75.69    3.50
  -1  -7   3   74.99    3.90
  -1  -7   3   74.49    2.60
  -1  -7   3   74.19    3.70
   1   7  -3   73.89    3.20
  -1   7   3   72.59    3.80
   1   7  -3   75.59    3.50
  -1   7   3   72.59    3.70
   0  -7   3   45.10    2.90
   0  -7   3   43.60    2.50
   0  -7  -3   39.10    2.60
   0  -7  -3   40.70    2.10
   0  -7  -3   40.90    2.70
   0  -7   3   40.10    2.60
   0  -7   3   47.80    2.00
   0  -7  -3   45.10    2.70
   0   7  -3   47.20    2.10
   0   7   3   41.10    2.90
   0   7   3   40.10    2.80
   0   7  -3   43.50    2.40
  -1  -7  -3   35.40    2.50
   1  -7   3   34.10    2.40
  -1  -7  -3   34.90    2.10
  -1  -7  -3   31.70    2.50
   1  -7   3   33.00    2.30
   1  -7   3   35.20    1.90
   1  -7   3   33.10    2.20
   1   7   3   35.00    2.60
  -1   7  -3   36.60    2.10
   1   7   3   33.50    2.60
   2  -7   3  128.99    5.40
  -2  -7  -3  119.39    5.60
   2  -7   3  130.29    5.10
  -2  -7  -3  138.29    5.70
   2  -7   3  128.99    5.50
   2  -7   3  126.99    5.70
  -2  -7  -3  124.79    5.40
   2   7   3  124.99    5.90
  -2   7  -3  122.79    5.10
   2   7   3  124.89    5.90
   2   7   3  128.19    5.90
  -3  -7  -3  130.09    5.70
  -3  -7  -3  123.29    5.60
  -3  -7  -3  126.39    4.30
  -3  -7  -3  120.29    5.70
   3  -7   3  122.99    5.70
   3  -7   3  120.49    5.40
   3  -7   3  123.49    5.30
  -3   7  -3  121.39    5.10
   3   7   3  115.59    5.80
   3   7   3  124.99    5.90
   3   7   3  124.79    5.90
   4  -7   3   34.50    2.80
  -4  -7  -3   32.50    2.60
   4  -7   3   36.30    2.60
  -4  -7  -3   36.40    3.00
   4  -7   3   33.30    2.40
  -4  -7  -3   30.30    3.00
   4  -7   3   30.50    1.50
  -4  -7  -3   31.50    1.80
   4   7   3   35.90    3.00
  -4   7  -3   34.60    2.40
   4   7   3   23.50    2.70
   4   7   3   28.50    3.00
  -5  -7  -3    1.10    1.30
  -5  -7  -3    0.30    0.80
   5  -7   3    0.00    0.90
   5  -7   3    2.40    1.00
  -5  -7  -3    1.90    1.10
  -5  -7  -3    1.50    0.60
   5  -7   3    0.80    0.60
   5   7   3   -0.70    0.90
   5   7   3    0.60    1.10
  -5   7  -3    0.40    0.80
  -5   7  -3    1.40    0.80
  -5   7  -3    0.80    0.90
  -6  -7  -3    9.40    2.20
   6  -7   3    6.90    1.60
   6  -7   3    8.90    1.30
  -6  -7  -3    9.30    1.90
   6  -7   3    5.20    1.60
  -6  -7  -3    8.80    1.20
  -6   7  -3    8.10    1.20
  -6   7  -3    8.40    1.80
   6   7   3   10.00    2.30
   6   7   3    5.70    1.70
   7  -7   3   67.19    4.80
   7  -7   3   71.29    3.60
  -7  -7  -3   71.49    4.40
  -7  -7  -3   72.49    3.70
  -7  -7  -3   78.09    5.10
   7  -7   3   60.19    4.20
   7   7   3   73.29    5.20
   7   7   3   60.69    4.90
  -7   7  -3   65.49    3.40
  -7   7  -3   74.39    4.60
  -8  -7  -3   46.30    3.10
   8  -7   3   41.80    4.50
  -8  -7  -3   45.60    3.70
  -8  -7  -3   49.80    4.30
   8  -7   3   38.40    3.60
   8  -7   3   39.70    4.10
  -8   7  -3   47.10    3.90
   8   7   3   42.00    4.60
   8   7   3   45.40    5.00
   9  -7   3   10.00    2.70
   9  -7   3    4.20    1.70
  -9  -7  -3    8.70    2.40
  -9  -7  -3   10.00    2.20
  -9   7  -3    4.20    2.00
   9   7   3    5.20    2.50
   9   7   3    3.00    2.00
 -10  -7  -3    1.20    2.20
 -10  -7  -3   -2.20    1.40
  10  -7   3   -1.10    1.40
 -10   7  -3    1.30    1.90
  10   7   3    1.70    2.30
 -11  -7  -3   93.39    7.10
  11  -7   3  102.49    6.70
  11   7   3  106.19    8.00
 -11   7  -3   98.69    6.80
  12  -7   3    7.30    2.70
 -12  -7  -3    0.80    2.90
 -12   7  -3    6.40    2.90
  12   7   3   -1.80    3.00
 -12  -8   3   34.70    5.10
 -12  -8   3   43.10    5.50
  12  -8  -3   39.80    5.00
 -12  -8   3   39.50    5.90
  12  -8  -3   40.00    4.90
  12   8  -3   39.20    5.50
 -12   8   3   38.40    5.10
 -11  -8   3   -0.50    1.80
  11  -8  -3    0.90    1.70
 -11  -8   3    1.30    2.20
  11  -8  -3   -1.60    1.90
  11   8  -3    3.40    2.40
 -11   8   3    0.70    1.70
 -11   8   3    3.40    2.20
 -10  -8   3   49.90    5.70
 -10  -8   3   64.79    5.30
 -10  -8   3   62.79    5.50
  10  -8  -3   55.29    4.70
  10  -8  -3   55.69    4.70
 -10   8   3   54.49    4.00
 -10   8   3   58.59    5.40
 -10   8   3   63.99    4.90
  10   8  -3   66.39    5.60
   9  -8  -3    0.40    1.30
  -9  -8   3   -0.70    1.50
  -9  -8   3    0.30    1.40
  -9  -8   3    0.40    1.60
   9  -8  -3   -1.50    1.10
  -9  -8   3   -2.20    1.60
  -9   8   3   -1.10    1.10
   9   8  -3   -1.90    1.30
  -9   8   3    0.00    1.80
  -8  -8   3   22.80    2.90
  -8  -8   3   29.40    4.00
  -8  -8   3   24.60    3.40
   8  -8  -3   28.60    3.40
   8  -8  -3   24.70    2.90
  -8  -8   3   25.40    3.50
   8   8  -3   32.00    4.00
  -8   8   3   22.80    3.10
  -8   8   3   30.30    3.00
  -7  -8   3    1.50    0.90
  -7  -8   3    3.10    1.70
  -7  -8   3    3.70    1.60
   7  -8  -3    4.40    1.50
   7  -8  -3    3.20    1.40
  -7  -8   3    5.70    1.70
  -7  -8   3    1.80    1.60
  -7   8   3    2.50    1.20
   7   8  -3    2.10    1.50
  -7   8   3    4.70    1.70
  -6  -8   3   20.80    2.60
   6  -8  -3   23.80    2.60
  -6  -8   3   23.90    2.90
   6  -8  -3   21.40    2.10
   6  -8  -3   19.80    2.60
  -6  -8   3   20.80    3.20
  -6  -8   3   24.40    1.90
  -6  -8   3   30.10    3.30
   6   8  -3   18.10    2.60
  -6   8   3   23.10    2.50
  -6   8   3   22.30    2.70
  -6   8   3   21.50    1.60
  -5  -8   3  265.47   11.00
  -5  -8   3  278.07   10.00
   5  -8  -3  284.17   10.00
   5  -8  -3  275.77   10.70
   5  -8  -3  261.07   10.70
  -5  -8   3  276.67   11.30
   5  -8  -3  290.47   10.60
  -5  -8   3  265.37   10.70
  -5  -8   3  266.47   10.90
  -5   8   3  276.57   10.60
  -5   8   3  265.57    9.10
   5   8  -3  276.97   11.00
  -4  -8   3    3.40    1.10
  -4  -8   3    5.00    1.50
  -4  -8   3    3.50    1.00
   4  -8  -3    2.00    0.90
  -4  -8   3    1.80    1.10
  -4  -8   3    2.60    1.20
   4  -8  -3    2.10    1.00
   4  -8  -3    2.00    1.10
  -4   8   3    1.10    0.40
  -4   8   3    1.20    0.80
   4   8  -3    0.60    0.90
   4   8  -3    2.50    1.20
  -4   8   3    2.30    1.00
  -4   8   3    1.60    0.90
  -3  -8   3   80.89    3.90
  -3  -8   3   83.29    4.80
  -3  -8   3   89.59    4.60
  -3  -8   3   92.29    4.50
   3  -8  -3   83.99    4.10
   3  -8  -3   86.29    4.40
   3  -8  -3   79.29    4.30
  -3   8   3   82.09    4.40
  -3   8   3   85.99    2.90
   3   8  -3   89.09    4.30
   3   8  -3   85.89    4.20
  -3   8   3   76.89    4.20
  -3   8   3   89.39    4.40
  -2  -8   3    4.70    1.30
  -2  -8   3    7.70    1.20
   2  -8  -3    7.60    1.40
   2  -8  -3    8.70    0.80
  -2  -8   3    8.50    1.50
   2  -8  -3    8.90    1.40
  -2  -8   3    7.40    1.40
   2  -8  -3    8.90    1.50
  -2   8   3    5.20    1.20
   2   8  -3    8.50    1.30
   2   8  -3    5.30    1.20
  -2   8   3    8.30    1.60
  -2   8   3    5.90    1.30
  -1  -8   3  161.98    5.40
  -1  -8   3  164.78    6.80
  -1  -8   3  166.88    6.90
   1  -8  -3  155.28    6.60
  -1  -8   3  162.68    6.80
   1  -8  -3  159.68    6.70
  -1  -8   3  159.28    6.40
   1  -8  -3  150.38    6.60
   1  -8  -3  153.98    5.70
  -1   8   3  157.28    6.80
   1   8  -3  154.18    6.30
   1   8  -3  165.28    6.10
   0  -8  -3  161.18    6.10
   0  -8  -3  155.38    6.60
   0  -8   3  163.98    6.50
   0  -8   3  158.08    6.70
   0  -8  -3  154.38    6.60
   0  -8   3  162.88    6.80
   0  -8  -3  171.68    6.80
   0  -8   3  160.38    5.70
   0  -8  -3  158.28    5.90
   0   8  -3  157.48    6.30
   0   8   3  156.48    6.80
   0   8  -3  160.78    5.80
   0   8  -3  160.28    5.70
   0   8   3  148.69    6.80
   1  -8   3  384.76   13.50
  -1  -8  -3  371.36   13.50
   1  -8   3  382.86   12.70
  -1  -8  -3  360.36   12.90
   1  -8   3  380.16   13.60
   1  -8   3  388.36   13.40
   1   8   3  368.66   13.80
  -1   8  -3  384.36   13.00
   1   8   3  373.26   13.80
  -2  -8  -3   21.70    2.20
   2  -8   3   22.20    2.20
   2  -8   3   24.80    2.60
  -2  -8  -3   23.30    2.20
   2  -8   3   23.10    1.70
   2  -8   3   22.00    1.90
  -2  -8  -3   18.80    2.20
  -2   8  -3   21.70    1.90
   2   8   3   21.60    2.60
   2   8   3   19.70    2.40
  -3  -8  -3  194.78    7.80
   3  -8   3  180.38    7.80
  -3  -8  -3  182.38    7.80
  -3  -8  -3  179.48    7.50
   3  -8   3  188.28    7.30
   3  -8   3  180.08    7.40
  -3   8  -3  183.88    7.20
   3   8   3  191.48    8.10
   3   8   3  182.18    8.10
   3   8   3  183.28    8.10
  -4  -8  -3  126.89    6.00
  -4  -8  -3  120.49    6.00
   4  -8   3  129.59    5.70
  -4  -8  -3  125.29    4.70
   4  -8   3  122.59    4.30
   4  -8   3  125.79    6.10
   4  -8   3  125.59    5.80
  -4  -8  -3  132.49    6.10
   4   8   3  136.19    6.60
  -4   8  -3  118.69    5.40
   4   8   3  121.79    6.30
   4   8   3  126.29    6.40
  -5  -8  -3  128.29    6.20
  -5  -8  -3  117.19    6.10
   5  -8   3  120.09    4.60
   5  -8   3  126.49    6.40
  -5  -8  -3  121.49    5.00
  -5  -8  -3  128.79    6.30
   5  -8   3  121.29    5.80
   5   8   3  117.59    6.60
   5   8   3  130.59    6.80
  -5   8  -3  129.29    6.10
  -5   8  -3  133.49    5.50
   5   8   3  125.99    6.60
   6  -8   3   21.60    2.60
  -6  -8  -3   23.20    2.10
  -6  -8  -3   23.70    3.00
   6  -8   3   26.90    3.20
  -6  -8  -3   31.80    3.20
   6  -8   3   25.20    1.80
  -6   8  -3   25.50    2.90
   6   8   3   26.00    3.30
  -6   8  -3   28.30    2.20
   6   8   3   22.60    3.00
  -7  -8  -3    0.90    0.80
  -7  -8  -3    1.30    1.50
   7  -8   3    0.60    1.20
   7  -8   3    0.30    1.20
  -7  -8  -3    0.60    1.30
   7   8   3    1.50    1.60
  -7   8  -3   -0.30    1.10
   7   8   3   -0.20    1.30
  -7   8  -3    1.40    0.90
  -8  -8  -3   -0.20    1.60
   8  -8   3    2.80    1.50
  -8  -8  -3    1.00    1.40
   8  -8   3    1.60    1.70
  -8   8  -3    0.90    1.30
   8   8   3    2.50    1.80
   8   8   3    0.50    1.50
  -9  -8  -3   46.10    4.40
  -9  -8  -3   44.40    5.10
   9  -8   3   42.20    4.40
   9  -8   3   40.60    4.50
   9   8   3   41.50    5.30
  -9   8  -3   46.00    4.60
 -10  -8  -3   68.99    5.00
  10  -8   3   70.69    5.40
 -10  -8  -3   95.39    6.80
  10   8   3   80.89    6.90
 -10   8  -3   81.59    5.90
  11  -8   3   37.60    4.70
 -11  -8  -3   44.40    5.60
  11   8   3   37.40    5.40
 -11   8  -3   35.10    4.60
 -12  -8  -3    5.70    3.00
  12  -8   3    2.50    2.50
  12   8   3    8.10    3.50
 -12   8  -3    5.10    3.60
  12  -9  -3    4.50    2.50
 -12  -9   3   -3.00    2.60
 -12  -9   3   -0.80    2.80
 -12  -9   3    5.10    2.60
  12   9  -3    1.40    2.90
 -12   9   3    0.00    2.00
 -11  -9   3   44.70    5.40
  11  -9  -3   38.20    4.70
 -11  -9   3   34.30    5.60
  11  -9  -3   32.10    4.20
 -11  -9   3   26.40    4.50
 -11   9   3   22.30    3.90
  11   9  -3   29.40    4.60
 -11   9   3   32.40    3.60
 -10  -9   3   -1.60    2.10
 -10  -9   3    2.40    2.20
  10  -9  -3    0.50    1.70
 -10  -9   3    2.10    1.90
 -10  -9   3    0.50    2.00
  10  -9  -3    4.30    1.90
  10   9  -3    2.20    1.90
 -10   9   3    1.80    1.50
 -10   9   3    0.90    1.70
  -9  -9   3    4.70    2.60
  -9  -9   3    8.40    2.40
  -9  -9   3   10.10    2.50
   9  -9  -3   11.20    2.40
  -9  -9   3    9.40    2.60
   9  -9  -3    6.50    2.10
   9   9  -3    9.60    2.80
  -9   9   3    6.40    2.40
  -8  -9   3    1.90    1.60
  -8  -9   3    1.70    1.60
  -8  -9   3    3.30    2.00
  -8  -9   3    3.00    1.80
   8  -9  -3    5.10    1.50
   8  -9  -3    2.80    1.60
  -8   9   3    5.70    1.50
  -8   9   3    3.50    1.80
   8   9  -3    2.90    1.90
  -7  -9   3   23.50    3.20
  -7  -9   3   21.90    2.80
  -7  -9   3   27.10    2.40
   7  -9  -3   24.30    2.90
   7  -9  -3   20.90    2.80
  -7  -9   3   20.40    3.10
  -7  -9   3   18.60    3.30
   7   9  -3   23.20    3.20
  -7   9   3   21.40    2.80
  -7   9   3   20.90    2.60
  -6  -9   3   49.70    4.20
  -6  -9   3   50.39    4.00
   6  -9  -3   49.60    3.70
  -6  -9   3   48.40    3.90
   6  -9  -3   61.39    3.30
   6  -9  -3   54.79    3.60
  -6  -9   3   48.40    3.00
  -6  -9   3   56.09    4.10
   6   9  -3   54.49    4.10
  -6   9   3   48.10    3.40
  -6   9   3   53.59    4.10
   5  -9  -3   34.90    3.00
   5  -9  -3   42.40    2.70
  -5  -9   3   41.90    3.30
  -5  -9   3   40.20    3.30
  -5  -9   3   39.50    3.90
  -5  -9   3   35.60    2.50
  -5  -9   3   43.10    3.80
   5   9  -3   39.20    3.20
  -5   9   3   38.10    3.00
  -5   9   3   41.70    3.00
  -5   9   3   43.50    3.30
  -4  -9   3   50.09    3.60
  -4  -9   3   44.70    2.90
   4  -9  -3   53.09    3.10
  -4  -9   3   53.59    3.60
   4  -9  -3   55.39    3.60
  -4  -9   3   53.09    3.60
   4  -9  -3   54.99    3.60
  -4  -9   3   47.50    3.70
  -4   9   3   52.19    3.30
   4   9  -3   51.39    3.40
  -4   9   3   47.70    2.00
  -4   9   3   53.29    3.50
  -4   9   3   49.90    3.30
  -3  -9   3    0.10    0.70
  -3  -9   3   -0.90    0.90
   3  -9  -3    0.10    0.90
   3  -9  -3   -0.10    0.80
  -3  -9   3    0.80    1.00
  -3  -9   3    0.40    0.70
   3  -9  -3    1.50    1.00
  -3   9   3    1.50    0.90
  -3   9   3    0.40    0.40
  -3   9   3    0.80    0.90
  -3   9   3   -0.20    0.70
   3   9  -3   -0.30    0.80
   3   9  -3    0.50    0.90
   2  -9  -3   55.99    3.40
  -2  -9   3   55.59    3.20
   2  -9  -3   56.69    2.40
   2  -9  -3   52.79    3.30
  -2  -9   3   55.29    3.50
   2  -9  -3   61.29    3.60
  -2  -9   3   54.79    3.50
  -2   9   3   57.19    3.60
   2   9  -3   54.89    3.10
  -2   9   3   52.29    3.30
  -2   9   3   62.99    3.80
   2   9  -3   57.29    3.40
  -1  -9   3    4.40    1.10
  -1  -9   3    5.60    0.60
   1  -9  -3    5.10    1.30
   1  -9  -3    6.30    0.90
   1  -9  -3    3.30    1.20
  -1  -9   3    7.80    1.60
  -1  -9   3    4.20    1.10
   1  -9  -3    3.40    1.10
   1   9  -3    4.80    1.00
  -1   9   3    4.50    1.40
   1   9  -3    3.80    1.00
   0  -9  -3    2.80    0.90
   0  -9  -3    4.20    0.90
   0  -9  -3    3.70    1.10
   0  -9   3    2.80    0.60
   0  -9   3    2.80    1.00
   0  -9   3    3.40    1.10
   0  -9   3    3.70    1.00
   0  -9  -3    2.90    0.80
   0  -9  -3    3.00    1.10
   0   9  -3    3.30    0.80
   0   9  -3    2.80    0.90
   0   9   3    3.20    1.20
   0   9  -3    2.90    0.70
   0   9   3    3.30    1.10
  -1  -9  -3   31.80    2.70
   1  -9   3   29.10    1.90
  -1  -9  -3   32.20    2.40
   1  -9   3   34.10    2.70
   1  -9   3   36.50    2.70
  -1  -9  -3   28.00    2.40
  -1  -9  -3   33.20    2.20
   1  -9   3   35.10    2.40
   1   9   3   32.20    2.80
   1   9   3   31.70    2.70
  -1   9  -3   29.80    2.20
   2  -9   3    0.90    0.80
   2  -9   3   -0.20    0.70
   2  -9   3    0.70    0.80
  -2  -9  -3    0.40    0.80
  -2  -9  -3    1.40    0.90
  -2  -9  -3   -0.80    0.80
   2  -9   3   -0.70    0.50
   2   9   3    0.30    1.10
   2   9   3    1.30    0.90
  -3  -9  -3   12.40    1.90
   3   9   3   12.10    2.10
   3   9   3   12.10    2.10
   3   9   3   14.50    2.30
   4  -9   3   42.80    3.30
   4  -9   3   34.40    2.80
   4  -9   3   38.90    2.70
  -4  -9  -3   37.00    3.20
  -4  -9  -3   37.60    2.00
  -4  -9  -3   34.60    3.30
  -4  -9  -3   29.00    3.00
  -4   9  -3   27.60    3.70
   4   9   3   40.60    3.40
   4   9   3   26.00    3.20
   4   9   3   37.80    3.50
   5  -9   3    6.80    1.70
  -5  -9  -3    7.20    1.70
   5  -9   3   14.60    2.10
  -5  -9  -3    8.10    1.90
  -5  -9  -3   10.10    1.30
   5   9   3    9.50    2.10
   5   9   3   12.00    2.30
   5   9   3    7.90    1.90
  -5   9  -3   11.40    2.00
  -5   9  -3   11.70    1.70
  -6  -9  -3    3.40    1.60
  -6  -9  -3    1.70    1.20
   6  -9   3    1.70    1.10
   6  -9   3    4.00    1.50
   6   9   3    4.30    1.70
   6   9   3    1.70    1.50
   6   9   3    3.00    1.60
  -6   9  -3    2.80    1.40
  -6   9  -3    3.60    1.10
   7  -9   3   14.60    2.60
   7  -9   3   18.70    2.70
  -7  -9  -3   19.80    2.80
  -7  -9  -3   14.50    2.70
   7   9   3   13.20    2.70
  -7   9  -3   15.70    1.90
   7   9   3   15.70    2.90
  -7   9  -3   17.60    2.70
   8  -9   3    1.10    1.70
  -8  -9  -3    2.30    2.00
  -8  -9  -3    1.90    1.50
   8  -9   3   -1.70    1.20
   8   9   3    1.10    1.90
  -8   9  -3    1.50    1.60
   8   9   3    2.60    1.90
  -9  -9  -3   15.30    3.20
  -9  -9  -3   22.60    3.30
   9  -9   3   25.20    3.50
   9  -9   3   18.60    3.40
  -9   9  -3   20.30    3.10
   9   9   3   22.60    3.90
  10  -9   3   73.09    5.50
 -10  -9  -3   71.69    6.20
 -10  -9  -3   66.79    5.20
  10   9   3   68.69    7.20
 -10   9  -3   66.09    5.30
  11  -9   3  111.89    7.30
 -11  -9  -3  104.59    7.80
 -11   9  -3  105.99    7.00
  11   9   3  103.19    8.20
 -11 -10   3   -5.80    2.00
 -11 -10   3   -2.00    2.00
  11 -10  -3   -1.50    2.50
  11 -10  -3   -1.70    1.90
 -11 -10   3    0.40    2.10
  11  10  -3    2.30    2.60
 -11  10   3    0.20    1.70
 -11  10   3   -0.60    1.90
 -10 -10   3    1.60    2.50
  10 -10  -3    0.20    1.90
 -10 -10   3    0.10    2.00
  10 -10  -3    2.10    1.70
 -10 -10   3   -1.20    2.10
 -10  10   3    3.70    1.60
  10  10  -3    6.50    2.70
   9 -10  -3   -0.30    1.50
  -9 -10   3    1.30    1.80
  -9 -10   3    0.00    2.20
  -9 -10   3    0.50    1.70
  -9 -10   3   -2.00    1.60
   9 -10  -3   -0.60    1.40
   9  10  -3   -1.60    1.80
  -9  10   3   -0.50    2.10
  -9  10   3    2.10    1.30
  -8 -10   3    8.90    2.90
   8 -10  -3   13.80    2.40
  -8 -10   3   13.30    2.80
  -8 -10   3   14.20    2.90
   8 -10  -3   14.40    2.70
  -8 -10   3   11.90    2.70
  -8  10   3   14.20    2.40
  -8  10   3   12.40    2.60
   8  10  -3   12.40    2.80
  -7 -10   3    0.00    1.70
  -7 -10   3    0.70    1.00
  -7 -10   3    0.90    1.40
   7 -10  -3    0.10    1.20
   7 -10  -3   -0.60    1.10
  -7 -10   3    2.40    1.70
   7 -10  -3   -0.80    0.90
  -7 -10   3    1.00    1.30
   7  10  -3    1.60    1.60
  -7  10   3    0.60    1.00
  -7  10   3   -1.50    1.50
  -6 -10   3   13.70    2.30
   6 -10  -3   17.20    2.10
  -6 -10   3   17.70    2.70
  -6 -10   3   15.50    2.90
  -6 -10   3   11.70    1.80
   6 -10  -3   16.30    2.30
   6 -10  -3   13.50    2.30
  -6 -10   3   17.40    2.90
  -6  10   3   16.50    2.40
  -6  10   3   13.70    2.40
   6  10  -3   10.80    2.30
   5 -10  -3   59.19    4.00
  -5 -10   3   65.79    4.70
  -5 -10   3   65.39    4.40
   5 -10  -3   69.99    3.80
  -5 -10   3   59.29    4.10
  -5 -10   3   66.49    3.60
  -5 -10   3   59.79    4.30
  -5  10   3   63.99    4.30
   5  10  -3   56.89    4.20
  -5  10   3   69.29    3.90
  -5  10   3   65.49    4.10
  -4 -10   3  165.48    7.00
   4 -10  -3  177.68    7.20
   4 -10  -3  164.08    7.50
  -4 -10   3  175.18    7.70
  -4 -10   3  155.98    7.60
  -4 -10   3  175.48    8.30
  -4  10   3  177.88    7.70
  -4  10   3  170.98    7.30
  -4  10   3  169.18    7.50
   4  10  -3  157.88    7.40
  -3 -10   3    8.20    1.70
   3 -10  -3   14.30    1.90
  -3 -10   3    9.20    1.60
  -3 -10   3   13.70    1.80
   3 -10  -3   11.40    1.00
  -3 -10   3   13.30    2.20
   3 -10  -3   10.50    1.80
   3 -10  -3   12.80    2.10
   3  10  -3   13.00    1.90
  -3  10   3    9.10    1.80
  -3  10   3   11.10    1.80
  -3  10   3    8.10    1.70
   2 -10  -3   69.79    4.10
  -2 -10   3   68.79    4.00
   2 -10  -3   58.59    3.80
   2 -10  -3   74.19    4.10
  -2 -10   3   68.79    2.40
  -2 -10   3   68.59    4.20
  -2 -10   3   72.19    4.40
   2 -10  -3   68.39    2.90
  -2 -10   3   69.09    3.80
  -2  10   3   61.99    4.10
  -2  10   3   66.09    4.00
   2  10  -3   72.09    4.00
   2  10  -3   67.09    3.60
  -2  10   3   66.09    4.00
  -1 -10   3   21.10    2.60
  -1 -10   3   26.30    2.30
  -1 -10   3   25.80    1.40
   1 -10  -3   28.20    2.60
  -1 -10   3   19.40    2.30
   1 -10  -3   30.40    2.50
   1 -10  -3   25.40    1.80
   1 -10  -3   31.60    3.00
   1  10  -3   25.90    2.40
   1  10  -3   25.50    2.00
  -1  10   3   22.40    2.50
   1  10  -3   24.00    1.90
   0 -10   3    8.30    1.60
   0 -10  -3    6.40    1.50
   0 -10   3    8.70    1.00
   0 -10  -3   10.70    1.70
   0 -10   3    7.70    1.50
   0 -10  -3    4.70    1.40
   0 -10   3    7.80    1.60
   0 -10  -3    8.70    1.30
   0  10   3    9.00    1.80
   0  10   3    6.50    1.50
   0  10  -3    8.40    1.40
   0  10  -3    9.00    1.20
  -1 -10  -3    8.90    1.60
   1 -10   3   12.30    2.10
  -1 -10  -3   11.10    1.90
   1 -10   3    7.70    1.40
  -1 -10  -3   11.60    1.50
  -1 -10  -3   12.50    2.00
   1 -10   3    8.60    1.20
  -1 -10  -3   12.00    1.70
   1 -10   3    7.90    1.60
   1  10   3    8.40    1.70
   1  10   3   10.40    1.90
  -1  10  -3    8.90    1.50
   2 -10   3   77.49    4.60
  -2 -10  -3   72.69    4.40
  -2 -10  -3   78.89    4.60
  -2 -10  -3   78.49    4.10
   2 -10   3   81.19    4.30
   2 -10   3   79.99    3.80
   2  10   3   79.39    4.90
   2  10   3   74.49    4.70
   3 -10   3  198.88    8.60
   3 -10   3  192.68    8.00
   3 -10   3  194.68    7.80
  -3 -10  -3  184.78    8.00
  -3 -10  -3  206.78    8.60
   3 -10   3  194.88    8.10
   3  10   3  185.78    8.70
   3  10   3  198.18    9.00
   3  10   3  192.18    8.80
   4 -10   3  266.37   10.30
   4 -10   3  249.78   10.70
  -4 -10  -3  248.68   10.40
   4 -10   3  261.57   10.10
  -4 -10  -3  246.98   10.60
  -4 -10  -3  283.57   14.00
   4  10   3  252.07   11.10
   4  10   3  262.37   11.00
   4  10   3  261.77   11.20
   5 -10   3    1.20    1.30
  -5 -10  -3    2.80    1.50
   5 -10   3    3.40    1.20
  -5 -10  -3    3.20    1.40
   5  10   3    2.80    1.60
  -5  10  -3    4.30    1.40
  -5  10  -3    2.50    1.20
   5  10   3   -0.40    1.30
   5  10   3    4.10    1.80
  -6 -10  -3    3.60    1.60
  -6 -10  -3    1.40    1.40
   6 -10   3    0.70    1.40
   6 -10   3    1.90    1.30
   6  10   3   -1.50    1.30
  -6  10  -3    0.50    1.00
   6  10   3    0.90    1.50
  -6  10  -3    0.60    1.20
   6  10   3    0.50    1.50
   7 -10   3   18.50    3.10
  -7 -10  -3   16.70    3.00
  -7 -10  -3   15.60    2.70
   7 -10   3   13.10    2.30
   7  10   3   14.60    3.00
  -7  10  -3   15.50    2.10
   7  10   3   18.50    3.20
   7  10   3   19.70    3.50
  -7  10  -3   18.20    2.70
   8 -10   3    6.20    2.00
  -8 -10  -3   11.20    2.70
   8 -10   3    5.90    2.10
  -8 -10  -3    6.80    2.10
  -8  10  -3    6.50    2.10
   8  10   3    6.70    2.70
   8  10   3    5.30    2.40
  -9 -10  -3    0.20    1.60
  -9 -10  -3   -0.80    1.80
   9 -10   3    0.90    1.60
  -9  10  -3   -1.10    1.50
   9  10   3    1.30    2.20
 -10 -10  -3    3.50    2.60
  10 -10   3   -0.30    1.80
 -10 -10  -3    1.60    2.10
  10  10   3   -2.10    2.20
 -10  10  -3   -0.80    1.80
 -11 -10  -3    5.10    3.00
  11 -10   3    1.00    1.90
  11  10   3   -0.30    2.80
 -11 -11   3   -2.90    2.40
 -11 -11   3    2.40    2.70
 -11 -11   3    1.00    2.40
  11 -11  -3   -1.70    1.70
 -11  11   3    0.30    1.90
 -11  11   3    1.70    2.20
  11  11  -3   -0.40    2.50
  10 -11  -3    5.90    2.20
  10 -11  -3    1.60    1.90
 -10 -11   3    3.00    2.50
 -10 -11   3    5.20    2.90
 -10 -11   3    2.00    2.40
  10  11  -3    5.60    3.10
  -9 -11   3    4.00    2.40
  -9 -11   3    2.20    2.00
  -9 -11   3    8.10    2.60
  -9 -11   3    6.60    2.20
   9 -11  -3    3.10    1.90
   9 -11  -3    2.30    1.80
   9  11  -3    5.80    2.40
  -9  11   3    9.10    2.00
  -8 -11   3   51.79    5.60
  -8 -11   3   45.60    5.10
  -8 -11   3   55.19    5.00
  -8 -11   3   46.70    4.90
   8 -11  -3   42.80    3.80
   8 -11  -3   38.30    4.30
   8  11  -3   49.90    5.20
  -8  11   3   45.90    3.80
  -8  11   3   45.30    4.60
  -7 -11   3   50.99    4.50
  -7 -11   3   49.40    3.20
  -7 -11   3   42.60    4.40
   7 -11  -3   39.60    4.10
   7 -11  -3   40.60    3.10
  -7 -11   3   42.90    4.40
   7 -11  -3   46.40    3.50
  -7 -11   3   39.30    4.20
   7  11  -3   48.10    4.80
  -7  11   3   41.20    4.20
  -7  11   3   53.79    3.90
  -6 -11   3   54.99    3.40
  -6 -11   3   48.10    4.00
  -6 -11   3   47.20    5.00
   6 -11  -3   45.10    3.50
   6 -11  -3   49.50    4.00
  -6 -11   3   50.69    4.20
   6 -11  -3   53.29    3.50
  -6 -11   3   49.99    4.30
   6  11  -3   43.90    4.60
  -6  11   3   49.70    3.70
  -6  11   3   48.50    4.30
  -5 -11   3    4.70    1.40
  -5 -11   3    3.30    1.80
  -5 -11   3    3.40    1.40
   5 -11  -3    4.90    1.40
  -5 -11   3    4.50    1.80
   5 -11  -3    5.50    1.70
  -5 -11   3    4.60    1.60
  -5  11   3    4.30    1.50
  -5  11   3    8.10    2.00
   5  11  -3    3.50    1.60
  -5  11   3    4.80    1.40
  -4 -11   3   52.39    4.30
  -4 -11   3   48.20    3.30
  -4 -11   3   53.29    3.80
  -4 -11   3   45.90    3.80
   4 -11  -3   53.19    3.50
   4 -11  -3   55.09    3.80
  -4  11   3   50.79    3.70
   4  11  -3   58.39    3.90
  -4  11   3   50.29    3.50
  -4  11   3   60.29    4.10
  -3 -11   3    3.20    1.10
  -3 -11   3    3.70    1.70
  -3 -11   3    5.20    1.60
   3 -11  -3    6.20    1.50
   3 -11  -3    7.20    1.70
  -3 -11   3    5.40    1.60
   3  11  -3    3.10    1.30
  -3  11   3    3.10    1.40
  -3  11   3    4.00    1.30
[truncated: 952,957 more chars]
