# Supplementary material for: A solid solution of ethyl and d 3-methyl 2-[(4-meth­yl­pyridin-2-yl)amino]-4-(pyridin-2-yl)thia­zole-5-carboxyl­ate
Source: Acta Crystallogr E Crystallogr Commun. 2020 Jul 10;76(Pt 8):1255–9. doi: 10.1107/S2056989020008956 (PMC7405567; doi:10.1107/S2056989020008956)
Supplement: Supplementary file 2 [file e-76-01255-3and4sup2.hkl]

data_3and4                                                                         
_shelx_title ' Z:\11800\11800_a.res in P2(1)/c'                                 
_shelx_refln_list_code          4                                               
_shelx_F_calc_maximum      246.47                                               
_exptl_crystal_F_000       708.17                                               
_reflns_d_resolution_high  0.6711                                               
                                                                                
loop_                                                                           
 _space_group_symop_operation_xyz                                               
 'x, y, z'                                                                      
 '-x, y+1/2, -z+1/2'                                                            
 '-x, -y, -z'                                                                   
 'x, -y-1/2, z-1/2'                                                             
                                                                                
_cell_length_a     9.1379                                                       
_cell_length_b    14.7534                                                       
_cell_length_c    12.1904                                                       
_cell_angle_alpha  90.000                                                       
_cell_angle_beta   94.399                                                       
_cell_angle_gamma  90.000                                                       
                                                                                
_shelx_F_squared_multiplier     1.000                                           
                                                                                
loop_                                                                           
 _refln_index_h                                                                 
 _refln_index_k                                                                 
 _refln_index_l                                                                 
 _refln_F_squared_calc                                                          
 _refln_F_squared_meas                                                          
 _refln_F_squared_sigma                                                         
 _refln_observed_status                                                         
   2   0   0          1.93          3.31         0.99 o                         
   3   0   0        240.65        245.88         5.11 o                         
   4   0   0        836.99        769.11        14.75 o                         
   5   0   0       1045.67        969.69        15.90 o                         
   6   0   0        637.47        673.53        13.91 o                         
   7   0   0         67.83         77.70         4.62 o                         
   8   0   0        305.74        312.44         8.49 o                         
   9   0   0        649.13        644.11        12.97 o                         
  10   0   0        142.72        152.43        10.68 o                         
  11   0   0        131.08        139.12        10.57 o                         
  12   0   0         37.93         36.10         7.78 o                         
  13   0   0          0.71          2.31        10.22 o                         
   2   1   0         91.85         61.28         1.47 o                         
   3   1   0         57.75         64.42         1.93 o                         
   4   1   0         34.64         31.87         1.74 o                         
   5   1   0         72.43         64.46         2.77 o                         
   6   1   0        282.28        239.75         4.54 o                         
   7   1   0        824.37        795.66         9.81 o                         
   8   1   0       4495.29       4278.56        41.17 o                         
   9   1   0          0.01         -0.19         2.22 o                         
  10   1   0         33.79         33.05         4.43 o                         
  11   1   0        116.28        123.69         7.27 o                         
  12   1   0          0.97         -3.02         4.01 o                         
  13   1   0         19.02         20.95         6.17 o                         
   1   2   0        206.58        183.28         2.61 o                         
   2   2   0        516.72        470.89         5.22 o                         
   3   2   0          3.23          3.94         0.86 o                         
   4   2   0       1773.89       1794.89        17.52 o                         
   5   2   0         10.75          6.21         1.22 o                         
   6   2   0         57.24         67.91         2.76 o                         
   7   2   0        734.37        699.11         9.48 o                         
   8   2   0         29.44         28.67         2.63 o                         
   9   2   0       1031.14        962.71        14.01 o                         
  10   2   0         51.39         46.85         4.61 o                         
  11   2   0         13.15         15.87         4.80 o                         
  12   2   0        106.42        129.28         8.58 o                         
  13   2   0         13.83         13.26         5.83 o                         
   1   3   0      23287.18      24096.35       215.72 o                         
   2   3   0        528.51        541.02         6.24 o                         
   3   3   0          4.94          8.55         1.08 o                         
   4   3   0       1467.80       1401.19        14.79 o                         
   5   3   0        641.85        648.25         8.09 o                         
   6   3   0        686.96        663.95         8.71 o                         
   7   3   0         59.99         54.41         2.85 o                         
   8   3   0        526.36        520.55         8.30 o                         
   9   3   0        164.61        173.84         6.01 o                         
  10   3   0         96.03        111.69         7.98 o                         
  11   3   0        124.33        130.41         7.97 o                         
  12   3   0         13.82          3.98         5.14 o                         
  13   3   0          6.59          7.45         5.68 o                         
   0   4   0      21484.04      22989.46       291.66 o                         
   1   4   0          0.68          2.30         0.80 o                         
   2   4   0         26.44         35.99         1.56 o                         
   3   4   0        286.24        339.06         4.73 o                         
   4   4   0         18.32         27.86         1.75 o                         
   5   4   0         39.33         32.64         2.02 o                         
   6   4   0         71.16         81.55         3.38 o                         
   7   4   0       1160.02       1095.06        13.80 o                         
   8   4   0         83.53         80.43         4.46 o                         
   9   4   0        704.56        698.20        12.63 o                         
  10   4   0        417.12        443.64        13.20 o                         
  11   4   0          3.56         -1.82         4.28 o                         
  12   4   0         48.97         53.44         7.15 o                         
  13   4   0          3.58          2.29         6.02 o                         
   1   5   0        730.69        787.30         9.77 o                         
   2   5   0          9.17         12.67         1.20 o                         
   3   5   0          0.38         -1.03         1.03 o                         
   4   5   0          1.88          2.80         1.22 o                         
   5   5   0        759.47        759.43         9.79 o                         
   6   5   0         98.42        107.82         3.81 o                         
   7   5   0       2648.16       2592.13        27.55 o                         
   8   5   0        254.54        244.01         6.10 o                         
   9   5   0          2.97         -2.20         2.54 o                         
  10   5   0        390.37        372.46        12.32 o                         
  11   5   0        138.46        129.49         8.85 o                         
  12   5   0         20.92         16.91         5.48 o                         
  13   5   0         19.53         22.92         7.43 o                         
   0   6   0        651.89        584.14        10.29 o                         
   1   6   0         37.93         55.27         2.00 o                         
   2   6   0         70.41         56.52         2.19 o                         
   3   6   0        995.97        989.15        10.95 o                         
   4   6   0        327.55        309.08         5.31 o                         
   5   6   0         14.21         24.78         2.01 o                         
   6   6   0        775.03        767.93        10.48 o                         
   7   6   0        128.41        124.42         4.51 o                         
   8   6   0         37.83         38.59         3.51 o                         
   9   6   0        548.62        562.94        16.03 o                         
  10   6   0        130.21        137.03         8.47 o                         
  11   6   0         63.56         68.17         7.07 o                         
  12   6   0        128.24        124.59         9.85 o                         
  13   6   0         23.80         20.51        15.44 o                         
   1   7   0         21.92         26.06         1.67 o                         
   2   7   0          6.67          7.51         1.31 o                         
   3   7   0         85.43        141.64         3.71 o                         
   4   7   0        232.43        256.83         4.72 o                         
   5   7   0          0.32         -0.56         1.41 o                         
   6   7   0       1519.88       1442.42        17.02 o                         
   7   7   0       1482.13       1417.19        17.20 o                         
   8   7   0        418.65        399.52         8.30 o                         
   9   7   0        251.13        241.88         8.92 o                         
  10   7   0         43.17         53.79         6.11 o                         
  11   7   0        101.94         96.44        10.83 o                         
  12   7   0          0.01          0.79         6.02 o                         
   0   8   0       1376.37       1394.40        21.62 o                         
   1   8   0       1210.25       1243.30        12.90 o                         
   2   8   0       2230.67       2325.68        22.03 o                         
   3   8   0         89.72         97.20         3.23 o                         
   4   8   0         14.82         14.37         1.73 o                         
   5   8   0         74.84         80.33         3.96 o                         
   6   8   0         37.17         31.95         2.66 o                         
   7   8   0        206.54        208.88         6.13 o                         
   8   8   0         47.42         57.39         4.25 o                         
   9   8   0         92.22         90.76         7.84 o                         
  10   8   0          1.13          6.97         4.99 o                         
  11   8   0          0.40          2.25         6.42 o                         
  12   8   0         13.26         -5.58         9.02 o                         
   1   9   0        686.09        701.17         9.12 o                         
   2   9   0         18.02         16.58         1.66 o                         
   3   9   0         58.33        124.86         6.66 o                         
   4   9   0        247.99        211.71         5.17 o                         
   5   9   0          2.06          0.15         1.58 o                         
   6   9   0        258.31        246.18         6.27 o                         
   7   9   0        507.05        498.26         9.24 o                         
   8   9   0         49.65         63.73         4.62 o                         
   9   9   0         46.28         51.78         5.63 o                         
  10   9   0         79.85         80.64         9.59 o                         
  11   9   0        213.06        223.04        27.93 o                         
  12   9   0          0.02          4.65         8.77 o                         
   0  10   0        191.16        297.49         7.88 o                         
   1  10   0         21.77         25.97         2.09 o                         
   2  10   0        192.60        168.59         5.86 o                         
   3  10   0        328.12        351.06         5.66 o                         
   4  10   0         34.61         23.05         2.41 o                         
   5  10   0        165.07        145.46         4.54 o                         
   6  10   0        325.34        314.87         7.36 o                         
   7  10   0        933.08        916.01        14.99 o                         
   8  10   0        228.35        224.91         8.45 o                         
   9  10   0        285.18        304.11        12.74 o                         
  10  10   0        271.05        273.43        19.08 o                         
  11  10   0         14.77         19.10         9.00 o                         
  12  10   0         52.28         47.87        15.89 o                         
   1  11   0         84.34         89.58         4.05 o                         
   2  11   0        130.85        119.58         3.97 o                         
   3  11   0        191.25        204.63         5.35 o                         
   4  11   0         20.32         20.48         2.37 o                         
   5  11   0          2.22          1.66         1.97 o                         
   6  11   0        194.32        193.73         6.11 o                         
   7  11   0        166.70        160.35         7.16 o                         
   8  11   0          7.84          3.91         4.05 o                         
   9  11   0         21.81         14.01         6.17 o                         
  10  11   0          5.75         -5.24         7.47 o                         
  11  11   0         43.66         39.77        10.99 o                         
   0  12   0       3029.23       3511.14        50.70 o                         
   1  12   0        340.05        353.95         7.57 o                         
   2  12   0          4.59          2.97         1.85 o                         
   3  12   0        472.47        465.82         7.64 o                         
   4  12   0         35.81         49.13         2.80 o                         
   5  12   0         46.30         46.65         3.22 o                         
   6  12   0          0.89          2.47         2.90 o                         
   7  12   0         12.53         14.08         4.16 o                         
   8  12   0         11.50          6.74         4.23 o                         
   9  12   0        141.58        142.91        11.34 o                         
  10  12   0          7.57         -5.07         7.99 o                         
  11  12   0          2.47         -7.21        10.41 o                         
   1  13   0        883.83        911.50        13.19 o                         
   2  13   0          5.82          3.35         2.10 o                         
   3  13   0        236.19        243.54         6.09 o                         
   4  13   0        118.96        121.11         5.78 o                         
   5  13   0         78.73         79.38         4.66 o                         
   6  13   0        117.04        102.57         7.42 o                         
   7  13   0         78.30         83.71         7.10 o                         
   8  13   0        697.11        710.84        18.25 o                         
   9  13   0        424.85        420.37        23.73 o                         
  10  13   0        146.65        131.92        13.35 o                         
   0  14   0         77.26        102.06         6.16 o                         
   1  14   0        299.42        317.14         6.95 o                         
   2  14   0        483.98        475.26         9.04 o                         
   3  14   0         76.30         75.17         4.50 o                         
   4  14   0         85.60         93.78         5.18 o                         
   5  14   0         14.92         20.48         3.92 o                         
   6  14   0          8.94         16.04         4.02 o                         
   7  14   0        135.03        137.25         8.58 o                         
   8  14   0          4.69          0.76         5.12 o                         
   9  14   0          1.01          6.40         9.88 o                         
  10  14   0         32.67         26.67        11.75 o                         
   1  15   0        252.56        256.84         8.34 o                         
   2  15   0         46.75         46.21         4.20 o                         
   3  15   0        287.26        275.79         9.48 o                         
   4  15   0        139.54        151.26         8.01 o                         
   5  15   0          5.97          3.91         3.63 o                         
   6  15   0         70.96         69.59         6.01 o                         
   7  15   0         77.80         81.66         7.32 o                         
   8  15   0        110.80        116.31         8.67 o                         
   9  15   0         23.40         14.56         6.48 o                         
   0  16   0        858.46        904.97        22.55 o                         
   1  16   0          6.48          9.45         3.58 o                         
   2  16   0        161.19        188.21         9.11 o                         
   3  16   0         29.13         33.63         5.77 o                         
   4  16   0        155.46        165.20         9.30 o                         
   5  16   0        391.34        400.15        12.46 o                         
   6  16   0        140.31        151.40         8.26 o                         
   7  16   0        620.68        625.86        20.89 o                         
   8  16   0         20.11         11.94         5.99 o                         
   9  16   0        118.96        127.44        10.74 o                         
   1  17   0        537.81        559.38        14.57 o                         
   2  17   0         86.13         88.75         8.61 o                         
   3  17   0        169.32        172.66        10.39 o                         
   4  17   0         50.68         37.33         7.94 o                         
   5  17   0         42.47         31.25         5.80 o                         
   6  17   0         37.31         42.79         6.10 o                         
   7  17   0         27.82         28.57         6.82 o                         
   8  17   0        104.40        100.68         8.95 o                         
   0  18   0         34.91         44.92        10.26 o                         
   1  18   0         29.51         19.03         7.36 o                         
   2  18   0         41.76         30.54         6.18 o                         
   3  18   0          0.19         -4.48         5.03 o                         
   4  18   0        116.00        110.17         8.65 o                         
   5  18   0         10.16          4.35         5.46 o                         
   6  18   0         58.24         72.45         8.28 o                         
   7  18   0          4.00         10.15         6.50 o                         
   1  19   0        134.12        120.68        12.33 o                         
   2  19   0         17.55         18.53         9.36 o                         
   3  19   0        162.59        142.07        11.54 o                         
   4  19   0         70.62         54.85         9.04 o                         
   5  19   0          1.46         -4.91         5.64 o                         
   6  19   0        410.16        419.50        19.13 o                         
   0  20   0         70.40         47.65        17.87 o                         
   1  20   0          2.87         12.23         8.65 o                         
   2  20   0         85.88         64.87        10.92 o                         
   3  20   0          6.90         16.14         7.00 o                         
   4  20   0         45.82         45.53         7.78 o                         
   5  20   0         74.99         77.59         8.59 o                         
   1  21   0         24.67         24.42        11.46 o                         
   2  21   0         49.35         30.64        10.64 o                         
   3  21   0          3.07          9.01         7.54 o                         
 -13   1   1          2.02          2.22         5.53 o                         
 -12   1   1         19.97         11.96         4.65 o                         
 -11   1   1         42.65         47.04         5.50 o                         
 -10   1   1        398.62        416.98         9.36 o                         
  -9   1   1        642.40        637.45        10.71 o                         
  -8   1   1         77.54         85.94         3.34 o                         
  -7   1   1        151.51        150.37         3.85 o                         
  -6   1   1        128.08        153.90         3.51 o                         
  -5   1   1       1085.21       1042.10        11.35 o                         
  -4   1   1       1652.91       1655.87        15.60 o                         
  -3   1   1        432.74        405.57         4.69 o                         
  -2   1   1        523.32        448.43         4.63 o                         
  -1   1   1        676.21        706.19        12.48 o                         
   1   1   1      10883.33      10631.66        99.56 o                         
   2   1   1       4897.54       5042.80        48.25 o                         
   3   1   1          4.17          3.12         1.14 o                         
   4   1   1          7.15         12.05         1.31 o                         
   5   1   1         52.58         36.15         2.09 o                         
   6   1   1        309.56        317.02         6.72 o                         
   7   1   1         80.06         74.02         3.29 o                         
   8   1   1       1822.08       1764.33        19.53 o                         
   9   1   1          6.79          8.92         2.72 o                         
  10   1   1        188.80        197.19         8.34 o                         
  11   1   1        145.06        140.09         8.51 o                         
  12   1   1         93.21        103.77         7.99 o                         
  13   1   1         14.87         13.20         7.94 o                         
 -13   2   1        173.09        170.95        10.43 o                         
 -12   2   1         20.19         23.77         5.53 o                         
 -11   2   1         57.48         70.98         5.59 o                         
 -10   2   1          7.28          7.89         2.76 o                         
  -9   2   1         84.68         80.45         5.10 o                         
  -8   2   1       2901.09       2794.34        27.33 o                         
  -7   2   1       2439.18       2208.24        22.60 o                         
  -6   2   1         13.34          9.16         1.44 o                         
  -5   2   1        635.89        736.12         8.40 o                         
  -4   2   1         23.21         36.48         1.65 o                         
  -3   2   1       2296.41       2181.18        19.55 o                         
  -2   2   1       3453.77       3645.63        32.34 o                         
  -1   2   1       2500.24       2499.95        20.79 o                         
   0   2   1       1094.86       1138.06        18.56 o                         
   1   2   1         28.86         32.08         1.18 o                         
   2   2   1      18873.82      19449.90       174.55 o                         
   3   2   1        139.93        122.62         2.59 o                         
   4   2   1        414.50        396.53         5.40 o                         
   5   2   1        252.26        256.62         4.44 o                         
   6   2   1        141.35        124.85         3.62 o                         
   7   2   1        170.42        171.82         4.58 o                         
   8   2   1       2036.97       1973.33        22.27 o                         
   9   2   1       1840.29       1830.72        24.08 o                         
  10   2   1        239.18        237.97         9.92 o                         
  11   2   1         56.56         68.75         6.28 o                         
  12   2   1        104.39        104.22         8.23 o                         
  13   2   1        139.15        142.59         9.69 o                         
 -13   3   1        134.50        140.57         9.74 o                         
 -12   3   1          0.61          4.05         4.72 o                         
 -11   3   1          3.06         -3.62         4.03 o                         
 -10   3   1          9.86          4.88         2.92 o                         
  -9   3   1         24.26         19.77         2.84 o                         
  -8   3   1        297.91        292.03         6.40 o                         
  -7   3   1       1111.32       1099.62        13.05 o                         
  -6   3   1        174.13        193.19         4.19 o                         
  -5   3   1        106.86         88.84         2.76 o                         
  -4   3   1        108.00        101.95         2.75 o                         
  -3   3   1          0.45          1.62         0.77 o                         
  -2   3   1        113.43        138.99         2.49 o                         
  -1   3   1        621.50        660.25         6.84 o                         
   0   3   1       4001.75       4191.21        47.08 o                         
   1   3   1      25552.08      27140.56       233.43 o                         
   2   3   1       7162.12       7227.07        68.90 o                         
   3   3   1         47.00         41.48         1.73 o                         
   4   3   1          6.60         11.39         1.33 o                         
   5   3   1         55.08         51.42         2.51 o                         
   6   3   1         93.22         96.34         3.38 o                         
   7   3   1        143.17        139.88         4.46 o                         
   8   3   1       1402.48       1359.20        16.75 o                         
   9   3   1          0.04         -0.24         2.74 o                         
  10   3   1        348.86        321.91        14.39 o                         
  11   3   1         52.42         56.77         6.22 o                         
  12   3   1         21.18         19.41         6.91 o                         
  13   3   1          1.40          5.06         5.85 o                         
 -13   4   1         17.48         23.42         6.75 o                         
 -12   4   1          0.27         -0.32         5.03 o                         
 -11   4   1         24.75         11.89         5.56 o                         
 -10   4   1        216.50        213.92         7.77 o                         
  -9   4   1        219.41        226.00         7.73 o                         
  -8   4   1        531.69        525.83         8.68 o                         
  -7   4   1        154.65        156.34         4.37 o                         
  -6   4   1       2352.99       2407.99        24.03 o                         
  -5   4   1        655.10        639.40         8.12 o                         
  -4   4   1       1618.68       1634.11        16.39 o                         
  -3   4   1        488.16        441.96         6.06 o                         
  -2   4   1        625.03        635.82         7.44 o                         
  -1   4   1        736.76        728.63         7.39 o                         
   0   4   1       2905.22       2983.16        26.92 o                         
   1   4   1      60746.74      62488.95       536.10 o                         
   2   4   1       1661.83       1677.54        16.76 o                         
   3   4   1        823.31        845.47         9.65 o                         
   4   4   1          0.20          5.91         1.23 o                         
   5   4   1          0.01          0.44         1.17 o                         
   6   4   1        423.17        416.59         6.80 o                         
   7   4   1          0.57         -1.62         1.62 o                         
   8   4   1       1275.92       1258.67        16.58 o                         
   9   4   1         56.69         60.87         4.71 o                         
  10   4   1        305.59        333.69        12.34 o                         
  11   4   1         92.24        101.87         8.07 o                         
  12   4   1          0.00          5.23         5.30 o                         
  13   4   1         30.77         24.28         6.61 o                         
 -13   5   1         39.58         43.48         7.83 o                         
 -12   5   1         58.72         64.96         7.58 o                         
 -11   5   1         30.93         29.82         5.18 o                         
 -10   5   1        257.34        262.75         9.66 o                         
  -9   5   1        305.36        335.23         9.11 o                         
  -8   5   1        174.09        168.40         5.76 o                         
  -7   5   1       1916.12       1882.21        21.04 o                         
  -6   5   1        936.27        875.97        11.80 o                         
  -5   5   1         23.83         51.41         2.48 o                         
  -4   5   1        274.34        237.58         4.17 o                         
  -3   5   1        527.48        569.85         7.04 o                         
  -2   5   1        556.90        551.53         6.39 o                         
  -1   5   1         61.20         64.07         1.93 o                         
   0   5   1        586.71        543.98         6.02 o                         
   1   5   1       1394.34       1486.28        15.97 o                         
   2   5   1       6556.22       6657.31        61.47 o                         
   3   5   1       1300.76       1274.78        13.70 o                         
   4   5   1        346.10        346.44         5.47 o                         
   5   5   1        851.69        779.25        10.02 o                         
   6   5   1          5.68          7.78         1.72 o                         
   7   5   1         28.11         27.07         2.46 o                         
   8   5   1        867.07        846.46        12.17 o                         
   9   5   1        530.50        558.12        12.25 o                         
  10   5   1        484.66        512.55        14.56 o                         
  11   5   1          3.96         -1.89         4.65 o                         
  12   5   1        122.40        132.12         8.90 o                         
  13   5   1         11.73         11.67         8.42 o                         
 -13   6   1         27.36         25.07        12.25 o                         
 -12   6   1         24.80         23.88         6.18 o                         
 -11   6   1         67.33         79.88         7.57 o                         
 -10   6   1          2.38         -3.44         3.59 o                         
  -9   6   1          3.27          7.33         3.06 o                         
  -8   6   1          3.96         -0.38         2.34 o                         
  -7   6   1         17.09          5.18         2.07 o                         
  -6   6   1        107.00        104.32         3.84 o                         
  -5   6   1        386.41        363.75         6.20 o                         
  -4   6   1         73.03         74.93         2.72 o                         
  -3   6   1         71.81         92.67         4.47 o                         
  -2   6   1        187.60        199.52         3.72 o                         
  -1   6   1        196.42        196.09         3.45 o                         
   0   6   1       3347.23       3686.06        32.37 o                         
   1   6   1        197.36        212.78         3.84 o                         
   2   6   1       3873.00       4129.28        39.23 o                         
   3   6   1         16.68         17.87         1.71 o                         
   4   6   1        259.39        262.98         4.80 o                         
   5   6   1        132.40        154.29         4.12 o                         
   6   6   1        205.14        183.38         4.78 o                         
   7   6   1        235.31        231.69         5.62 o                         
   8   6   1        372.91        343.08         8.30 o                         
   9   6   1        132.84        118.34         6.75 o                         
  10   6   1          1.14          2.66         4.17 o                         
  11   6   1         62.57         61.30         8.40 o                         
  12   6   1         28.05         25.58         6.34 o                         
 -12   7   1          5.19          5.48         6.14 o                         
 -11   7   1         23.59         10.99         5.89 o                         
 -10   7   1         50.96         48.18         5.58 o                         
  -9   7   1         90.00         93.70         5.41 o                         
  -8   7   1        365.13        357.94         8.07 o                         
  -7   7   1        776.85        764.12        11.52 o                         
  -6   7   1          1.01          0.27         1.82 o                         
  -5   7   1       1416.57       1402.63        15.44 o                         
  -4   7   1        236.79        243.15         4.72 o                         
  -3   7   1        228.85        241.99         4.21 o                         
  -2   7   1        214.56        204.65         3.72 o                         
  -1   7   1          7.79          7.99         1.31 o                         
   0   7   1          0.98          1.99         1.13 o                         
   1   7   1         20.35         26.38         1.63 o                         
   2   7   1       2895.44       3077.10        29.07 o                         
   3   7   1          0.80         -1.20         1.20 o                         
   4   7   1        969.80       1056.95        14.52 o                         
   5   7   1        635.71        575.06         8.90 o                         
   6   7   1          0.09          0.92         1.61 o                         
   7   7   1          0.24          0.39         1.95 o                         
   8   7   1         87.00         88.24         5.73 o                         
   9   7   1          0.33          0.02         3.30 o                         
  10   7   1         22.26         16.36         5.22 o                         
  11   7   1          3.22          7.60         5.71 o                         
  12   7   1        144.89        118.40        14.30 o                         
 -12   8   1          6.97          4.67         6.64 o                         
 -11   8   1         51.93         44.85         7.50 o                         
 -10   8   1        132.90        127.81         8.08 o                         
  -9   8   1         45.68         54.93         6.18 o                         
  -8   8   1        352.80        351.28        11.37 o                         
  -7   8   1        140.77        157.54         7.63 o                         
  -6   8   1       2354.69       2340.46        25.36 o                         
  -5   8   1        854.19        856.31        10.83 o                         
  -4   8   1         60.50         81.98         3.17 o                         
  -3   8   1         26.77         20.23         1.71 o                         
  -2   8   1        167.18        154.33         3.74 o                         
  -1   8   1        416.99        421.67         6.48 o                         
   0   8   1          7.27          2.98         1.28 o                         
   1   8   1       7381.67       8032.34        71.73 o                         
   2   8   1       1088.84       1018.41        12.10 o                         
   3   8   1        101.17         91.50         3.31 o                         
   4   8   1        780.53        731.15         9.39 o                         
   5   8   1         26.84         21.96         2.18 o                         
   6   8   1        747.22        726.03        10.54 o                         
   7   8   1        157.83        132.87         5.87 o                         
   8   8   1        111.35         91.59         5.00 o                         
   9   8   1        124.91        114.95         8.36 o                         
  10   8   1        451.24        476.78        16.00 o                         
  11   8   1        274.27        258.36        28.17 o                         
  12   8   1         72.37         68.38        11.56 o                         
 -12   9   1         11.30         18.66         9.46 o                         
 -11   9   1         62.38         72.16        10.28 o                         
 -10   9   1          2.13         -0.30         4.46 o                         
  -9   9   1         25.26         24.99         4.88 o                         
  -8   9   1         83.04         87.98         5.04 o                         
  -7   9   1        883.18        873.59        13.58 o                         
  -6   9   1       1201.33       1085.24        14.71 o                         
  -5   9   1        317.52        338.03         6.22 o                         
  -4   9   1          8.47          9.75         1.65 o                         
  -3   9   1        120.64        119.31         3.51 o                         
  -2   9   1        218.87        231.37         4.35 o                         
  -1   9   1        196.51        211.44         4.25 o                         
   0   9   1        618.48        601.57         8.30 o                         
   1   9   1          9.81         19.77         1.78 o                         
   2   9   1       1666.94       1796.22        18.04 o                         
   3   9   1        141.90        157.11         3.97 o                         
   4   9   1         37.07         41.14         2.57 o                         
   5   9   1          0.06          0.97         1.67 o                         
   6   9   1          5.83         13.03         2.36 o                         
   7   9   1         29.81         18.55         2.81 o                         
   8   9   1        157.71        171.99         7.01 o                         
   9   9   1        272.83        267.39        11.22 o                         
  10   9   1        301.37        302.95        19.58 o                         
  11   9   1          9.79         16.99         8.98 o                         
  12   9   1         67.33         60.97        12.74 o                         
 -12  10   1         31.59         17.77         8.75 o                         
 -11  10   1         15.28         16.03         8.76 o                         
 -10  10   1          0.83          1.01         5.34 o                         
  -9  10   1         62.99         58.68         6.46 o                         
  -8  10   1         92.88        109.58         6.23 o                         
  -7  10   1        105.68         99.89         5.24 o                         
  -6  10   1        136.29        134.77         4.74 o                         
  -5  10   1        472.34        450.98         7.63 o                         
  -4  10   1         62.65         63.36         3.04 o                         
  -3  10   1        273.94        265.64         4.98 o                         
  -2  10   1         15.49         19.59         1.90 o                         
  -1  10   1         25.39         32.90         2.20 o                         
   0  10   1        577.50        624.62         8.87 o                         
   1  10   1        142.37        144.20         4.12 o                         
   2  10   1         32.59         28.32         2.10 o                         
   3  10   1        192.58        195.51         5.15 o                         
   4  10   1          5.67          7.06         1.82 o                         
   5  10   1        120.82        129.77         4.62 o                         
   6  10   1         35.63         31.18         2.95 o                         
   7  10   1          0.19         -2.79         2.79 o                         
   8  10   1          6.61         12.25         3.82 o                         
   9  10   1        184.17        188.00        11.55 o                         
  10  10   1         78.88         68.86        16.39 o                         
  11  10   1        210.65        219.07        18.73 o                         
 -11  11   1          7.79          4.19         7.60 o                         
 -10  11   1          5.84          3.23         5.57 o                         
  -9  11   1         53.26         60.75         7.34 o                         
  -8  11   1         82.98         77.23         5.62 o                         
  -7  11   1        736.28        703.39        12.70 o                         
  -6  11   1         81.37         76.93         4.30 o                         
  -5  11   1       1059.71       1045.44        13.86 o                         
  -4  11   1         52.31         49.79         2.73 o                         
  -3  11   1          2.72          0.75         1.55 o                         
  -2  11   1        463.50        432.76         6.95 o                         
  -1  11   1         41.16         63.32         3.47 o                         
   0  11   1        443.50        462.50         7.55 o                         
   1  11   1       1291.20       1330.27        15.81 o                         
   2  11   1         88.56        100.01         3.64 o                         
   3  11   1        297.74        291.85         5.81 o                         
   4  11   1         36.01         20.63         2.28 o                         
   5  11   1        998.76       1001.89        13.47 o                         
   6  11   1          3.70          1.37         2.66 o                         
   7  11   1        426.44        428.79        11.62 o                         
   8  11   1        399.54        396.77        12.58 o                         
   9  11   1        123.36        134.69        11.65 o                         
  10  11   1         45.24         29.37         9.82 o                         
  11  11   1         15.32         16.86        10.31 o                         
 -11  12   1          5.55          5.97         8.98 o                         
 -10  12   1        190.48        195.20        12.96 o                         
  -9  12   1         17.01         17.47         5.95 o                         
  -8  12   1         50.14         50.68         5.52 o                         
  -7  12   1         16.25         19.30         3.78 o                         
  -6  12   1       1147.43       1152.03        19.27 o                         
  -5  12   1        145.97        157.84         6.02 o                         
  -4  12   1        589.01        594.48         9.29 o                         
  -3  12   1         22.23         15.62         2.22 o                         
  -2  12   1          0.01          0.44         1.72 o                         
  -1  12   1       1439.04       1538.96        18.88 o                         
   0  12   1        363.71        382.43         7.06 o                         
   1  12   1        285.90        326.45         6.87 o                         
   2  12   1        139.40        163.61         5.36 o                         
   3  12   1        234.90        247.96         5.53 o                         
   4  12   1          3.40          2.17         2.16 o                         
   5  12   1         48.15         47.17         3.36 o                         
   6  12   1         14.43         12.40         3.60 o                         
   7  12   1         85.47         76.87         6.43 o                         
   8  12   1        176.15        182.11        11.80 o                         
   9  12   1        145.37        145.33        11.90 o                         
  10  12   1         10.18          9.26        10.29 o                         
  11  12   1        229.31        206.18        18.60 o                         
 -10  13   1          6.98         -4.08         7.94 o                         
  -9  13   1          2.81         -0.25         5.59 o                         
  -8  13   1          0.41          1.92         4.73 o                         
  -7  13   1         80.44         68.55         7.54 o                         
  -6  13   1         38.76         43.23         4.44 o                         
  -5  13   1        123.33        120.34         5.59 o                         
  -4  13   1          0.52          1.41         2.31 o                         
  -3  13   1          3.20          1.02         2.21 o                         
  -2  13   1          0.38         -1.44         1.86 o                         
  -1  13   1         34.36         34.20         3.08 o                         
   0  13   1          8.66         12.39         2.29 o                         
   1  13   1        574.44        606.42        10.72 o                         
   2  13   1        142.45        139.36         5.13 o                         
   3  13   1         46.70         43.03         4.24 o                         
   4  13   1         32.29         40.70         3.34 o                         
   5  13   1        506.52        506.08        10.50 o                         
   6  13   1         35.82         39.14         5.38 o                         
   7  13   1         42.54         38.45         5.16 o                         
   8  13   1        144.56        147.54        16.88 o                         
   9  13   1          2.00          8.67         6.60 o                         
  10  13   1          1.14         -7.44         8.37 o                         
 -10  14   1         50.55         54.27        10.54 o                         
  -9  14   1         57.52         76.34        10.23 o                         
  -8  14   1        242.69        236.78        11.78 o                         
  -7  14   1         93.74         96.76         9.65 o                         
  -6  14   1         82.56         79.87         5.86 o                         
  -5  14   1         77.95         84.63         5.17 o                         
  -4  14   1          5.72          2.24         2.80 o                         
  -3  14   1        330.93        316.23         8.05 o                         
  -2  14   1          0.90          2.62         2.50 o                         
  -1  14   1        216.13        222.03         6.97 o                         
   0  14   1        175.55        203.86         6.23 o                         
   1  14   1        105.14         95.30         4.74 o                         
   2  14   1        302.58        308.41         7.72 o                         
   3  14   1        228.72        237.64         7.53 o                         
   4  14   1        109.29        119.13         6.16 o                         
   5  14   1         47.57         49.80         4.37 o                         
   6  14   1        232.32        235.45        10.53 o                         
   7  14   1        151.58        156.22         9.03 o                         
   8  14   1        235.72        244.30        16.33 o                         
   9  14   1        402.42        365.15        20.25 o                         
  10  14   1          0.03         -7.19         7.19 o                         
  -9  15   1         62.76         76.42         9.99 o                         
  -8  15   1          0.06         -1.76         5.12 o                         
  -7  15   1        363.81        375.34        13.22 o                         
  -6  15   1          4.14          0.13         3.70 o                         
  -5  15   1        843.78        867.58        18.13 o                         
  -4  15   1          0.14         -2.93         3.18 o                         
  -3  15   1        168.96        179.86         7.85 o                         
  -2  15   1        445.62        446.39        10.16 o                         
  -1  15   1          7.04         10.55         3.15 o                         
   0  15   1        440.25        470.73        10.33 o                         
   1  15   1        472.36        499.20        11.03 o                         
   2  15   1         11.76          8.45         3.18 o                         
   3  15   1        252.81        255.22         9.91 o                         
   4  15   1          1.37          0.14         3.10 o                         
   5  15   1          3.70          5.29         3.48 o                         
   6  15   1          8.45          9.94         4.50 o                         
   7  15   1        329.47        343.10        18.80 o                         
   8  15   1        146.32        155.90        10.78 o                         
   9  15   1         70.22         92.61        10.83 o                         
  -9  16   1          2.89          4.01         6.68 o                         
  -8  16   1         21.80         23.12         6.21 o                         
  -7  16   1          0.67          2.15         5.11 o                         
  -6  16   1          3.06          8.39         4.64 o                         
  -5  16   1          1.47          4.75         4.23 o                         
  -4  16   1          0.02          1.09         3.77 o                         
  -3  16   1         41.67         38.35         6.61 o                         
  -2  16   1        130.72        137.42         7.49 o                         
  -1  16   1         67.91         66.62         5.27 o                         
   0  16   1         13.88         13.85         3.59 o                         
   1  16   1         20.88         19.56         4.35 o                         
   2  16   1        141.85        136.76         7.37 o                         
   3  16   1         50.27         55.18         5.95 o                         
   4  16   1         44.97         41.20         6.43 o                         
   5  16   1         42.77         46.82         5.41 o                         
   6  16   1          1.54         -3.34         4.34 o                         
   7  16   1         24.44         24.88         5.45 o                         
   8  16   1        160.89        195.28        11.81 o                         
   9  16   1        142.20        167.06        16.85 o                         
  -8  17   1          1.41         -6.74         6.74 o                         
  -7  17   1         22.24         29.16         6.60 o                         
  -6  17   1        290.14        305.45        12.63 o                         
  -5  17   1         26.25         20.04         5.20 o                         
  -4  17   1         84.81         83.40         7.42 o                         
  -3  17   1          0.19         -4.32         4.32 o                         
  -2  17   1         50.06         54.06         6.75 o                         
  -1  17   1         55.18         54.92         6.58 o                         
   0  17   1         40.20         46.71         5.87 o                         
   1  17   1         26.19         29.61         5.21 o                         
   2  17   1        241.18        243.43        10.75 o                         
   3  17   1          1.25         -4.31         4.31 o                         
   4  17   1        131.14        130.52         9.70 o                         
   5  17   1        332.45        325.92        13.07 o                         
   6  17   1          7.68          0.41         5.08 o                         
   7  17   1         36.43         34.10         6.66 o                         
   8  17   1         94.71         91.03         8.64 o                         
  -7  18   1         22.84         33.12         7.32 o                         
  -6  18   1        184.76        220.88        11.48 o                         
  -5  18   1          4.31          4.07         5.37 o                         
  -4  18   1        138.01        132.66         8.95 o                         
  -3  18   1        368.77        384.31        14.14 o                         
  -2  18   1          0.02          1.39         5.65 o                         
  -1  18   1        514.46        498.67        23.97 o                         
   0  18   1         75.51         72.57         9.74 o                         
   1  18   1         68.76         78.56         7.85 o                         
   2  18   1        531.36        552.11        19.52 o                         
   3  18   1         65.62         69.32         7.77 o                         
   4  18   1         44.64         40.47         6.81 o                         
   5  18   1          1.85         -0.27         5.07 o                         
   6  18   1          6.60          5.12         6.70 o                         
   7  18   1        155.00        185.08        11.81 o                         
  -6  19   1        268.90        266.61        13.68 o                         
  -5  19   1         34.77         40.90         6.72 o                         
  -4  19   1         24.03         21.77         6.00 o                         
  -3  19   1          0.90          4.68         5.61 o                         
  -2  19   1         64.90         58.66         8.37 o                         
  -1  19   1         10.30          8.40         9.04 o                         
   0  19   1         52.50         43.81         8.76 o                         
   1  19   1         31.16         28.09        15.22 o                         
   2  19   1          5.95          9.48         6.35 o                         
   3  19   1         19.32         30.29         7.82 o                         
   4  19   1          1.60          1.74         5.17 o                         
   5  19   1         31.84         27.47         6.73 o                         
   6  19   1          3.22          4.73         6.98 o                         
  -5  20   1         74.17         79.30         9.17 o                         
  -4  20   1        126.98        123.28        10.33 o                         
  -3  20   1         98.04         83.51         9.74 o                         
  -2  20   1          1.63          3.62         7.58 o                         
  -1  20   1          2.54         -6.67         7.00 o                         
   0  20   1         17.81         17.88         9.60 o                         
   1  20   1         14.54         13.24         8.89 o                         
   2  20   1          0.27         -3.26         8.65 o                         
   3  20   1         71.97         52.30        11.84 o                         
   4  20   1         79.88         76.84         9.80 o                         
   5  20   1          5.47         -2.37         6.58 o                         
  -3  21   1          3.07         12.93        10.79 o                         
  -2  21   1        165.17        145.36        12.93 o                         
  -1  21   1         32.99         50.31        12.63 o                         
   0  21   1        130.08        122.74        16.57 o                         
   1  21   1        104.65         93.39        15.67 o                         
   2  21   1         81.47         69.63        13.33 o                         
   3  21   1        111.20        131.68        23.49 o                         
 -13   0   2         97.54        108.40        11.29 o                         
 -12   0   2         84.22        135.49        11.62 o                         
 -11   0   2         29.82         32.43         6.86 o                         
 -10   0   2        227.33        244.75        18.13 o                         
  -9   0   2        413.10        416.46        11.30 o                         
  -8   0   2       2319.52       2179.76        36.86 o                         
  -7   0   2       1134.48       1000.49        15.00 o                         
  -6   0   2        308.68        318.37         6.45 o                         
  -5   0   2       3351.61       3763.33        44.13 o                         
  -4   0   2        987.07        918.17        13.61 o                         
  -3   0   2       1224.36       1250.67        18.18 o                         
  -2   0   2          8.33         16.55         1.48 o                         
  -1   0   2       1899.98       1778.16        25.92 o                         
   0   0   2         27.22         34.31         1.73 o                         
   1   0   2        300.89        305.92         7.01 o                         
   2   0   2       2645.14       2579.33        42.27 o                         
   3   0   2         68.40         34.90         3.09 o                         
   4   0   2       2327.96       2376.23        36.80 o                         
   5   0   2         23.07         49.62         3.77 o                         
   6   0   2        214.05        249.86         8.21 o                         
   7   0   2        517.77        515.37        16.67 o                         
   8   0   2         61.54         67.82         6.71 o                         
   9   0   2       2339.79       2353.68        41.87 o                         
  10   0   2        272.58        276.30        11.76 o                         
  11   0   2         21.47         29.35         8.27 o                         
  12   0   2        354.47        385.89        21.25 o                         
  13   0   2         17.16         12.31        11.01 o                         
 -13   1   2        150.90        170.81        10.54 o                         
 -12   1   2        402.76        463.68        16.68 o                         
 -11   1   2          6.98          3.30         3.80 o                         
 -10   1   2          0.03          1.98         2.58 o                         
  -9   1   2         16.26         10.70         2.46 o                         
  -8   1   2        413.17        399.46         7.35 o                         
  -7   1   2       2448.70       2299.08        22.42 o                         
  -6   1   2        361.34        384.75         5.43 o                         
  -5   1   2         45.95         42.12         1.77 o                         
  -4   1   2       1082.02       1064.13        10.50 o                         
  -3   1   2         34.75         48.29         1.97 o                         
  -2   1   2          2.99         10.53         0.77 o                         
  -1   1   2       2080.50       2110.59        18.16 o                         
   0   1   2       4143.57       4177.17        49.73 o                         
   1   1   2       1963.35       2011.72        20.71 o                         
   2   1   2       3978.95       3954.23        44.76 o                         
   3   1   2       3609.36       3519.07        41.00 o                         
   4   1   2       1370.93       1388.57        16.20 o                         
   5   1   2          0.50          1.30         1.13 o                         
   6   1   2        268.30        253.14         5.20 o                         
   7   1   2         56.95         51.11         3.20 o                         
   8   1   2         11.50         11.57         2.79 o                         
   9   1   2        426.07        410.39         9.37 o                         
  10   1   2        794.53        801.18        15.78 o                         
  11   1   2          0.77          4.98         4.43 o                         
  12   1   2         73.99         93.04         8.78 o                         
  13   1   2          2.52         -0.16         6.22 o                         
 -13   2   2          7.84          7.35         5.74 o                         
 -12   2   2         75.46         62.91         6.05 o                         
 -11   2   2         47.92         51.83         5.29 o                         
 -10   2   2          4.59          7.99         2.85 o                         
  -9   2   2          3.72          1.56         2.34 o                         
  -8   2   2         60.13         66.35         3.40 o                         
  -7   2   2        552.89        521.45         8.75 o                         
  -6   2   2       2411.47       2314.67        21.33 o                         
  -5   2   2       1034.40       1036.88        10.93 o                         
  -4   2   2       2011.17       2117.72        21.87 o                         
  -3   2   2          0.40          0.89         0.64 o                         
  -2   2   2        736.13        736.83         6.58 o                         
  -1   2   2       2820.08       2921.31        27.09 o                         
   0   2   2        560.11        618.47         8.24 o                         
   1   2   2       4970.71       5053.83        50.74 o                         
   2   2   2       1327.63       1265.39        14.13 o                         
   3   2   2       2920.92       3097.74        32.42 o                         
   4   2   2         31.16         41.69         3.11 o                         
   5   2   2          7.87         14.33         1.64 o                         
   6   2   2        155.46        138.08         4.05 o                         
   7   2   2         99.04        101.31         3.66 o                         
   8   2   2         29.76         29.99         3.14 o                         
   9   2   2          0.27         -1.04         2.81 o                         
  10   2   2        372.19        385.76        11.72 o                         
  11   2   2         35.11         33.77         5.79 o                         
  12   2   2          1.47         -0.94         4.81 o                         
  13   2   2         76.38         86.10         8.88 o                         
 -13   3   2        171.68        172.41        11.55 o                         
 -12   3   2         53.24         49.08         6.30 o                         
 -11   3   2         35.24         37.49         4.82 o                         
 -10   3   2         21.75         18.96         3.13 o                         
  -9   3   2        391.75        413.09         8.44 o                         
  -8   3   2       1140.96       1113.18        14.97 o                         
  -7   3   2        208.89        227.61         4.90 o                         
  -6   3   2        654.50        643.59         8.39 o                         
  -5   3   2        257.22        238.73         4.23 o                         
  -4   3   2       2672.47       2861.99        29.59 o                         
  -3   3   2        784.37        737.62         8.31 o                         
  -2   3   2         82.01         89.23         1.84 o                         
  -1   3   2        111.73         99.36         2.12 o                         
   0   3   2        529.27        514.91         6.00 o                         
   1   3   2       4328.33       4504.87        43.53 o                         
   2   3   2       8814.23       8993.43        85.41 o                         
   3   3   2         51.52         60.39         2.34 o                         
   4   3   2        189.24        190.31         3.80 o                         
   5   3   2        796.19        888.39        10.81 o                         
   6   3   2        877.69        773.30        10.69 o                         
   7   3   2          5.86          2.74         1.76 o                         
   8   3   2        237.25        217.29         6.77 o                         
   9   3   2        219.99        237.70         8.25 o                         
  10   3   2        110.58        106.56         7.57 o                         
  11   3   2        310.70        352.87        16.30 o                         
  12   3   2          2.66          3.38         5.08 o                         
  13   3   2         97.40         97.47         8.90 o                         
 -13   4   2         50.93         47.75         7.59 o                         
 -12   4   2        179.99        186.97        10.94 o                         
 -11   4   2         94.77         95.95         7.25 o                         
 -10   4   2          0.06          2.57         2.69 o                         
  -9   4   2        180.87        171.97         6.03 o                         
  -8   4   2         72.84         73.23         4.05 o                         
  -7   4   2         52.76         61.18         3.63 o                         
  -6   4   2       1200.97       1203.89        13.52 o                         
  -5   4   2        158.31        192.50         3.84 o                         
  -4   4   2       1214.72       1233.31        12.31 o                         
  -3   4   2        138.18        148.82         3.15 o                         
  -2   4   2         98.26         75.75         2.20 o                         
  -1   4   2          0.32          1.57         0.75 o                         
   0   4   2      10063.54      10963.72        99.12 o                         
   1   4   2         10.43         10.03         1.26 o                         
   2   4   2       1182.83       1234.23        13.54 o                         
   3   4   2        566.00        569.35         7.53 o                         
   4   4   2          5.29          4.53         1.21 o                         
   5   4   2        492.80        433.21         6.63 o                         
   6   4   2          0.65          0.23         1.42 o                         
   7   4   2         80.46         83.67         3.67 o                         
   8   4   2        384.22        347.30         7.70 o                         
   9   4   2       1065.36       1062.70        17.47 o                         
  10   4   2        440.04        434.48        15.70 o                         
  11   4   2          7.06         11.01         5.15 o                         
  12   4   2        102.52        113.46         8.46 o                         
  13   4   2         29.45         28.37        10.45 o                         
 -13   5   2          1.24         -5.07         6.00 o                         
 -12   5   2         10.28         19.28         5.74 o                         
 -11   5   2          0.31          3.92         4.88 o                         
 -10   5   2         35.77         30.11         3.77 o                         
  -9   5   2         22.88         24.93         3.39 o                         
  -8   5   2          1.80         -0.17         2.27 o                         
  -7   5   2         22.97         27.81         2.74 o                         
  -6   5   2        143.28        169.54         5.17 o                         
  -5   5   2        158.19        169.05         3.78 o                         
  -4   5   2        223.18        258.59         4.70 o                         
  -3   5   2          5.46          2.44         0.99 o                         
  -2   5   2         31.89         31.48         1.69 o                         
  -1   5   2        172.94        164.39         2.83 o                         
   0   5   2        906.61        955.07        10.31 o                         
   1   5   2       1174.17       1249.40        13.09 o                         
   2   5   2       1794.45       2040.64        19.56 o                         
   3   5   2        381.47        387.12         5.89 o                         
   4   5   2          6.14          7.35         1.35 o                         
   5   5   2        105.27        108.10         3.86 o                         
   6   5   2         43.73         44.23         2.66 o                         
   7   5   2        178.96        168.41         5.30 o                         
   8   5   2        353.24        315.63         7.57 o                         
   9   5   2        107.56        119.68         6.21 o                         
  10   5   2          8.20          8.03         4.41 o                         
  11   5   2         48.81         49.75         7.35 o                         
  12   5   2          8.66          6.52         6.95 o                         
 -13   6   2        168.06        167.57        12.80 o                         
 -12   6   2         41.77         43.72         7.10 o                         
 -11   6   2         28.82         23.93         6.12 o                         
 -10   6   2         30.70         39.53         4.53 o                         
  -9   6   2         52.52         53.76         4.44 o                         
  -8   6   2         26.44         32.69         3.48 o                         
  -7   6   2       1456.47       1465.55        18.86 o                         
  -6   6   2       3311.36       3272.49        33.16 o                         
  -5   6   2        324.88        321.39         5.63 o                         
  -4   6   2         41.92         30.22         1.82 o                         
  -3   6   2        195.75        203.40         4.30 o                         
  -2   6   2       2016.83       1945.70        18.40 o                         
  -1   6   2         88.49         75.14         2.36 o                         
   0   6   2       1084.12       1273.81        12.43 o                         
   1   6   2       1660.01       1816.70        20.47 o                         
   2   6   2        526.75        548.18         7.07 o                         
   3   6   2      14867.66      15604.10       148.13 o                         
   4   6   2        169.39        162.81         3.84 o                         
   5   6   2         26.14         18.47         1.82 o                         
   6   6   2         91.17         98.94         3.74 o                         
   7   6   2        974.20        872.48        12.58 o                         
   8   6   2          6.68          1.30         2.73 o                         
   9   6   2        943.49        886.23        17.45 o                         
  10   6   2        944.59        935.33        22.73 o                         
  11   6   2         33.91         28.92         6.86 o                         
  12   6   2        212.17        209.63        15.36 o                         
 -12   7   2         10.50          2.55         5.94 o                         
 -11   7   2         43.54         46.12         6.55 o                         
 -10   7   2         51.63         47.69         5.28 o                         
  -9   7   2        257.13        247.08         8.59 o                         
  -8   7   2        122.83        120.88         5.38 o                         
  -7   7   2        389.96        359.66         7.62 o                         
  -6   7   2          1.46         -1.30         1.69 o                         
  -5   7   2       1947.08       1962.83        20.31 o                         
  -4   7   2          8.68         13.64         1.53 o                         
  -3   7   2        609.01        560.72         7.51 o                         
  -2   7   2          0.05          0.57         0.84 o                         
  -1   7   2       1014.97       1047.69        11.39 o                         
   0   7   2         38.14         62.27         2.14 o                         
   1   7   2       3728.24       3998.21        40.03 o                         
   2   7   2      12886.56      13532.87       129.15 o                         
   3   7   2        645.18        648.28         8.13 o                         
   4   7   2        960.93        928.50        12.00 o                         
   5   7   2          0.27         -1.11         1.50 o                         
   6   7   2        640.50        632.81         9.40 o                         
   7   7   2         69.89         68.86         3.95 o                         
   8   7   2         31.83         30.01         3.23 o                         
   9   7   2        339.78        319.58         9.60 o                         
  10   7   2          5.76          7.21         5.29 o                         
  11   7   2        295.90        278.26        26.74 o                         
  12   7   2         12.22         19.42         8.37 o                         
 -12   8   2        141.76        131.17        11.68 o                         
 -11   8   2          1.04         -0.40         5.74 o                         
 -10   8   2         16.14         17.34         5.49 o                         
  -9   8   2          0.10          5.11         4.28 o                         
  -8   8   2          0.45         -2.63         2.63 o                         
  -7   8   2          7.08         10.71         2.48 o                         
  -6   8   2        175.17        169.96         4.80 o                         
  -5   8   2        287.81        261.90         5.09 o                         
  -4   8   2        188.20        191.43         4.17 o                         
  -3   8   2         36.48         32.04         1.75 o                         
  -2   8   2         44.18         49.12         2.00 o                         
  -1   8   2        163.00        179.85         3.82 o                         
   0   8   2        715.60        738.99         8.49 o                         
   1   8   2        767.87        792.62         9.84 o                         
   2   8   2       1761.76       1803.87        19.29 o                         
   3   8   2        257.89        277.68         4.87 o                         
   4   8   2          1.93          2.53         1.66 o                         
   5   8   2         16.97         19.30         2.12 o                         
   6   8   2        237.04        224.75         7.85 o                         
   7   8   2         42.81         46.37         3.46 o                         
   8   8   2         37.76         28.42         3.50 o                         
   9   8   2        512.36        508.33        19.11 o                         
  10   8   2        285.34        252.68        15.16 o                         
  11   8   2         26.91         28.88         8.30 o                         
  12   8   2         36.23         33.12        11.07 o                         
 -12   9   2        222.27        253.55        14.17 o                         
 -11   9   2          1.72          2.94         5.14 o                         
 -10   9   2        122.47        126.96         9.96 o                         
  -9   9   2         84.34         80.10         6.05 o                         
  -8   9   2         88.93         93.46         5.33 o                         
  -7   9   2         79.97         93.68         4.90 o                         
  -6   9   2         92.89         91.03         4.08 o                         
  -5   9   2       1810.15       1759.12        19.27 o                         
  -4   9   2          7.11          4.70         1.53 o                         
  -3   9   2        948.95        858.70         9.73 o                         
  -2   9   2        859.56        881.41        10.51 o                         
  -1   9   2        534.28        537.26         7.31 o                         
   0   9   2        846.62        890.70        11.02 o                         
   1   9   2        101.29         94.41         3.15 o                         
   2   9   2       2673.84       2871.55        29.18 o                         
   3   9   2        674.82        734.05         9.93 o                         
   4   9   2        678.18        704.94         9.85 o                         
   5   9   2         37.99         43.48         2.79 o                         
   6   9   2        749.74        713.60        11.17 o                         
   7   9   2         53.53         66.58         4.53 o                         
   8   9   2         70.43         69.42         5.27 o                         
   9   9   2        396.82        414.32        14.92 o                         
  10   9   2        122.34        121.81        11.62 o                         
  11   9   2        310.03        281.44        25.61 o                         
  12   9   2         12.89         16.76        10.17 o                         
 -12  10   2          0.10          9.89         8.90 o                         
 -11  10   2          0.30          0.53         6.44 o                         
 -10  10   2         11.36          5.42         4.71 o                         
  -9  10   2        128.00        133.02         7.49 o                         
  -8  10   2        232.32        221.06         7.67 o                         
  -7  10   2        103.60        101.52         5.20 o                         
  -6  10   2       1089.67       1044.18        14.77 o                         
  -5  10   2         23.35         20.61         2.42 o                         
  -4  10   2       1885.10       1835.19        18.23 o                         
  -3  10   2          5.74          9.33         1.55 o                         
  -2  10   2        486.52        481.17         7.09 o                         
  -1  10   2         49.64         65.48         2.74 o                         
   0  10   2        290.02        280.30         5.42 o                         
   1  10   2       1052.57       1122.52        12.98 o                         
   2  10   2        537.29        520.59         7.64 o                         
   3  10   2       4902.71       4966.35        50.85 o                         
   4  10   2         16.48         17.42         2.05 o                         
   5  10   2         40.21         38.47         2.98 o                         
   6  10   2          8.29         11.56         2.78 o                         
   7  10   2        484.56        441.85        10.94 o                         
   8  10   2        251.52        253.19         9.74 o                         
   9  10   2        145.36        138.66         9.93 o                         
  10  10   2        261.20        261.61        24.38 o                         
  11  10   2         56.24         71.84        12.80 o                         
 -11  11   2         11.96         12.40         8.48 o                         
 -10  11   2         20.53         18.14         6.87 o                         
  -9  11   2          1.57          2.42         3.98 o                         
  -8  11   2          0.03         -2.22         3.15 o                         
  -7  11   2        211.05        187.37         7.04 o                         
  -6  11   2        117.11        109.65         4.98 o                         
  -5  11   2        372.06        364.99         8.14 o                         
  -4  11   2        118.31        109.72         4.06 o                         
  -3  11   2        139.29        146.20         4.03 o                         
  -2  11   2         84.33         88.37         3.77 o                         
  -1  11   2          8.73          7.67         1.76 o                         
   0  11   2        151.41        181.27         4.63 o                         
   1  11   2        130.73        153.01         4.41 o                         
   2  11   2        846.91        927.90        11.68 o                         
   3  11   2        953.12        977.31        14.60 o                         
   4  11   2        334.08        323.57         7.75 o                         
   5  11   2         32.22         36.85         3.86 o                         
   6  11   2         49.64         46.80         4.32 o                         
   7  11   2         79.70         71.98         5.56 o                         
   8  11   2         68.51         67.04         7.89 o                         
   9  11   2         68.26         80.52         9.88 o                         
  10  11   2        361.11        419.78        24.69 o                         
  11  11   2        137.63        146.65        16.65 o                         
 -11  12   2         36.10         45.60        10.61 o                         
 -10  12   2          1.83         -7.83         7.83 o                         
  -9  12   2         65.19         64.33         7.42 o                         
  -8  12   2         12.33         13.38         3.99 o                         
  -7  12   2         43.21         35.92         4.08 o                         
  -6  12   2        217.99        213.12         7.40 o                         
  -5  12   2       1179.22       1121.49        16.59 o                         
  -4  12   2        634.24        583.99        10.64 o                         
  -3  12   2          8.00         10.18         2.15 o                         
  -2  12   2        160.21        155.44         4.64 o                         
  -1  12   2        191.34        192.79         5.78 o                         
   0  12   2         55.51         56.19         3.10 o                         
   1  12   2        151.22        155.78         5.26 o                         
   2  12   2         15.12         15.49         2.25 o                         
   3  12   2        510.19        495.73         8.83 o                         
   4  12   2          4.19          1.44         2.55 o                         
   5  12   2        236.20        225.11         7.84 o                         
   6  12   2         14.41         10.69         3.35 o                         
   7  12   2        272.24        258.92         9.58 o                         
   8  12   2         75.81         79.23         6.54 o                         
   9  12   2        219.80        224.60        13.19 o                         
  10  12   2         17.43         26.17         9.83 o                         
  11  12   2        173.72        201.38        16.79 o                         
 -10  13   2        193.90        213.19        13.51 o                         
  -9  13   2          0.33          2.41         5.46 o                         
  -8  13   2        147.64        159.57         9.97 o                         
  -7  13   2         63.11         57.70         5.39 o                         
  -6  13   2          0.23          2.46         2.73 o                         
  -5  13   2       1807.25       1773.28        23.70 o                         
  -4  13   2        228.62        227.19         7.78 o                         
  -3  13   2        332.94        343.24         8.11 o                         
  -2  13   2         18.69         17.94         2.87 o                         
  -1  13   2        168.40        177.41         6.56 o                         
   0  13   2        265.73        260.00         6.32 o                         
   1  13   2        280.63        290.38         6.66 o                         
   2  13   2         96.09        100.70         6.05 o                         
   3  13   2        678.63        682.49        11.90 o                         
   4  13   2         76.46         77.17         4.53 o                         
   5  13   2         35.37         38.43         4.20 o                         
   6  13   2         94.07        100.51         6.59 o                         
   7  13   2         61.80         77.46         6.35 o                         
   8  13   2         14.59         20.41         5.48 o                         
   9  13   2        299.13        364.94        17.29 o                         
  10  13   2         65.89         49.66         9.82 o                         
 -10  14   2         10.19          4.17         6.67 o                         
  -9  14   2          0.36         -5.59         5.59 o                         
  -8  14   2          7.69          8.24         5.99 o                         
  -7  14   2         79.37         84.70         6.75 o                         
  -6  14   2         19.13         19.27         4.02 o                         
  -5  14   2        458.18        489.31        11.27 o                         
  -4  14   2        474.12        499.24        10.46 o                         
  -3  14   2        164.28        174.58         6.71 o                         
  -2  14   2         67.41         69.27         4.49 o                         
  -1  14   2          6.24          3.43         2.92 o                         
   0  14   2         39.96         39.38         3.40 o                         
   1  14   2        361.22        385.91         9.03 o                         
   2  14   2        122.94        143.21         6.28 o                         
   3  14   2        404.23        420.13         9.28 o                         
   4  14   2          0.23          1.55         2.90 o                         
   5  14   2         22.78         22.82         3.92 o                         
   6  14   2         41.11         36.76         4.89 o                         
   7  14   2          4.93          2.88         4.58 o                         
   8  14   2         84.94         92.53         8.27 o                         
   9  14   2        126.28        129.70        11.33 o                         
  10  14   2         11.50         15.06         8.77 o                         
  -9  15   2          2.71         -2.19         6.58 o                         
  -8  15   2         33.02         36.19         7.29 o                         
  -7  15   2         14.88         14.75         8.24 o                         
  -6  15   2          0.99         -0.85         3.61 o                         
  -5  15   2        433.75        418.95        12.47 o                         
  -4  15   2        495.33        504.91        10.91 o                         
  -3  15   2        115.10        113.45         6.11 o                         
  -2  15   2        204.60        204.15         8.34 o                         
  -1  15   2        159.96        174.75         6.88 o                         
   0  15   2          4.36          5.73         3.12 o                         
   1  15   2         55.91         47.40         4.23 o                         
   2  15   2        259.00        280.06         8.46 o                         
   3  15   2        123.05        124.60         6.28 o                         
   4  15   2          3.29         -0.40         3.43 o                         
   5  15   2          7.33          9.13         3.88 o                         
   6  15   2         38.62         39.98         5.72 o                         
   7  15   2         54.70         67.06         6.66 o                         
   8  15   2          5.90          6.50         5.43 o                         
   9  15   2          3.35         10.66         6.63 o                         
  -9  16   2        236.51        236.13        16.86 o                         
  -8  16   2          3.77         -2.36         6.71 o                         
  -7  16   2          4.73          9.58         5.14 o                         
  -6  16   2        241.02        228.16        10.62 o                         
  -5  16   2         64.29         68.02         6.04 o                         
  -4  16   2        174.94        194.45        13.04 o                         
  -3  16   2        655.86        652.12        14.63 o                         
  -2  16   2         47.85         54.79         5.43 o                         
  -1  16   2         36.61         35.08         4.91 o                         
   0  16   2        193.54        224.60         8.89 o                         
   1  16   2        273.44        270.68         8.63 o                         
   2  16   2         23.94         25.21         4.07 o                         
   3  16   2          2.18         -3.12         3.53 o                         
   4  16   2         20.73         15.88         4.46 o                         
   5  16   2        237.11        266.26        12.29 o                         
   6  16   2         52.66         35.16         5.82 o                         
   7  16   2         29.35         34.93         6.26 o                         
   8  16   2         33.73         41.08         8.08 o                         
   9  16   2         15.82          0.74        11.67 o                         
  -8  17   2         42.88         52.71         8.93 o                         
  -7  17   2         26.81         19.97         5.71 o                         
  -6  17   2          9.24         13.59         5.08 o                         
  -5  17   2        148.34        152.87         8.81 o                         
  -4  17   2        103.28        105.95         7.31 o                         
  -3  17   2         81.60         83.83         6.77 o                         
  -2  17   2          9.82         11.00         4.55 o                         
  -1  17   2        107.59        112.71         7.91 o                         
   0  17   2        198.80        211.59        11.23 o                         
   1  17   2         56.26         50.99         5.64 o                         
   2  17   2        100.99        104.21         9.63 o                         
   3  17   2          3.82          4.02         4.57 o                         
   4  17   2        119.94        131.04         9.75 o                         
   5  17   2          3.59         -0.93         6.40 o                         
   6  17   2         16.86         19.30         6.29 o                         
   7  17   2          2.11          4.48         5.58 o                         
   8  17   2         30.14         23.52        10.85 o                         
  -7  18   2          1.32         -2.36         6.15 o                         
  -6  18   2         61.02         52.46         6.70 o                         
  -5  18   2          7.40         11.38         5.03 o                         
  -4  18   2        143.08        133.94         9.22 o                         
  -3  18   2         60.69         61.08         7.52 o                         
  -2  18   2         29.91         28.58         6.59 o                         
  -1  18   2         52.33         45.44         7.39 o                         
   0  18   2          0.07         -1.47         4.78 o                         
   1  18   2         37.07         40.52         7.26 o                         
   2  18   2         15.55         10.67         5.70 o                         
   3  18   2         36.91         53.85         8.26 o                         
   4  18   2         21.07         15.75         6.42 o                         
   5  18   2          0.00          2.44         6.04 o                         
   6  18   2         19.39          3.66         6.87 o                         
   7  18   2          0.10          0.97         6.29 o                         
  -6  19   2          7.48         13.94         6.09 o                         
  -5  19   2          0.05          0.50         5.41 o                         
  -4  19   2        130.03        123.70        10.01 o                         
  -3  19   2         67.61         74.70         8.58 o                         
  -2  19   2          0.77         -1.23         5.35 o                         
  -1  19   2        298.58        317.99        15.56 o                         
   0  19   2         81.12         75.13        10.79 o                         
   1  19   2         10.91         19.57         8.21 o                         
   2  19   2        207.09        181.78        25.22 o                         
   3  19   2         62.62         48.52         8.54 o                         
   4  19   2        166.93        146.98        12.63 o                         
   5  19   2         42.09         35.88         7.54 o                         
   6  19   2          2.84          2.03         7.07 o                         
  -5  20   2          6.92         -0.07         6.81 o                         
  -4  20   2         10.42         13.95         6.70 o                         
  -3  20   2         73.43         57.07         8.18 o                         
  -2  20   2          0.80         -0.78         6.87 o                         
  -1  20   2         18.88         12.19         8.39 o                         
   0  20   2         76.31         63.51        10.81 o                         
   1  20   2        270.94        292.65        29.78 o                         
   2  20   2        102.29         86.25        12.41 o                         
   3  20   2         13.05         28.04         9.14 o                         
   4  20   2          2.00          3.93         6.74 o                         
   5  20   2        216.67        186.95        15.25 o                         
  -3  21   2         20.47          4.16         7.41 o                         
  -2  21   2          6.36          4.66         8.62 o                         
  -1  21   2          0.00         -1.11         8.37 o                         
   0  21   2          0.03         -6.95         8.89 o                         
   1  21   2         42.83         28.20        11.91 o                         
   2  21   2         74.99         64.65        14.01 o                         
   3  21   2          1.95         -2.33        10.26 o                         
 -13   1   3         48.61         56.11         6.90 o                         
 -12   1   3         32.87         40.96         5.53 o                         
 -11   1   3        216.15        214.48         7.62 o                         
 -10   1   3          1.03         -1.75         2.44 o                         
  -9   1   3         73.46         70.54         3.92 o                         
  -8   1   3        166.45        161.50         5.92 o                         
  -7   1   3        129.89        141.58         4.31 o                         
  -6   1   3        325.72        343.83         5.49 o                         
  -5   1   3        431.46        495.53         7.33 o                         
  -4   1   3       3220.43       3403.08        31.39 o                         
  -3   1   3        793.88        767.86         7.80 o                         
  -2   1   3        369.38        375.93         4.14 o                         
  -1   1   3       1137.93       1188.20        14.52 o                         
   0   1   3        944.36        882.48        11.74 o                         
   1   1   3       1921.26       2013.48        24.85 o                         
   2   1   3       1034.56       1071.19        12.82 o                         
   3   1   3       1952.24       2040.63        24.85 o                         
   4   1   3        191.85        199.45         4.67 o                         
   5   1   3        419.73        423.10         7.70 o                         
   6   1   3        661.51        673.89        11.13 o                         
   7   1   3         65.03         58.69         4.06 o                         
   8   1   3        836.29        804.52        16.27 o                         
   9   1   3         35.39         30.11         4.41 o                         
  10   1   3         27.64         27.57         4.17 o                         
  11   1   3         90.03         82.72         7.58 o                         
  12   1   3        181.68        199.85        13.32 o                         
  13   1   3         19.44         20.39         7.45 o                         
 -13   2   3          0.81          5.80         6.08 o                         
 -12   2   3        613.43        647.30        15.39 o                         
 -11   2   3          7.71         19.12         3.62 o                         
 -10   2   3        132.09        136.23         5.81 o                         
  -9   2   3          0.67          5.13         2.24 o                         
  -8   2   3         54.12         56.56         3.27 o                         
  -7   2   3        605.36        514.74         8.01 o                         
  -6   2   3        679.08        696.34         8.66 o                         
  -5   2   3       4959.99       5060.69        46.17 o                         
  -4   2   3       1361.27       1388.24        13.46 o                         
  -3   2   3        197.83        171.68         3.15 o                         
  -2   2   3        194.96        171.10         3.91 o                         
  -1   2   3        436.40        420.97         4.96 o                         
   0   2   3        552.38        586.71         7.48 o                         
   1   2   3       1427.68       1415.86        17.27 o                         
   2   2   3         36.35         37.42         1.78 o                         
   3   2   3        284.27        297.67         5.17 o                         
   4   2   3      13171.25      13644.34       136.08 o                         
   5   2   3        585.19        585.49         8.69 o                         
   6   2   3         26.74         16.92         1.96 o                         
   7   2   3        771.84        740.06        12.06 o                         
   8   2   3        463.76        419.01         9.56 o                         
   9   2   3        128.43        120.85         6.10 o                         
  10   2   3          0.22         -0.07         3.40 o                         
  11   2   3          1.94          1.72         4.70 o                         
  12   2   3         81.18         79.32         8.17 o                         
  13   2   3         41.41         25.27         7.71 o                         
 -13   3   3         24.31         23.72         6.84 o                         
 -12   3   3          0.65         -0.84         4.72 o                         
 -11   3   3          9.92          5.07         3.33 o                         
 -10   3   3         25.89         24.81         3.41 o                         
  -9   3   3        204.70        190.59         6.39 o                         
  -8   3   3          0.17         -1.52         2.01 o                         
  -7   3   3         25.39         21.53         1.99 o                         
  -6   3   3          6.90         10.50         1.36 o                         
  -5   3   3          0.03         -0.60         1.01 o                         
  -4   3   3       4432.16       4911.36        39.94 o                         
  -3   3   3        430.28        479.09         5.46 o                         
  -2   3   3       1740.05       1720.10        18.33 o                         
  -1   3   3          6.49          9.90         0.88 o                         
   0   3   3        384.98        454.57         5.75 o                         
   1   3   3        794.09        800.03        10.79 o                         
   2   3   3       3705.44       3993.64        41.06 o                         
   3   3   3       1475.50       1642.58        19.86 o                         
   4   3   3         52.50         77.55         2.69 o                         
   5   3   3         11.58         10.87         1.59 o                         
   6   3   3         35.14         50.11         2.72 o                         
   7   3   3          2.06          1.07         1.81 o                         
   8   3   3          9.55          4.37         3.50 o                         
   9   3   3          4.55         -2.91         2.91 o                         
  10   3   3        128.84        143.29         7.29 o                         
  11   3   3        317.28        306.81        13.80 o                         
  12   3   3         23.43         27.20         5.90 o                         
  13   3   3          0.01         -3.87         8.14 o                         
 -13   4   3         15.15          7.88         6.70 o                         
 -12   4   3          0.07          1.28         5.36 o                         
 -11   4   3          1.72         -3.00         3.30 o                         
 -10   4   3         88.28         86.73         4.91 o                         
  -9   4   3         10.09          4.72         2.43 o                         
  -8   4   3         84.98         84.85         4.05 o                         
  -7   4   3        599.59        590.99         8.66 o                         
  -6   4   3        221.43        194.63         4.33 o                         
  -5   4   3       1742.82       1785.43        17.30 o                         
  -4   4   3         58.82         47.22         1.86 o                         
  -3   4   3        631.49        613.97         6.81 o                         
  -2   4   3        141.05        136.74         3.10 o                         
  -1   4   3         91.01        125.22         2.95 o                         
   0   4   3       2088.50       2061.78        24.43 o                         
   1   4   3         45.36         44.55         2.17 o                         
   2   4   3        300.09        314.18         5.06 o                         
   3   4   3       1451.27       1704.61        17.63 o                         
   4   4   3        120.79         95.01         2.88 o                         
   5   4   3        627.09        676.38         9.01 o                         
   6   4   3          1.31          3.06         1.56 o                         
   7   4   3        395.03        381.00         7.63 o                         
   8   4   3        122.61        132.53         6.09 o                         
   9   4   3        157.45        147.80         7.42 o                         
  10   4   3        697.85        696.86        15.02 o                         
  11   4   3        112.56        117.41         8.96 o                         
  12   4   3         92.40         80.63        11.94 o                         
 -13   5   3        253.52        251.17        15.98 o                         
 -12   5   3          3.64         12.95         6.01 o                         
 -11   5   3       1536.51       1591.36        26.07 o                         
 -10   5   3          9.08         10.08         3.57 o                         
  -9   5   3        121.88        119.87         5.55 o                         
  -8   5   3          0.65          1.54         2.14 o                         
  -7   5   3        249.55        251.09         5.58 o                         
  -6   5   3       1820.67       1674.53        17.72 o                         
  -5   5   3        143.54        133.94         3.38 o                         
  -4   5   3        646.47        642.32         7.69 o                         
  -3   5   3        851.82        884.85        10.46 o                         
  -2   5   3       1859.88       1772.97        19.08 o                         
  -1   5   3        642.64        611.16         7.14 o                         
   0   5   3       2942.26       3141.48        31.26 o                         
   1   5   3          5.82          3.30         1.30 o                         
   2   5   3          0.34          0.87         1.22 o                         
   3   5   3        564.95        612.47         8.38 o                         
   4   5   3         97.38        102.41         4.54 o                         
   5   5   3        827.60        829.22        11.06 o                         
   6   5   3         52.00         63.16         3.04 o                         
   7   5   3        187.85        167.53         6.76 o                         
   8   5   3        302.84        314.89         8.36 o                         
   9   5   3         13.80          7.78         3.26 o                         
  10   5   3        595.13        637.15        14.57 o                         
  11   5   3        600.77        572.60        19.80 o                         
  12   5   3         34.45         34.16         9.02 o                         
 -12   6   3        125.34        121.67         9.57 o                         
 -11   6   3          6.31          7.58         4.31 o                         
 -10   6   3         28.24         28.71         4.27 o                         
  -9   6   3          4.93          7.70         3.11 o                         
  -8   6   3        353.37        350.56         8.46 o                         
  -7   6   3        509.85        465.57         8.91 o                         
  -6   6   3         18.68         31.81         2.45 o                         
  -5   6   3        151.94        166.73         3.88 o                         
  -4   6   3        553.80        537.16         6.93 o                         
  -3   6   3       4916.02       5176.35        47.29 o                         
  -2   6   3        233.04        280.44         5.35 o                         
  -1   6   3        116.01        105.56         2.45 o                         
   0   6   3          9.73         25.31         1.64 o                         
   1   6   3         30.15         37.49         2.33 o                         
   2   6   3       1499.32       1586.22        18.71 o                         
   3   6   3         76.63         60.23         2.52 o                         
   4   6   3        104.16         96.28         3.11 o                         
   5   6   3         15.19         18.61         1.94 o                         
   6   6   3          1.89         42.28         5.85 o                         
   7   6   3         59.66         75.48         3.93 o                         
   8   6   3        564.61        568.28        12.05 o                         
   9   6   3          5.19         -0.35         3.08 o                         
  10   6   3          4.48         -1.60         4.51 o                         
  11   6   3         71.60         59.87         9.77 o                         
  12   6   3         77.56         76.96        10.97 o                         
 -12   7   3          0.01          3.44         5.65 o                         
 -11   7   3         19.49         21.97         5.63 o                         
 -10   7   3          0.03         -0.11         3.80 o                         
  -9   7   3         24.48         14.79         3.46 o                         
  -8   7   3          4.08          0.91         3.04 o                         
  -7   7   3        539.52        529.86        12.51 o                         
  -6   7   3        412.68        399.39         7.15 o                         
  -5   7   3         57.63         66.81         2.83 o                         
  -4   7   3         38.78         42.20         2.02 o                         
  -3   7   3          1.08         -0.62         1.26 o                         
  -2   7   3        988.56        973.18        11.29 o                         
  -1   7   3        484.66        490.09         6.33 o                         
   0   7   3        231.03        287.48         5.04 o                         
   1   7   3        136.15        227.77         4.78 o                         
   2   7   3        775.13        842.33        11.06 o                         
   3   7   3        872.66        816.12        10.82 o                         
   4   7   3        180.89        214.08         5.74 o                         
   5   7   3          5.69          5.71         1.60 o                         
   6   7   3         48.14         54.54         3.27 o                         
   7   7   3        494.92        460.40        10.66 o                         
   8   7   3        316.25        293.52         8.76 o                         
   9   7   3         56.05         43.64         7.22 o                         
  10   7   3          7.72         -0.90         5.09 o                         
  11   7   3        607.61        662.52        23.49 o                         
  12   7   3         21.26         21.78        14.04 o                         
 -12   8   3        254.73        260.08        13.15 o                         
 -11   8   3          6.22          6.23         4.85 o                         
 -10   8   3        381.83        391.18        11.21 o                         
  -9   8   3          1.85         -3.00         3.00 o                         
  -8   8   3        181.94        176.54         7.25 o                         
  -7   8   3         23.75         20.71         2.92 o                         
  -6   8   3        157.12        149.17         4.58 o                         
  -5   8   3       1890.12       1811.84        20.06 o                         
  -4   8   3         10.68         13.74         1.53 o                         
  -3   8   3        618.07        563.27         7.59 o                         
  -2   8   3         45.22         50.82         2.31 o                         
  -1   8   3        970.39       1054.69        12.17 o                         
   0   8   3        997.89       1055.47        11.18 o                         
   1   8   3       2277.83       2497.28        29.43 o                         
   2   8   3        143.81        145.79         4.47 o                         
   3   8   3       1120.24       1222.10        16.09 o                         
   4   8   3        878.99        831.47        10.79 o                         
   5   8   3        819.28        826.58        11.23 o                         
   6   8   3        167.84        169.07         5.37 o                         
   7   8   3          3.16          4.49         2.50 o                         
   8   8   3          6.81          8.39         3.80 o                         
   9   8   3        286.51        288.73        12.64 o                         
  10   8   3        495.47        520.05        26.21 o                         
  11   8   3        291.93        254.53        16.61 o                         
  12   8   3         49.71         33.84        10.09 o                         
 -12   9   3         10.27          7.83         7.30 o                         
 -11   9   3        222.11        216.27        12.49 o                         
 -10   9   3          2.76          9.72         4.06 o                         
  -9   9   3         65.22         56.44         5.74 o                         
  -8   9   3         27.42         22.94         3.70 o                         
  -7   9   3        145.07        150.28         6.01 o                         
  -6   9   3        348.09        347.94         7.38 o                         
  -5   9   3        273.24        264.10         6.20 o                         
  -4   9   3        352.43        336.52         5.84 o                         
  -3   9   3          0.05          2.14         1.36 o                         
  -2   9   3        398.09        373.04         6.26 o                         
  -1   9   3         20.66         34.08         2.27 o                         
   0   9   3         11.32         21.08         1.58 o                         
   1   9   3        244.41        212.08         4.82 o                         
   2   9   3          2.54          1.77         1.68 o                         
   3   9   3         24.58         84.39         6.90 o                         
   4   9   3        215.93        239.16         8.93 o                         
   5   9   3         56.38         67.68         4.53 o                         
   6   9   3          8.87         18.85         3.00 o                         
   7   9   3        114.39        108.38         5.99 o                         
   8   9   3         10.78          7.03         4.04 o                         
   9   9   3        155.49        139.26         9.11 o                         
  10   9   3        443.55        458.00        17.03 o                         
  11   9   3        626.24        706.40        24.93 o                         
 -11  10   3          1.10         -4.76         4.76 o                         
 -10  10   3          9.66         11.73         5.16 o                         
  -9  10   3          1.96         -0.46         3.62 o                         
  -8  10   3         99.85         86.84         5.89 o                         
  -7  10   3          0.03          2.08         2.44 o                         
  -6  10   3         88.55         98.94         4.66 o                         
  -5  10   3        432.11        425.22         8.17 o                         
  -4  10   3       1125.42       1119.38        15.69 o                         
  -3  10   3         79.44         75.39         3.71 o                         
  -2  10   3        421.54        451.06         6.47 o                         
  -1  10   3        175.97        169.57         5.05 o                         
   0  10   3         50.18         54.70         2.68 o                         
   1  10   3         51.29         65.97         3.24 o                         
   2  10   3        490.39        516.49        10.26 o                         
   3  10   3       1232.47       1286.09        18.46 o                         
   4  10   3       1633.28       1710.31        24.07 o                         
   5  10   3         18.69         17.17         3.04 o                         
   6  10   3          2.89          5.87         2.91 o                         
   7  10   3        110.39        109.29         6.05 o                         
   8  10   3         56.05         46.41         5.64 o                         
   9  10   3          2.63          0.23         5.02 o                         
  10  10   3          6.47          1.48         6.04 o                         
  11  10   3         25.88         11.53         9.58 o                         
 -11  11   3          1.88         -0.28         5.45 o                         
 -10  11   3         30.11         24.58         6.49 o                         
  -9  11   3         35.63         34.88         5.63 o                         
  -8  11   3        321.89        307.91        10.11 o                         
  -7  11   3        292.64        301.14         9.13 o                         
  -6  11   3        331.44        329.30         7.91 o                         
  -5  11   3         29.57         31.24         3.13 o                         
  -4  11   3        336.26        349.29         7.82 o                         
  -3  11   3         26.35         30.29         2.99 o                         
  -2  11   3        949.00        910.37        11.70 o                         
  -1  11   3        266.85        246.56         5.30 o                         
   0  11   3        227.81        250.49         5.60 o                         
   1  11   3          6.70          4.09         1.89 o                         
   2  11   3          4.49          4.21         1.98 o                         
   3  11   3       3080.30       3036.12        42.08 o                         
   4  11   3       2315.95       2272.86        38.33 o                         
   5  11   3        425.33        414.00        10.48 o                         
   6  11   3        106.32        112.20         5.95 o                         
   7  11   3         87.52        100.66         6.05 o                         
   8  11   3        186.11        187.01         9.65 o                         
   9  11   3         12.09          7.26         5.05 o                         
  10  11   3          3.43          6.11         6.42 o                         
  11  11   3         46.26         55.36        10.38 o                         
 -11  12   3          3.42          7.61         6.28 o                         
 -10  12   3         16.40         22.75         6.39 o                         
  -9  12   3          0.01          7.44         4.48 o                         
  -8  12   3         90.85        110.74         6.74 o                         
  -7  12   3         18.86         22.89         3.65 o                         
  -6  12   3         10.30         13.87         2.99 o                         
  -5  12   3        475.34        457.11        13.28 o                         
  -4  12   3       1768.51       1789.78        23.27 o                         
  -3  12   3          8.03          9.01         2.48 o                         
  -2  12   3          0.04          0.13         1.93 o                         
  -1  12   3         72.78         74.89         3.93 o                         
   0  12   3        340.97        376.16         7.86 o                         
   1  12   3        128.69        147.01         4.74 o                         
   2  12   3        468.47        461.55        10.15 o                         
   3  12   3        686.48        856.92        16.10 o                         
   4  12   3         29.79         24.12         3.76 o                         
   5  12   3        249.02        252.45         8.99 o                         
   6  12   3        308.50        312.30        18.27 o                         
   7  12   3          5.40          5.16         4.15 o                         
   8  12   3          0.02         -3.49         4.61 o                         
   9  12   3        185.65        189.87        12.48 o                         
  10  12   3          4.57          8.75         8.20 o                         
 -10  13   3         74.65         91.47        11.10 o                         
  -9  13   3          5.63          2.43         5.18 o                         
  -8  13   3          0.08         -4.38         4.38 o                         
  -7  13   3         16.13         15.30         3.54 o                         
  -6  13   3         12.35         10.98         3.40 o                         
  -5  13   3          4.06          1.72         2.63 o                         
  -4  13   3        144.62        139.32         6.00 o                         
  -3  13   3        154.38        133.11         6.22 o                         
  -2  13   3        278.12        260.54         7.20 o                         
  -1  13   3        400.09        404.79         9.02 o                         
   0  13   3         11.37          5.74         2.42 o                         
   1  13   3         16.42         12.57         2.88 o                         
   2  13   3          3.39          0.21         2.26 o                         
   3  13   3        164.15        139.85         5.98 o                         
   4  13   3        707.25        690.71        15.04 o                         
   5  13   3         86.18         79.10         5.68 o                         
   6  13   3         11.52         19.30         3.95 o                         
   7  13   3          4.57          4.95         3.95 o                         
   8  13   3          3.08          7.77         5.31 o                         
   9  13   3          2.05         -2.95         6.14 o                         
  10  13   3         27.62         32.81         9.68 o                         
 -10  14   3         31.21         20.50         7.91 o                         
  -9  14   3         34.49         28.28         7.41 o                         
  -8  14   3         50.80         60.74         7.34 o                         
  -7  14   3        207.74        191.37         8.77 o                         
  -6  14   3          0.98         -0.01         3.24 o                         
  -5  14   3          4.79          2.03         2.89 o                         
  -4  14   3         88.07         82.50         5.24 o                         
  -3  14   3        746.61        719.07        12.77 o                         
  -2  14   3        146.90        155.08         6.30 o                         
  -1  14   3        251.71        243.84         8.31 o                         
   0  14   3        152.79        152.08         6.09 o                         
   1  14   3         12.79         11.10         3.41 o                         
   2  14   3        142.91        144.65         5.90 o                         
   3  14   3          3.82          2.96         2.79 o                         
   4  14   3       1315.72       1282.90        20.87 o                         
   5  14   3        196.95        210.89         8.56 o                         
   6  14   3          0.95          0.06         3.89 o                         
   7  14   3        187.00        202.83        10.09 o                         
   8  14   3          2.86         -2.16         5.49 o                         
   9  14   3         98.75        111.62        10.78 o                         
  -9  15   3          0.59         -2.74         7.47 o                         
  -8  15   3        103.63         83.27        14.33 o                         
  -7  15   3        123.41        127.89         7.66 o                         
  -6  15   3         42.98         52.85         5.48 o                         
  -5  15   3         12.27         12.00         3.50 o                         
  -4  15   3        551.14        558.15        11.57 o                         
  -3  15   3        531.70        542.02        11.21 o                         
  -2  15   3        113.99        119.89         6.33 o                         
  -1  15   3          8.44          4.35         3.50 o                         
   0  15   3         86.22         84.54         5.69 o                         
   1  15   3        437.05        446.48        10.20 o                         
   2  15   3        239.45        234.92         8.02 o                         
   3  15   3        498.48        517.85        10.88 o                         
   4  15   3        705.16        696.77        14.67 o                         
   5  15   3        647.72        628.25        15.52 o                         
   6  15   3         63.21         74.44         6.10 o                         
   7  15   3         30.62         29.44         5.79 o                         
   8  15   3         18.14         11.91         6.37 o                         
   9  15   3         11.00         17.97         7.14 o                         
  -9  16   3          6.68          3.42         8.13 o                         
  -8  16   3          0.30          1.29         7.35 o                         
  -7  16   3          0.02         -4.98         4.98 o                         
  -6  16   3         56.53         53.67         5.77 o                         
  -5  16   3         15.38         17.11         4.47 o                         
  -4  16   3        725.50        681.97        13.59 o                         
  -3  16   3        113.93        108.22         7.13 o                         
  -2  16   3          0.01         -1.08         3.51 o                         
  -1  16   3         27.59         31.02         4.72 o                         
   0  16   3         39.95         34.44         5.11 o                         
   1  16   3         83.13         82.39         5.81 o                         
   2  16   3        271.85        288.28         9.22 o                         
   3  16   3         83.55         84.03         6.99 o                         
   4  16   3         25.56         23.01         4.85 o                         
   5  16   3         24.52         37.77         5.22 o                         
   6  16   3        124.95        138.13         9.71 o                         
   7  16   3          1.93          7.21         5.39 o                         
   8  16   3          7.13          6.59         6.21 o                         
  -8  17   3         80.59         79.00        10.08 o                         
  -7  17   3          0.64         -1.04         5.19 o                         
  -6  17   3          0.10         -4.58         4.58 o                         
  -5  17   3         15.40         12.21         4.70 o                         
  -4  17   3        172.19        171.50         8.73 o                         
  -3  17   3        238.38        245.11        10.78 o                         
  -2  17   3         75.54         88.15         6.80 o                         
  -1  17   3          5.99          9.47         5.09 o                         
   0  17   3         36.44         31.57         5.92 o                         
   1  17   3        308.50        309.18        12.38 o                         
   2  17   3          0.28         -3.80         3.80 o                         
   3  17   3         36.06         26.76         5.42 o                         
   4  17   3         11.41         -0.36         5.29 o                         
   5  17   3        143.24        142.79         9.53 o                         
   6  17   3        127.70        134.03         9.77 o                         
   7  17   3          0.75          2.31         5.96 o                         
   8  17   3         77.70         65.97        27.79 o                         
  -7  18   3        146.88        148.13        10.10 o                         
  -6  18   3         19.60          7.73         5.54 o                         
  -5  18   3          1.03         -0.76         4.83 o                         
  -4  18   3         46.46         62.30         9.60 o                         
  -3  18   3        949.07        965.39        22.57 o                         
  -2  18   3         99.40        115.09         8.18 o                         
  -1  18   3        261.90        286.38        12.93 o                         
   0  18   3        175.73        202.04        10.95 o                         
   1  18   3         19.04         24.58         5.68 o                         
   2  18   3        221.25        233.53        13.16 o                         
   3  18   3        174.32        165.62        11.14 o                         
   4  18   3         63.52         90.39        14.41 o                         
   5  18   3          2.81          4.16         6.17 o                         
   6  18   3         24.80         34.91         8.93 o                         
   7  18   3          2.50         -6.30         6.30 o                         
  -6  19   3          0.26          3.36         6.43 o                         
  -5  19   3          0.73          6.15         6.11 o                         
  -4  19   3         72.59         68.30         8.39 o                         
  -3  19   3         40.54         39.50         7.24 o                         
  -2  19   3          4.91         12.22         5.88 o                         
  -1  19   3        152.05        167.18        11.01 o                         
   0  19   3         36.57         37.90         6.89 o                         
   1  19   3         43.98         55.40        10.03 o                         
   2  19   3         24.38          8.23         6.75 o                         
   3  19   3          9.33          2.63         7.73 o                         
   4  19   3          0.87         -8.55        11.87 o                         
   5  19   3        273.66        249.08        17.02 o                         
   6  19   3         35.94         54.13        10.29 o                         
  -5  20   3         68.62         70.44        10.04 o                         
  -4  20   3          4.86          5.95         6.61 o                         
  -3  20   3          4.99          1.30         5.79 o                         
  -2  20   3        348.21        325.78        17.08 o                         
  -1  20   3          0.15         -2.49         5.99 o                         
   0  20   3        126.50        131.52        20.86 o                         
   1  20   3          5.39         -0.93         7.52 o                         
   2  20   3         37.73         28.63        10.22 o                         
   3  20   3          6.07          2.91        10.04 o                         
   4  20   3          5.52         10.94        11.22 o                         
   5  20   3         40.62         43.68        19.19 o                         
  -3  21   3         13.24         -1.09         7.12 o                         
  -2  21   3         75.48         76.65        14.42 o                         
  -1  21   3         14.21         12.33         7.54 o                         
   0  21   3         72.37         68.61        13.18 o                         
   1  21   3        143.78        113.33        29.12 o                         
   2  21   3         28.46         36.98        10.39 o                         
   3  21   3          0.24         -1.08         9.52 o                         
 -13   0   4        187.17        213.65        16.40 o                         
 -12   0   4          1.63         -0.57         5.91 o                         
 -11   0   4         16.85         12.12         4.49 o                         
 -10   0   4        599.65        543.39        19.71 o                         
  -9   0   4        865.44        890.27        17.90 o                         
  -8   0   4        237.40        237.55         8.44 o                         
  -7   0   4        275.56        258.17         7.83 o                         
  -6   0   4          4.53          6.84         2.31 o                         
  -5   0   4        167.41        179.97         5.47 o                         
  -4   0   4       8413.74       8778.00        98.85 o                         
  -3   0   4      11418.33      12413.52       165.72 o                         
  -2   0   4       1003.94        923.26        12.75 o                         
  -1   0   4       4229.04       4067.69        65.76 o                         
   0   0   4         15.73         22.82         2.22 o                         
   1   0   4       2054.58       1933.49        37.39 o                         
   2   0   4        192.31        219.18         4.85 o                         
   3   0   4        112.27        113.80         5.42 o                         
   4   0   4       2721.26       2891.72        58.19 o                         
   5   0   4        140.30        130.90         6.98 o                         
   6   0   4       1745.76       1774.64        40.69 o                         
   7   0   4          0.38          0.71         4.38 o                         
   8   0   4        674.95        608.45        21.49 o                         
   9   0   4          4.55          1.70         5.96 o                         
  10   0   4        880.46        888.62        30.00 o                         
  11   0   4        289.40        255.88        17.29 o                         
  12   0   4        263.58        286.28        19.65 o                         
 -13   1   4         15.06         24.69         6.35 o                         
 -12   1   4        111.99        124.15         6.65 o                         
 -11   1   4        221.21        241.50        11.28 o                         
 -10   1   4        332.07        320.30         7.92 o                         
  -9   1   4        178.55        149.97         5.38 o                         
  -8   1   4         72.49         76.05         3.87 o                         
  -7   1   4          2.23          3.64         1.68 o                         
  -6   1   4         39.02         27.98         2.08 o                         
  -5   1   4         77.21         62.62         2.51 o                         
  -4   1   4        240.06        274.52         4.04 o                         
  -3   1   4        872.59       1040.61        10.85 o                         
  -2   1   4         16.63         30.56         1.21 o                         
  -1   1   4        665.83        728.43        10.04 o                         
   0   1   4       2113.76       2015.19        25.71 o                         
   1   1   4        271.37        292.29         5.12 o                         
   2   1   4       1251.12       1197.03        15.82 o                         
   3   1   4       1112.09       1166.18        14.78 o                         
   4   1   4       1287.82       1389.55        22.00 o                         
   5   1   4       2499.49       2604.45        32.81 o                         
   6   1   4        219.92        230.79         7.54 o                         
   7   1   4         20.55         19.74         3.36 o                         
   8   1   4         86.32         84.43         7.60 o                         
   9   1   4         40.59         32.83         5.54 o                         
  10   1   4         19.67         17.84         4.49 o                         
  11   1   4         83.54         92.35         7.95 o                         
  12   1   4        192.32        183.43        11.63 o                         
 -13   2   4        104.40        126.69        10.12 o                         
 -12   2   4         43.30         41.11         5.29 o                         
 -11   2   4         38.21         35.87         4.08 o                         
 -10   2   4         97.58        112.63         5.41 o                         
  -9   2   4         56.18         65.22         3.78 o                         
  -8   2   4          4.51          2.70         2.02 o                         
  -7   2   4        355.52        325.13         6.23 o                         
  -6   2   4         32.69         34.35         2.51 o                         
  -5   2   4          0.44         -1.01         1.15 o                         
  -4   2   4        417.75        407.05         4.81 o                         
  -3   2   4       1629.28       1728.24        17.43 o                         
  -2   2   4         16.36         29.52         1.20 o                         
  -1   2   4       4054.36       4000.24        38.84 o                         
   0   2   4        171.79        192.70         3.89 o                         
   1   2   4       2170.32       2278.16        25.07 o                         
   2   2   4         77.40         76.04         2.56 o                         
   3   2   4        394.43        347.42         6.51 o                         
   4   2   4        324.06        297.50         5.86 o                         
   5   2   4       1456.53       1466.48        19.19 o                         
   6   2   4        189.03        197.11         9.42 o                         
   7   2   4         83.01         67.15         4.93 o                         
   8   2   4        130.60        130.92         6.69 o                         
   9   2   4          6.69          7.38         3.28 o                         
  10   2   4         10.35         13.01         4.13 o                         
  11   2   4          8.50          5.52         6.06 o                         
  12   2   4         49.57         51.93         7.71 o                         
 -13   3   4         10.26          5.97         5.69 o                         
 -12   3   4         37.79         37.37         6.02 o                         
 -11   3   4        110.71        115.52         6.66 o                         
 -10   3   4         88.87         94.34         6.46 o                         
  -9   3   4        638.72        620.92        10.78 o                         
  -8   3   4        443.13        407.04         7.99 o                         
  -7   3   4        541.85        507.64        10.30 o                         
  -6   3   4        312.77        330.22         5.70 o                         
  -5   3   4       1865.33       1852.83        17.98 o                         
  -4   3   4       1948.26       2091.46        18.87 o                         
  -3   3   4       1730.92       1844.73        18.57 o                         
  -2   3   4       4413.82       4593.06        38.28 o                         
  -1   3   4       1437.85       1476.89        15.38 o                         
   0   3   4        380.05        322.33         4.67 o                         
   1   3   4        655.25        711.28         8.94 o                         
   2   3   4        197.60        171.01         3.80 o                         
   3   3   4        532.05        531.16         7.47 o                         
   4   3   4        487.17        477.25         7.20 o                         
   5   3   4       1110.48       1089.44        13.45 o                         
   6   3   4        149.02        169.76         4.98 o                         
   7   3   4        371.59        360.65         8.90 o                         
   8   3   4        217.82        193.79         7.22 o                         
   9   3   4       1717.68       1622.78        26.23 o                         
  10   3   4         48.59         47.47         5.12 o                         
  11   3   4          3.71         -2.94         5.79 o                         
  12   3   4        520.67        575.36        28.63 o                         
 -13   4   4        122.47        148.79        11.30 o                         
 -12   4   4          0.01         -4.27         4.27 o                         
 -11   4   4        200.58        207.74         8.87 o                         
 -10   4   4        387.68        393.25         9.72 o                         
  -9   4   4        155.85        146.72         5.65 o                         
  -8   4   4        163.49        161.47         6.54 o                         
  -7   4   4         21.28         11.49         2.12 o                         
  -6   4   4         79.84         78.92         2.78 o                         
  -5   4   4         16.50          9.94         1.21 o                         
  -4   4   4        594.73        560.62         7.36 o                         
  -3   4   4       1965.77       2205.60        21.20 o                         
  -2   4   4        283.86        297.90         4.83 o                         
  -1   4   4        577.31        573.07         6.96 o                         
   0   4   4       1803.77       2013.15        20.70 o                         
   1   4   4       3747.27       3934.48        42.86 o                         
   2   4   4        358.17        355.63         7.19 o                         
   3   4   4          5.92          4.01         1.07 o                         
   4   4   4       1302.26       1339.95        15.73 o                         
   5   4   4        270.28        267.84         5.55 o                         
   6   4   4       1085.70       1104.48        14.93 o                         
   7   4   4         42.05         45.81         3.75 o                         
   8   4   4         90.13         71.87         4.77 o                         
   9   4   4         39.01         42.43         4.50 o                         
  10   4   4        122.28        134.30         7.26 o                         
  11   4   4         22.46         35.92        14.90 o                         
  12   4   4         99.66        102.46        21.71 o                         
 -13   5   4         12.59         14.08         7.25 o                         
 -12   5   4          0.09          6.66         5.10 o                         
 -11   5   4         59.43         69.72         5.53 o                         
 -10   5   4          6.29          1.38         3.35 o                         
  -9   5   4         21.89         13.23         2.99 o                         
  -8   5   4         76.90         74.22         3.79 o                         
  -7   5   4        460.10        416.27         7.45 o                         
  -6   5   4         70.69         68.02         2.58 o                         
  -5   5   4          5.88          5.21         1.22 o                         
  -4   5   4         26.91         31.78         1.74 o                         
  -3   5   4        238.83        243.24         4.71 o                         
  -2   5   4        229.61        198.42         3.86 o                         
  -1   5   4         73.74         85.33         2.91 o                         
   0   5   4       6144.72       6621.80        63.99 o                         
   1   5   4         64.89         71.29         3.16 o                         
   2   5   4        974.26       1103.80        15.50 o                         
   3   5   4         51.55         40.08         1.87 o                         
   4   5   4         33.39         42.91         2.59 o                         
   5   5   4         31.14         46.17         2.59 o                         
   6   5   4        102.15        118.74         4.26 o                         
   7   5   4          0.37         -1.17         2.32 o                         
   8   5   4          8.05         11.35         3.09 o                         
   9   5   4         32.00         38.59         4.39 o                         
  10   5   4         32.78         22.66         5.18 o                         
  11   5   4        127.06        132.36        12.59 o                         
  12   5   4         65.89         75.69        11.75 o                         
 -12   6   4         33.26         38.84         6.71 o                         
 -11   6   4        148.42        164.31         7.74 o                         
 -10   6   4        167.41        159.38         7.11 o                         
  -9   6   4         45.74         44.53         4.37 o                         
  -8   6   4        188.76        189.20         6.81 o                         
  -7   6   4        284.57        267.31         6.52 o                         
  -6   6   4       1008.83        921.07        12.15 o                         
  -5   6   4        107.61        108.08         3.26 o                         
  -4   6   4       1089.92       1056.80        14.18 o                         
  -3   6   4       2669.56       2671.53        29.61 o                         
  -2   6   4        363.63        359.40         6.05 o                         
  -1   6   4        148.14        117.45         3.46 o                         
   0   6   4         57.46         53.78         1.99 o                         
   1   6   4        140.10        182.79         4.78 o                         
   2   6   4        307.19        278.21         6.72 o                         
   3   6   4        397.46        453.21         8.40 o                         
   4   6   4        274.01        320.12         6.15 o                         
   5   6   4       1113.19       1185.37        14.33 o                         
   6   6   4        330.45        314.90         6.72 o                         
   7   6   4          0.00         -0.33         2.42 o                         
   8   6   4       1146.38       1113.65        22.40 o                         
   9   6   4         23.18         18.05         4.74 o                         
  10   6   4        302.27        284.11        13.01 o                         
  11   6   4        478.76        475.91        21.40 o                         
  12   6   4        235.07        218.69        24.16 o                         
 -12   7   4         73.32         66.04         8.33 o                         
 -11   7   4        120.16        123.83         7.32 o                         
 -10   7   4          2.05          5.59         3.51 o                         
  -9   7   4         14.22         16.51         3.88 o                         
  -8   7   4        170.49        157.93         7.25 o                         
  -7   7   4         10.57          8.78         2.69 o                         
  -6   7   4        347.51        359.80         7.06 o                         
  -5   7   4        234.39        208.99         5.36 o                         
  -4   7   4        291.41        312.57         6.03 o                         
  -3   7   4        778.29        842.70        11.33 o                         
  -2   7   4       1163.46       1190.92        15.17 o                         
  -1   7   4       1581.60       1693.59        18.57 o                         
   0   7   4        632.73        636.00         8.52 o                         
   1   7   4          7.01         15.65         2.11 o                         
   2   7   4       1224.62       1283.29        18.14 o                         
   3   7   4        314.34        282.49         6.55 o                         
   4   7   4        205.76        175.48         4.78 o                         
   5   7   4       1057.88        919.85        13.31 o                         
   6   7   4          6.76          7.39         2.10 o                         
   7   7   4         19.39         23.26         3.74 o                         
   8   7   4          0.04          0.44         3.64 o                         
   9   7   4         19.63         17.45         4.86 o                         
  10   7   4         15.63         16.26         5.62 o                         
  11   7   4         53.72         50.22         9.25 o                         
  12   7   4          4.64          0.38         8.01 o                         
 -12   8   4         13.30          8.23         6.46 o                         
 -11   8   4         24.98         24.49         5.28 o                         
 -10   8   4        130.10        151.25         7.51 o                         
  -9   8   4          0.14         -3.00         3.00 o                         
  -8   8   4         10.17          4.73         3.07 o                         
  -7   8   4         64.41         63.85         4.04 o                         
  -6   8   4        285.04        277.56         6.51 o                         
  -5   8   4        272.74        260.95         6.79 o                         
  -4   8   4          5.47          8.60         1.83 o                         
  -3   8   4       1254.96       1322.26        18.39 o                         
  -2   8   4          5.62          9.90         1.76 o                         
  -1   8   4         93.18        103.79         3.34 o                         
   0   8   4        372.05        405.11         6.63 o                         
   1   8   4        185.10        204.09         5.24 o                         
   2   8   4         78.84         77.74         4.01 o                         
   3   8   4          2.68         -0.76         1.90 o                         
   4   8   4         90.91        101.55         5.82 o                         
   5   8   4         33.37         28.17         3.57 o                         
   6   8   4         33.69         30.20         3.42 o                         
   7   8   4         44.53         30.25         4.35 o                         
   8   8   4          4.11          1.94         3.68 o                         
   9   8   4         41.42         31.32         5.46 o                         
  10   8   4        211.62        202.47        12.30 o                         
  11   8   4          6.06         13.44         8.02 o                         
  12   8   4        103.01        130.37        30.44 o                         
 -12   9   4         64.09         71.24         8.34 o                         
 -11   9   4         30.03         37.58         6.57 o                         
 -10   9   4        857.87        934.28        18.77 o                         
  -9   9   4         58.64         51.04         5.62 o                         
  -8   9   4        139.16        143.27         6.92 o                         
  -7   9   4          0.12          3.91         2.21 o                         
  -6   9   4        101.20        105.66         5.09 o                         
  -5   9   4       1196.46       1130.03        15.19 o                         
  -4   9   4        358.05        340.68         7.26 o                         
  -3   9   4        192.72        199.23         5.54 o                         
  -2   9   4        742.07        768.11        10.11 o                         
  -1   9   4        505.49        461.08         6.90 o                         
   0   9   4        858.23        842.72        10.30 o                         
   1   9   4         22.62         28.21         2.59 o                         
   2   9   4         85.12         88.24         4.93 o                         
   3   9   4         35.50         42.85         3.64 o                         
   4   9   4        720.27        652.07        15.54 o                         
   5   9   4         50.93         55.92         4.36 o                         
   6   9   4          4.41          4.54         2.70 o                         
   7   9   4        208.44        200.29         8.62 o                         
   8   9   4        120.85        111.97         7.22 o                         
   9   9   4        294.91        329.23        13.78 o                         
  10   9   4        115.70        128.04         9.81 o                         
  11   9   4        113.08        115.17        11.18 o                         
 -11  10   4         93.06        108.71         8.04 o                         
 -10  10   4          3.66          7.71         4.26 o                         
  -9  10   4        116.71        121.52         6.68 o                         
  -8  10   4         82.08         71.57         5.34 o                         
  -7  10   4        115.63        121.63         5.27 o                         
  -6  10   4        639.87        640.07        11.36 o                         
  -5  10   4          0.60         -0.81         2.05 o                         
  -4  10   4         67.32         62.37         3.78 o                         
  -3  10   4        351.38        345.14         7.46 o                         
  -2  10   4        965.49        974.29        12.99 o                         
  -1  10   4         32.84         22.91         2.18 o                         
   0  10   4        232.39        226.09         4.80 o                         
   1  10   4        479.02        483.85         7.76 o                         
   2  10   4        113.95        104.83         5.01 o                         
   3  10   4       1099.25       1099.96        18.87 o                         
   4  10   4        599.68        563.57        12.01 o                         
   5  10   4         14.63         11.00         3.26 o                         
   6  10   4        343.32        346.91        10.70 o                         
   7  10   4         14.39         19.37         3.86 o                         
   8  10   4        194.98        189.72        10.60 o                         
   9  10   4         64.09         54.51         6.44 o                         
  10  10   4         11.82         12.37         6.07 o                         
  11  10   4        119.00        136.50        12.09 o                         
 -11  11   4         49.11         49.13         9.77 o                         
 -10  11   4          3.92          1.72         4.38 o                         
  -9  11   4          4.83          8.12         4.15 o                         
  -8  11   4         38.45         49.14         6.06 o                         
  -7  11   4        120.79        123.20         5.60 o                         
  -6  11   4          4.89         -2.44         2.62 o                         
  -5  11   4        283.28        277.82         7.44 o                         
  -4  11   4        242.32        236.46         6.72 o                         
  -3  11   4         15.46         11.34         2.53 o                         
  -2  11   4        184.01        175.16         5.94 o                         
  -1  11   4          3.79          1.69         1.49 o                         
   0  11   4         21.87         22.83         2.34 o                         
   1  11   4        201.92        203.62         5.76 o                         
   2  11   4        293.42        318.63         8.04 o                         
   3  11   4         86.85         77.13         5.23 o                         
   4  11   4         34.06         34.92         4.27 o                         
   5  11   4        133.64        111.54         6.39 o                         
   6  11   4        120.50        125.58         6.58 o                         
   7  11   4         46.78         49.94         6.04 o                         
   8  11   4          0.56          1.39         4.30 o                         
   9  11   4          0.55         -5.01         5.01 o                         
  10  11   4          9.62         15.78         6.68 o                         
  11  11   4        112.57        127.78        14.19 o                         
 -11  12   4        123.91        134.05         9.83 o                         
 -10  12   4         33.98         34.03         7.29 o                         
  -9  12   4        293.85        273.92        11.14 o                         
  -8  12   4          0.25          1.40         3.66 o                         
  -7  12   4         19.87         17.72         3.54 o                         
  -6  12   4        248.05        231.46         7.86 o                         
  -5  12   4        218.31        222.01         9.11 o                         
  -4  12   4        756.41        737.45        12.66 o                         
  -3  12   4         56.69         57.94         4.04 o                         
  -2  12   4          0.46          0.31         2.35 o                         
  -1  12   4          2.74          3.14         1.98 o                         
   0  12   4         37.47         35.83         2.86 o                         
   1  12   4        294.90        292.26         6.88 o                         
   2  12   4         21.35         17.82         2.87 o                         
   3  12   4        499.08        458.32        13.17 o                         
   4  12   4        177.52        222.13         8.93 o                         
   5  12   4          9.28         13.32         3.80 o                         
   6  12   4        747.72        741.19        15.11 o                         
   7  12   4         56.61         66.27         5.70 o                         
   8  12   4          2.70         -0.59         4.51 o                         
   9  12   4         27.33         20.56         6.04 o                         
  10  12   4         42.73         52.50         8.75 o                         
 -10  13   4        556.72        563.38        17.96 o                         
  -9  13   4         12.93         14.34         5.95 o                         
  -8  13   4         38.19         39.29         5.48 o                         
  -7  13   4         58.91         61.11         4.85 o                         
  -6  13   4         18.65         15.34         3.61 o                         
  -5  13   4        110.80        117.78         5.82 o                         
  -4  13   4        510.02        514.54        10.62 o                         
  -3  13   4         22.97         26.83         3.48 o                         
  -2  13   4         40.43         42.72         3.73 o                         
  -1  13   4        190.64        177.61         6.80 o                         
   0  13   4        283.41        294.45         7.98 o                         
   1  13   4         55.27         54.13         4.17 o                         
   2  13   4       1204.97       1175.93        17.06 o                         
   3  13   4          2.01          0.96         2.83 o                         
   4  13   4          0.08          4.16         3.42 o                         
   5  13   4        715.38        718.89        16.31 o                         
   6  13   4         26.51         22.39         4.23 o                         
   7  13   4        422.24        433.10        13.82 o                         
   8  13   4          9.53          1.47         5.38 o                         
   9  13   4         93.77        100.27        10.65 o                         
  10  13   4          2.72         -0.09         7.23 o                         
 -10  14   4        116.68        114.65        10.70 o                         
  -9  14   4        281.29        298.67        15.69 o                         
  -8  14   4         29.95         25.07         6.30 o                         
  -7  14   4          4.36          7.53         3.72 o                         
  -6  14   4        552.15        562.92        12.52 o                         
  -5  14   4          3.12          6.16         3.17 o                         
  -4  14   4          8.47          5.95         2.99 o                         
  -3  14   4         50.60         60.17         4.47 o                         
  -2  14   4         12.92         17.80         3.30 o                         
  -1  14   4          3.82          2.32         3.02 o                         
   0  14   4          5.57          7.62         3.07 o                         
   1  14   4         20.55         20.33         3.21 o                         
   2  14   4         24.21         23.98         4.09 o                         
   3  14   4        455.69        449.28        10.60 o                         
   4  14   4       1298.09       1248.27        20.11 o                         
   5  14   4        785.66        727.25        16.84 o                         
   6  14   4         24.30         19.34         4.80 o                         
   7  14   4         53.55         38.82         6.45 o                         
   8  14   4         15.77          7.11         6.53 o                         
   9  14   4         10.70         15.64         7.38 o                         
  -9  15   4          0.99         -4.48         7.22 o                         
  -8  15   4          0.86         -1.43         5.83 o                         
  -7  15   4        158.83        141.82         9.13 o                         
  -6  15   4          5.60          4.04         3.88 o                         
  -5  15   4         95.59        108.52         6.08 o                         
  -4  15   4         11.18         10.27         3.30 o                         
  -3  15   4        325.86        305.79         8.64 o                         
  -2  15   4        428.08        431.87        11.43 o                         
  -1  15   4         79.56         83.17         5.92 o                         
   0  15   4        238.03        231.39        10.03 o                         
   1  15   4        127.98        128.18         6.95 o                         
   2  15   4          6.78          2.99         3.02 o                         
   3  15   4          0.16         -3.33         3.40 o                         
   4  15   4        154.97        163.75         7.61 o                         
   5  15   4        288.18        292.84        12.95 o                         
   6  15   4          0.21         -4.02         4.02 o                         
   7  15   4         11.90          8.84         6.14 o                         
   8  15   4          1.65         -2.87         6.21 o                         
   9  15   4        102.15        119.08        11.68 o                         
  -8  16   4         33.98         21.42         8.54 o                         
  -7  16   4          2.27          6.11         5.12 o                         
  -6  16   4        118.99        126.27         7.84 o                         
  -5  16   4         11.58         14.21         3.85 o                         
  -4  16   4        258.41        265.83         9.16 o                         
  -3  16   4        663.80        667.65        14.95 o                         
  -2  16   4         14.14         14.04         4.05 o                         
  -1  16   4         30.70         33.48         5.50 o                         
   0  16   4          9.83          9.11         4.47 o                         
   1  16   4        755.01        800.77        25.43 o                         
   2  16   4          3.54          0.60         3.76 o                         
   3  16   4        219.82        225.87         8.55 o                         
   4  16   4        129.26        150.84         7.52 o                         
   5  16   4        212.78        210.10        10.47 o                         
   6  16   4        873.05        833.29        19.07 o                         
   7  16   4         47.02         46.69         8.43 o                         
   8  16   4         65.51         67.53         9.88 o                         
  -8  17   4         55.98         49.66        10.20 o                         
  -7  17   4         67.29         67.65         8.34 o                         
  -6  17   4         32.17         32.77         5.67 o                         
  -5  17   4         38.96         44.23         5.57 o                         
  -4  17   4          6.64          1.96         4.34 o                         
  -3  17   4        119.13        115.95         7.42 o                         
  -2  17   4        400.93        401.05        12.63 o                         
  -1  17   4         59.77         68.74         6.03 o                         
   0  17   4          0.47          1.88         4.42 o                         
   1  17   4        173.42        165.24         9.09 o                         
   2  17   4        129.30        134.74         8.56 o                         
   3  17   4         10.46          0.90         5.31 o                         
   4  17   4          0.02          1.87         4.53 o                         
   5  17   4        360.20        319.46        14.11 o                         
   6  17   4         65.33         52.61         7.59 o                         
   7  17   4         53.39         55.06         9.58 o                         
  -7  18   4         22.88          8.79         6.74 o                         
  -6  18   4          7.48          1.91         5.66 o                         
  -5  18   4          4.13          8.22         5.58 o                         
  -4  18   4          3.89          3.63         4.94 o                         
  -3  18   4        262.13        261.06        11.50 o                         
  -2  18   4        167.31        164.72         9.38 o                         
  -1  18   4        110.33        107.43        10.16 o                         
   0  18   4          6.01         -2.64         4.78 o                         
   1  18   4         16.56         18.14         5.53 o                         
   2  18   4          0.96         -1.55         5.08 o                         
   3  18   4          4.39          7.51         6.91 o                         
   4  18   4         14.16         12.18         8.67 o                         
   5  18   4        169.28        165.57        13.54 o                         
   6  18   4          9.50         12.34         6.44 o                         
  -6  19   4          0.01          0.33         6.45 o                         
  -5  19   4         12.20          7.85         6.49 o                         
  -4  19   4         74.13         64.12         8.34 o                         
  -3  19   4        296.75        296.99        17.35 o                         
  -2  19   4        896.08        884.63        27.07 o                         
  -1  19   4        132.80        138.80         9.14 o                         
   0  19   4         62.23         67.51         7.09 o                         
   1  19   4          7.00         -2.96         6.06 o                         
   2  19   4        374.77        348.02        25.67 o                         
   3  19   4         31.52         39.08        10.38 o                         
   4  19   4        360.69        314.73        60.85 o                         
   5  19   4        241.25        249.28        16.96 o                         
  -4  20   4        122.96        126.08        10.55 o                         
  -3  20   4        258.34        281.15        15.04 o                         
  -2  20   4         10.72         13.85         6.71 o                         
  -1  20   4         22.65         28.89         7.42 o                         
   0  20   4         35.25         35.58         7.64 o                         
   1  20   4         64.00         55.72         9.51 o                         
   2  20   4         13.08         26.38         8.65 o                         
   3  20   4         57.97         36.75        13.94 o                         
   4  20   4         24.85         27.00        13.33 o                         
  -2  21   4        220.72        187.85        12.75 o                         
  -1  21   4         38.03         40.47        11.18 o                         
   0  21   4          6.27          3.09         7.68 o                         
   1  21   4         14.21         18.35         8.26 o                         
   2  21   4         16.19         13.04        13.99 o                         
 -13   1   5        204.72        226.09        14.41 o                         
 -12   1   5         47.74         41.73         5.73 o                         
 -11   1   5        126.80        132.02         6.09 o                         
 -10   1   5        116.76        115.80         5.37 o                         
  -9   1   5         31.60         22.17         2.86 o                         
  -8   1   5        751.34        765.02        10.71 o                         
  -7   1   5         39.39         29.19         2.31 o                         
  -6   1   5        311.25        281.37         5.06 o                         
  -5   1   5         68.36         42.58         1.99 o                         
  -4   1   5        861.02        887.72         9.84 o                         
  -3   1   5       1800.87       1911.55        17.13 o                         
  -2   1   5         74.28         60.13         2.29 o                         
  -1   1   5       3657.99       3907.01        45.21 o                         
   0   1   5       1041.74       1120.80        17.34 o                         
   1   1   5       6991.85       7430.69       105.63 o                         
   2   1   5         25.22         26.27         2.08 o                         
   3   1   5        339.20        330.09         7.18 o                         
   4   1   5         70.10         55.15         3.29 o                         
   5   1   5        114.72        142.28         5.98 o                         
   6   1   5        462.88        440.16        14.67 o                         
   7   1   5        116.29         98.58         6.68 o                         
   8   1   5          0.75          0.85         3.66 o                         
   9   1   5         10.77         13.04         4.58 o                         
  10   1   5        646.73        655.15        16.82 o                         
  11   1   5        166.32        144.01         8.69 o                         
  12   1   5          7.05          7.68         6.57 o                         
 -13   2   5          0.48         -4.05         5.78 o                         
 -12   2   5        441.32        479.61        12.75 o                         
 -11   2   5        359.12        414.92        10.30 o                         
 -10   2   5          7.23          5.59         2.65 o                         
  -9   2   5        894.51        858.23        12.09 o                         
  -8   2   5        474.65        421.56         7.47 o                         
  -7   2   5        689.90        607.91         9.16 o                         
  -6   2   5          9.79          9.57         1.66 o                         
  -5   2   5        616.72        606.40         7.97 o                         
  -4   2   5        120.03        148.92         3.91 o                         
  -3   2   5        186.72        176.43         3.09 o                         
  -2   2   5       4097.70       4337.08        37.57 o                         
  -1   2   5        277.86        346.13         5.94 o                         
   0   2   5       2841.93       2733.41        32.33 o                         
   1   2   5         33.25         51.29         2.07 o                         
   2   2   5       1385.65       1404.71        16.73 o                         
   3   2   5        762.94        712.89        10.80 o                         
   4   2   5         63.12         60.38         3.38 o                         
   5   2   5        406.53        386.95        11.78 o                         
   6   2   5          7.98          5.89         2.94 o                         
   7   2   5        537.79        512.84        13.26 o                         
   8   2   5          0.05          2.85         3.25 o                         
   9   2   5        437.90        412.57        11.34 o                         
  10   2   5          2.73         -0.84         4.00 o                         
  11   2   5         60.19         57.16         6.32 o                         
  12   2   5        493.59        544.54        22.67 o                         
 -13   3   5         37.51         44.49         7.36 o                         
 -12   3   5         50.59         54.69         5.58 o                         
 -11   3   5         10.01          7.63         3.84 o                         
 -10   3   5          1.16          3.46         2.89 o                         
  -9   3   5        188.13        143.81         5.45 o                         
  -8   3   5          8.78          1.75         2.02 o                         
  -7   3   5         27.49         37.60         3.43 o                         
  -6   3   5         18.65         20.12         1.93 o                         
  -5   3   5         47.55         40.61         2.32 o                         
  -4   3   5          2.02          1.62         0.95 o                         
  -3   3   5        715.82        727.25         8.08 o                         
  -2   3   5        275.71        279.51         3.81 o                         
  -1   3   5       1306.61       1378.56        14.84 o                         
   0   3   5         72.53         64.57         2.37 o                         
   1   3   5         52.93         75.43         2.62 o                         
   2   3   5         35.64         30.49         1.82 o                         
   3   3   5          0.96         -0.37         1.20 o                         
   4   3   5        207.37        181.21         5.92 o                         
   5   3   5        691.26        746.57        10.97 o                         
   6   3   5          6.02         -1.47         2.30 o                         
   7   3   5        244.24        246.11         8.08 o                         
   8   3   5          2.75          7.08         2.95 o                         
   9   3   5         23.95         19.41         4.17 o                         
  10   3   5         37.77         39.16         5.21 o                         
  11   3   5         25.13         20.79         7.23 o                         
  12   3   5          3.04         -1.77         9.87 o                         
 -13   4   5          3.07          4.50         7.10 o                         
 -12   4   5        140.30        156.53         8.08 o                         
 -11   4   5          1.30         -1.38         3.63 o                         
 -10   4   5          7.33          8.54         3.31 o                         
  -9   4   5        190.14        173.52         6.29 o                         
  -8   4   5        428.87        415.41         7.87 o                         
  -7   4   5        397.92        396.77         7.20 o                         
  -6   4   5         24.04         19.99         2.00 o                         
  -5   4   5         87.18         87.36         3.44 o                         
  -4   4   5        309.46        328.34         5.34 o                         
  -3   4   5       1236.75       1235.82        13.64 o                         
  -2   4   5        688.02        700.71         7.71 o                         
  -1   4   5         14.45         12.84         1.22 o                         
   0   4   5       2714.98       2870.19        27.71 o                         
   1   4   5         90.81         94.13         3.02 o                         
   2   4   5        614.56        632.50         9.06 o                         
   3   4   5         20.10         13.41         1.57 o                         
   4   4   5          7.90          6.16         1.49 o                         
   5   4   5        302.29        295.42         5.28 o                         
   6   4   5          5.38         -1.87         1.91 o                         
   7   4   5        204.12        226.83         7.20 o                         
   8   4   5         99.76         81.18         5.07 o                         
   9   4   5         38.26         41.80         5.33 o                         
  10   4   5         29.70         25.75         6.06 o                         
  11   4   5         55.31         34.42         8.62 o                         
  12   4   5          2.50          8.00        10.61 o                         
 -12   5   5         90.46         92.03         6.86 o                         
 -11   5   5         52.63         52.72         5.61 o                         
 -10   5   5        157.49        168.33         7.32 o                         
  -9   5   5         73.71         75.26         5.79 o                         
  -8   5   5        261.76        231.18         6.77 o                         
  -7   5   5          3.21          5.69         1.99 o                         
  -6   5   5         13.27         13.87         1.72 o                         
  -5   5   5         76.32         71.09         2.76 o                         
  -4   5   5        895.72        921.96        11.19 o                         
  -3   5   5       1347.40       1346.18        15.23 o                         
  -2   5   5       3478.95       3863.44        37.22 o                         
  -1   5   5          0.78          1.29         1.00 o                         
   0   5   5        208.43        212.28         4.26 o                         
   1   5   5       4330.81       4395.78        48.22 o                         
   2   5   5         56.76         44.38         2.57 o                         
   3   5   5         40.62         37.86         2.81 o                         
   4   5   5        476.87        441.98         7.48 o                         
   5   5   5        335.48        314.14         5.63 o                         
   6   5   5       1623.21       1677.50        21.62 o                         
   7   5   5        204.01        188.43         6.53 o                         
   8   5   5        279.73        271.94         8.68 o                         
   9   5   5        145.57        172.40        10.63 o                         
  10   5   5        224.96        241.28        11.53 o                         
  11   5   5        281.39        282.49        17.19 o                         
  12   5   5         42.09         36.65         9.91 o                         
 -12   6   5         29.84         22.39         6.05 o                         
 -11   6   5          0.26         -0.32         3.79 o                         
 -10   6   5         50.60         35.80         4.48 o                         
  -9   6   5         39.87         31.43         4.03 o                         
  -8   6   5          3.33          7.18         2.90 o                         
  -7   6   5        337.80        276.14         9.07 o                         
  -6   6   5         66.13         64.78         2.83 o                         
  -5   6   5        214.12        211.37         4.93 o                         
  -4   6   5         10.12         12.60         1.85 o                         
  -3   6   5       1136.17       1135.53        13.32 o                         
  -2   6   5        737.52        787.27        10.41 o                         
  -1   6   5       1668.76       1733.53        19.25 o                         
   0   6   5        741.77        836.10        10.74 o                         
   1   6   5         24.86         16.90         2.35 o                         
   2   6   5          8.79          5.72         1.65 o                         
   3   6   5        610.28        574.05        11.28 o                         
   4   6   5        288.95        270.47         5.19 o                         
   5   6   5        736.50        657.50         9.10 o                         
   6   6   5        586.86        519.72         8.96 o                         
   7   6   5        303.72        271.21        11.80 o                         
   8   6   5         15.75         13.12         3.90 o                         
   9   6   5        202.54        192.21         9.20 o                         
  10   6   5          0.37         -2.48         4.37 o                         
  11   6   5         16.89         17.77         6.66 o                         
  12   6   5         42.91         31.97        10.07 o                         
 -12   7   5         71.06         58.46         7.17 o                         
 -11   7   5         29.01         25.58         5.19 o                         
 -10   7   5          2.33          3.40         3.83 o                         
  -9   7   5        117.61        128.44         6.41 o                         
  -8   7   5       1100.74       1101.51        18.07 o                         
  -7   7   5          9.28          9.24         2.46 o                         
  -6   7   5         83.45         86.93         3.75 o                         
  -5   7   5          1.33         -1.52         1.52 o                         
  -4   7   5          3.70          6.06         1.71 o                         
  -3   7   5         29.07         39.72         3.76 o                         
  -2   7   5        177.23        208.87         4.51 o                         
  -1   7   5         73.58         70.63         3.16 o                         
   0   7   5        230.88        266.75         5.23 o                         
   1   7   5          5.37         -0.57         1.47 o                         
   2   7   5       1283.49       1259.72        19.52 o                         
   3   7   5         37.14         33.56         3.39 o                         
   4   7   5        135.20        131.38         5.84 o                         
   5   7   5         86.69         74.99         4.88 o                         
   6   7   5          0.04         -1.11         2.39 o                         
   7   7   5          0.08          1.75         3.19 o                         
   8   7   5         92.40         84.54         6.46 o                         
   9   7   5          1.69          0.95         4.05 o                         
  10   7   5        148.28        154.98         9.32 o                         
  11   7   5         18.45         17.64         7.46 o                         
 -12   8   5          6.29          5.53         5.45 o                         
 -11   8   5         43.11         41.31         5.58 o                         
 -10   8   5         79.17         79.69         6.09 o                         
  -9   8   5        509.97        565.67        12.79 o                         
  -8   8   5        394.97        363.18        10.78 o                         
  -7   8   5         20.43         24.29         3.01 o                         
  -6   8   5          0.02         -0.38         1.78 o                         
  -5   8   5        306.04        300.96         6.89 o                         
  -4   8   5        204.50        187.11         5.55 o                         
  -3   8   5        388.18        372.15         7.34 o                         
  -2   8   5        459.60        467.68         8.27 o                         
  -1   8   5        359.80        368.23         5.42 o                         
   0   8   5       1759.70       1840.82        20.58 o                         
   1   8   5         45.98         41.84         2.97 o                         
   2   8   5       1446.67       1462.20        22.24 o                         
   3   8   5        480.29        473.35        10.57 o                         
   4   8   5        767.92        752.26        13.82 o                         
   5   8   5        461.74        491.52        11.08 o                         
   6   8   5         41.78         26.17         3.48 o                         
   7   8   5        915.61        941.37        18.08 o                         
   8   8   5        275.39        271.95        11.19 o                         
   9   8   5          3.24          5.40         4.24 o                         
  10   8   5        244.29        251.13        12.33 o                         
  11   8   5        222.37        233.91        14.80 o                         
 -12   9   5          6.57         -0.62         7.64 o                         
 -11   9   5         42.84         32.79         5.73 o                         
 -10   9   5         14.40          9.41         4.39 o                         
  -9   9   5        154.66        151.22         7.14 o                         
  -8   9   5         86.36         81.72         5.28 o                         
  -7   9   5         18.78         13.99         2.91 o                         
  -6   9   5        342.30        334.55         8.06 o                         
  -5   9   5         66.13         56.76         3.57 o                         
  -4   9   5          0.18         -1.78         1.78 o                         
  -3   9   5        396.95        383.54         7.71 o                         
  -2   9   5       1137.90       1187.10        16.09 o                         
  -1   9   5        115.06        116.94         4.08 o                         
   0   9   5          1.96          1.16         1.23 o                         
   1   9   5         93.30        107.56         4.67 o                         
   2   9   5         53.83         70.34         4.50 o                         
   3   9   5        750.95        676.04        13.49 o                         
   4   9   5        153.60        135.48         6.63 o                         
   5   9   5         21.93         43.09         4.39 o                         
   6   9   5        500.26        539.88        11.42 o                         
   7   9   5         88.45         96.86         6.47 o                         
   8   9   5        807.11        786.13        17.13 o                         
   9   9   5         79.27         70.21         6.49 o                         
  10   9   5         26.04         21.58         6.13 o                         
  11   9   5         30.10         33.13         8.46 o                         
 -11  10   5         15.03         11.61         5.06 o                         
 -10  10   5        115.28        123.54         7.39 o                         
  -9  10   5        476.81        460.09        12.39 o                         
  -8  10   5        158.00        147.66         6.98 o                         
  -7  10   5          2.82         -0.14         2.91 o                         
  -6  10   5          0.85         -0.26         2.47 o                         
  -5  10   5        347.42        339.80         7.95 o                         
  -4  10   5         17.85         13.66         2.58 o                         
  -3  10   5         22.62         25.68         2.80 o                         
  -2  10   5        345.28        352.75         7.56 o                         
  -1  10   5        114.86        132.84         4.97 o                         
   0  10   5          8.51         13.67         1.67 o                         
   1  10   5          0.37          1.22         2.07 o                         
   2  10   5          1.32          0.39         2.32 o                         
   3  10   5        196.46        160.61         7.61 o                         
   4  10   5         37.06         47.91         4.73 o                         
   5  10   5        528.17        493.12        11.84 o                         
   6  10   5        355.74        325.64         9.33 o                         
   7  10   5         82.92         92.10         6.54 o                         
   8  10   5        222.15        211.46         9.99 o                         
   9  10   5        105.02        105.79         7.99 o                         
  10  10   5         68.08         65.27         8.17 o                         
  11  10   5         24.43         21.59         9.11 o                         
 -11  11   5          0.51          4.25         5.15 o                         
 -10  11   5        173.56        170.80         9.01 o                         
  -9  11   5         71.79         77.23         6.00 o                         
  -8  11   5        693.54        754.87        15.22 o                         
  -7  11   5         49.87         41.59         4.43 o                         
  -6  11   5        208.00        191.88         7.15 o                         
  -5  11   5          8.99          6.55         2.73 o                         
  -4  11   5        586.15        593.73        12.95 o                         
  -3  11   5        114.60        109.83         6.58 o                         
  -2  11   5        480.67        510.35         9.69 o                         
  -1  11   5       1512.76       1517.58        19.63 o                         
   0  11   5         45.67         45.85         2.76 o                         
   1  11   5        450.22        437.33        11.88 o                         
   2  11   5        890.67        885.81        17.60 o                         
   3  11   5        247.00        253.51         8.68 o                         
   4  11   5        738.87        742.06        15.60 o                         
   5  11   5         68.79         61.09         5.43 o                         
   6  11   5         48.14         65.58         5.14 o                         
   7  11   5          8.89         17.62         4.27 o                         
   8  11   5         49.73         49.69         5.85 o                         
   9  11   5          4.51          5.14         5.43 o                         
  10  11   5         52.43         61.12         8.18 o                         
 -11  12   5         31.57         13.24        14.56 o                         
 -10  12   5        124.00        151.94         9.27 o                         
  -9  12   5        743.24        756.02        16.33 o                         
  -8  12   5        102.91         99.47         6.64 o                         
  -7  12   5        103.13        106.37         7.27 o                         
  -6  12   5          1.05         -2.33         2.85 o                         
  -5  12   5        410.57        418.02         9.43 o                         
  -4  12   5        718.46        710.68        14.09 o                         
  -3  12   5         16.13         17.48         2.95 o                         
  -2  12   5        340.44        335.37         8.42 o                         
  -1  12   5         63.87         75.59         4.16 o                         
   0  12   5        245.14        260.75         6.67 o                         
   1  12   5        295.14        331.28         7.61 o                         
   2  12   5        521.22        515.78        11.24 o                         
   3  12   5          4.01          1.76         3.19 o                         
   4  12   5        169.51        184.35         8.72 o                         
   5  12   5          0.29         -3.31         3.31 o                         
   6  12   5         99.97        111.61         6.60 o                         
   7  12   5        449.52        461.73        13.14 o                         
   8  12   5         18.64         17.14         5.16 o                         
   9  12   5         48.44         54.68         7.59 o                         
  10  12   5         67.13         53.13         8.29 o                         
 -10  13   5         25.85         26.94         8.26 o                         
  -9  13   5          0.27         -0.21         4.81 o                         
  -8  13   5         51.88         52.40         6.09 o                         
  -7  13   5         12.55         10.81         4.45 o                         
  -6  13   5        188.97        186.91         7.77 o                         
  -5  13   5          2.07          1.18         2.88 o                         
  -4  13   5         38.82         35.61         3.79 o                         
  -3  13   5        189.36        192.17         7.53 o                         
  -2  13   5        657.83        625.92        11.39 o                         
  -1  13   5        543.61        536.47        12.84 o                         
   0  13   5         58.06         56.66         4.80 o                         
   1  13   5        179.55        177.47         6.18 o                         
   2  13   5        209.63        204.23         7.36 o                         
   3  13   5        110.88        110.39         6.60 o                         
   4  13   5          2.10          0.49         3.41 o                         
   5  13   5          9.10          4.90         4.84 o                         
   6  13   5         98.69         97.57         6.83 o                         
   7  13   5          0.02         -0.59         4.17 o                         
   8  13   5          4.21          4.00         4.98 o                         
   9  13   5         89.39         66.55         8.62 o                         
 -10  14   5          1.51        -12.57        13.24 o                         
  -9  14   5         89.14         88.16         8.06 o                         
  -8  14   5         19.74         20.71         5.46 o                         
  -7  14   5        210.80        198.88         8.87 o                         
  -6  14   5          3.05          1.12         3.44 o                         
  -5  14   5         81.93         96.95         5.81 o                         
  -4  14   5          9.00         13.66         3.49 o                         
  -3  14   5        138.75        137.41         6.60 o                         
  -2  14   5       1468.66       1450.65        23.54 o                         
  -1  14   5         53.86         50.89         5.21 o                         
   0  14   5        234.67        246.44         9.27 o                         
   1  14   5         18.57         21.06         3.83 o                         
   2  14   5        161.23        183.13         7.36 o                         
   3  14   5        230.23        226.93         8.20 o                         
   4  14   5        242.28        246.51        10.52 o                         
   5  14   5         33.40         27.92         5.30 o                         
   6  14   5        133.90        136.89         8.01 o                         
   7  14   5         71.69         72.14         7.69 o                         
   8  14   5         60.34         56.36         7.63 o                         
   9  14   5         92.84         91.05        10.80 o                         
  -9  15   5          3.82         18.85         6.84 o                         
  -8  15   5        316.77        329.05        15.23 o                         
  -7  15   5        105.68         96.98         7.01 o                         
  -6  15   5        543.69        531.10        12.78 o                         
  -5  15   5         61.28         63.92         5.15 o                         
  -4  15   5        212.49        220.94         8.77 o                         
  -3  15   5        330.04        336.65        10.65 o                         
  -2  15   5         35.78         29.42         4.55 o                         
  -1  15   5        655.55        666.17        14.91 o                         
   0  15   5         15.71         22.22         4.51 o                         
   1  15   5          7.56          5.74         3.93 o                         
   2  15   5         11.72         11.68         3.90 o                         
   3  15   5        499.29        503.90        11.79 o                         
   4  15   5         91.63        102.97         6.47 o                         
   5  15   5        159.44        148.89         8.90 o                         
   6  15   5        155.38        168.12         9.47 o                         
   7  15   5          0.06         -5.24         5.24 o                         
   8  15   5         44.52         52.10         9.29 o                         
  -8  16   5         13.25         11.48         7.05 o                         
  -7  16   5          5.09         -0.77         5.26 o                         
  -6  16   5         18.76         17.06         4.66 o                         
  -5  16   5          6.90          4.81         4.19 o                         
  -4  16   5        152.52        157.16         8.16 o                         
  -3  16   5          1.38          2.03         3.81 o                         
  -2  16   5         31.81         33.38         4.82 o                         
  -1  16   5        363.88        378.17        11.88 o                         
   0  16   5         16.52          9.78         4.22 o                         
   1  16   5        130.09        124.76         8.09 o                         
   2  16   5         11.99          5.86         4.70 o                         
   3  16   5         23.86         22.91         4.86 o                         
   4  16   5         58.01         56.73         5.66 o                         
   5  16   5         35.10         32.49         5.55 o                         
   6  16   5          3.69          6.27         5.16 o                         
   7  16   5         97.28         99.15        15.94 o                         
   8  16   5          2.38         -7.63         9.55 o                         
  -7  17   5          1.05         -0.49         5.63 o                         
  -6  17   5         17.74         14.69         5.05 o                         
  -5  17   5         36.90         26.48         5.23 o                         
  -4  17   5        108.31        126.17         7.88 o                         
  -3  17   5        138.58        153.22         8.61 o                         
  -2  17   5        239.04        238.19        18.56 o                         
  -1  17   5         21.38         13.33         4.73 o                         
   0  17   5         19.05         26.23         4.88 o                         
   1  17   5        141.34        156.65         8.64 o                         
   2  17   5         39.04         30.28         6.43 o                         
   3  17   5         84.00         97.70         8.52 o                         
   4  17   5         15.59         18.84         5.66 o                         
   5  17   5          0.55         -0.09         5.16 o                         
   6  17   5        418.27        396.32        19.13 o                         
   7  17   5        100.36         80.40         9.91 o                         
  -7  18   5        185.73        147.07        17.31 o                         
  -6  18   5         22.86         18.00         6.52 o                         
  -5  18   5        200.86        215.69        15.99 o                         
  -4  18   5        126.54        138.78         8.93 o                         
  -3  18   5         28.83         42.47         6.04 o                         
  -2  18   5        547.29        518.94        17.59 o                         
  -1  18   5         93.46         93.70         7.17 o                         
   0  18   5         82.93         78.63         6.74 o                         
   1  18   5          0.37         -4.40         4.40 o                         
   2  18   5         28.97         35.42         8.64 o                         
   3  18   5          2.49         15.30         7.34 o                         
   4  18   5        440.72        422.73        21.04 o                         
   5  18   5        544.60        548.28        22.42 o                         
   6  18   5        446.32        439.02        22.70 o                         
  -5  19   5         13.76          9.30         6.96 o                         
  -4  19   5         21.52         29.73         6.85 o                         
  -3  19   5        189.69        189.37        11.66 o                         
  -2  19   5         29.49         26.05         6.69 o                         
  -1  19   5         23.20          9.62         5.63 o                         
   0  19   5          6.87          2.47         5.27 o                         
   1  19   5          0.18         -2.85         5.50 o                         
   2  19   5          3.44          3.52         6.54 o                         
   3  19   5         31.00         35.92         9.02 o                         
   4  19   5         40.51         -1.79        11.59 o                         
   5  19   5         17.51         19.34        13.66 o                         
  -4  20   5          7.03          9.50         6.73 o                         
  -3  20   5          0.53          2.62         6.75 o                         
  -2  20   5          0.02          1.77         5.93 o                         
  -1  20   5          0.70         -0.75         5.52 o                         
   0  20   5         93.71        104.93         8.86 o                         
   1  20   5         52.46         44.31        13.56 o                         
   2  20   5         15.78         15.17         8.87 o                         
   3  20   5         61.34         39.80        14.01 o                         
  -1  21   5        187.16        146.91        15.37 o                         
   0  21   5        128.07        140.49        14.90 o                         
   1  21   5         29.53         30.44        18.53 o                         
 -13   0   6        183.09        186.69        21.82 o                         
 -12   0   6          7.19         16.70         7.06 o                         
 -11   0   6        390.74        415.71        15.21 o                         
 -10   0   6        292.87        296.50        14.05 o                         
  -9   0   6          3.72         -1.19         3.16 o                         
  -8   0   6          3.82         11.31         3.58 o                         
  -7   0   6          8.03          1.54         2.39 o                         
  -6   0   6        415.17        376.94         8.64 o                         
  -5   0   6        147.37        141.64         7.25 o                         
  -4   0   6        111.46         98.70         4.10 o                         
  -3   0   6       2596.49       2695.60        37.66 o                         
  -2   0   6        164.82        156.51         5.44 o                         
  -1   0   6        131.51        158.59         5.84 o                         
   0   0   6        810.70        788.93        23.74 o                         
   1   0   6       2387.14       2551.00        60.74 o                         
   2   0   6         25.16         24.32         2.10 o                         
   3   0   6        353.40        385.29        12.21 o                         
   4   0   6         69.84         57.64         5.22 o                         
   5   0   6         53.39         65.79         5.78 o                         
   6   0   6         19.64         16.15         4.04 o                         
   7   0   6        714.75        683.50        19.19 o                         
   8   0   6         53.14         32.93         7.20 o                         
   9   0   6        688.52        710.17        45.90 o                         
  10   0   6          2.51         -0.35         7.18 o                         
  11   0   6        326.13        338.95        18.17 o                         
  12   0   6          6.95          5.31         9.46 o                         
 -13   1   6          8.28         -0.70         6.75 o                         
 -12   1   6          0.11         -4.20         4.20 o                         
 -11   1   6        520.08        532.30        11.14 o                         
 -10   1   6          8.91          8.55         2.72 o                         
  -9   1   6         24.17         33.59         2.99 o                         
  -8   1   6         60.82         48.77         3.05 o                         
  -7   1   6          7.57          5.90         1.79 o                         
  -6   1   6        131.75        119.90         4.23 o                         
  -5   1   6        269.79        283.11         5.28 o                         
  -4   1   6          4.64         10.62         1.14 o                         
  -3   1   6        922.05       1042.43        10.68 o                         
  -2   1   6         46.86         55.50         2.39 o                         
  -1   1   6       2454.92       2659.62        32.13 o                         
   0   1   6       3066.92       3426.58        47.68 o                         
   1   1   6        407.70        398.66         7.91 o                         
   2   1   6        824.61        797.65        11.25 o                         
   3   1   6       1192.98       1199.48        15.17 o                         
   4   1   6         90.17         76.89         5.95 o                         
   5   1   6        108.43        106.31         4.94 o                         
   6   1   6        142.13        131.14         6.25 o                         
   7   1   6        157.80        163.08         7.28 o                         
   8   1   6         33.79         41.92         5.00 o                         
   9   1   6        166.17        151.72         9.37 o                         
  10   1   6         30.51         28.10         5.61 o                         
  11   1   6         19.30         25.79         5.29 o                         
  12   1   6        163.19        187.74        13.29 o                         
 -13   2   6          2.43         -2.81         8.82 o                         
 -12   2   6         32.50         37.07         4.98 o                         
 -11   2   6         20.34         19.59         4.32 o                         
 -10   2   6        101.79        128.92         5.65 o                         
  -9   2   6         71.17         78.78         5.17 o                         
  -8   2   6        460.51        410.47         8.45 o                         
  -7   2   6         43.77         39.98         3.33 o                         
  -6   2   6        148.22        140.86         4.19 o                         
  -5   2   6        419.24        415.13         6.13 o                         
  -4   2   6        295.21        296.05         4.86 o                         
  -3   2   6         14.12         24.54         1.45 o                         
  -2   2   6        501.98        486.12         6.19 o                         
  -1   2   6        238.04        270.40         5.24 o                         
   0   2   6        205.34        219.79         5.23 o                         
   1   2   6        530.90        529.95        10.32 o                         
   2   2   6        296.63        309.52         5.91 o                         
   3   2   6         25.26         22.43         1.90 o                         
   4   2   6          9.64          9.83         1.98 o                         
   5   2   6        355.89        365.47         8.33 o                         
   6   2   6         26.10         14.62         3.04 o                         
   7   2   6          0.37          0.00         2.75 o                         
   8   2   6         26.24         38.85         4.85 o                         
   9   2   6          5.38         -1.34         3.58 o                         
  10   2   6          0.21          5.05         3.94 o                         
  11   2   6          1.22          4.84         5.25 o                         
  12   2   6         51.95         42.97        10.82 o                         
 -12   3   6        127.42        131.29         7.29 o                         
 -11   3   6        372.79        395.12        11.14 o                         
 -10   3   6         56.78         54.55         4.66 o                         
  -9   3   6         36.97         48.00         4.12 o                         
  -8   3   6        155.79        134.02         4.56 o                         
  -7   3   6       2209.82       2151.59        23.21 o                         
  -6   3   6        301.01        277.65         5.68 o                         
  -5   3   6        253.98        208.07         4.25 o                         
  -4   3   6        313.18        316.02         4.69 o                         
  -3   3   6         19.36         27.02         1.54 o                         
  -2   3   6        701.76        743.53         8.14 o                         
  -1   3   6        215.53        224.55         4.26 o                         
   0   3   6        114.72        171.47         3.70 o                         
   1   3   6        373.70        476.91         6.81 o                         
   2   3   6       3109.30       3180.95        33.92 o                         
   3   3   6       1516.28       1558.47        20.47 o                         
   4   3   6        267.36        296.84         6.87 o                         
   5   3   6        368.58        340.59         8.03 o                         
   6   3   6        197.34        196.73         9.21 o                         
   7   3   6         10.53          7.74         2.90 o                         
   8   3   6        637.74        599.73        16.41 o                         
   9   3   6         12.68         12.17         3.81 o                         
  10   3   6         91.20         87.23         7.87 o                         
  11   3   6         21.74         14.88         6.20 o                         
  12   3   6        169.45        131.04        13.78 o                         
 -12   4   6         13.43          8.00         4.52 o                         
 -11   4   6          0.58         -1.76         3.81 o                         
 -10   4   6        237.49        246.65         9.04 o                         
  -9   4   6          0.53         -0.16         2.85 o                         
  -8   4   6          0.31         -2.10         2.10 o                         
  -7   4   6        349.14        300.38         6.35 o                         
  -6   4   6          2.94          2.54         1.47 o                         
  -5   4   6         97.50         85.53         3.01 o                         
  -4   4   6        491.46        553.83         7.01 o                         
  -3   4   6       1369.51       1368.68        13.70 o                         
  -2   4   6         22.70         20.19         1.35 o                         
  -1   4   6         23.06         22.29         1.69 o                         
   0   4   6       3437.55       3679.74        36.58 o                         
   1   4   6        601.10        576.50         8.07 o                         
   2   4   6        988.70        977.14        12.35 o                         
   3   4   6        136.72        152.84         4.26 o                         
   4   4   6        562.41        542.33         8.76 o                         
   5   4   6        758.75        752.14        12.61 o                         
   6   4   6        118.77        128.37         5.47 o                         
   7   4   6        437.01        407.73         8.77 o                         
   8   4   6         40.49         45.73         4.08 o                         
   9   4   6        128.46        138.91         8.79 o                         
  10   4   6        155.20        145.28         9.41 o                         
  11   4   6        270.39        244.10        12.54 o                         
  12   4   6        176.59        190.55        19.29 o                         
 -12   5   6          0.46         -4.31         4.31 o                         
 -11   5   6          8.33          6.07         4.13 o                         
 -10   5   6         91.10         95.67         5.90 o                         
  -9   5   6         37.77         30.77         3.95 o                         
  -8   5   6          0.02          0.61         2.67 o                         
  -7   5   6        375.12        325.23         8.04 o                         
  -6   5   6         55.99         52.99         3.18 o                         
  -5   5   6         42.23         34.84         2.43 o                         
  -4   5   6         16.08         17.12         1.58 o                         
  -3   5   6        123.15        126.11         3.39 o                         
  -2   5   6         41.66         47.48         2.31 o                         
  -1   5   6        534.09        525.47         6.79 o                         
   0   5   6        530.47        620.35         8.13 o                         
   1   5   6         24.28         33.24         2.04 o                         
   2   5   6        427.36        492.70         8.53 o                         
   3   5   6         33.57         39.92         2.55 o                         
   4   5   6       1469.21       1401.68        18.26 o                         
   5   5   6        193.74        187.94         5.47 o                         
   6   5   6         51.13         71.65         3.68 o                         
   7   5   6         20.41         21.12         3.97 o                         
   8   5   6          7.23         10.62         4.17 o                         
   9   5   6        268.30        243.79        11.23 o                         
  10   5   6         48.95         32.53         6.63 o                         
  11   5   6        217.00        260.75        16.28 o                         
  12   5   6         25.76         29.09        10.17 o                         
 -12   6   6         51.12         50.46         6.51 o                         
 -11   6   6        164.30        180.32         8.98 o                         
 -10   6   6        120.54        131.41         7.38 o                         
  -9   6   6         17.78          7.83         3.72 o                         
  -8   6   6       1771.34       1660.01        22.85 o                         
  -7   6   6       2954.28       2673.96        32.36 o                         
  -6   6   6        774.95        696.90        11.35 o                         
  -5   6   6        128.77        128.37         5.25 o                         
  -4   6   6        228.26        216.73         5.56 o                         
  -3   6   6        247.09        236.75         4.93 o                         
  -2   6   6          0.00         -0.64         0.98 o                         
  -1   6   6       1006.75        955.03        12.71 o                         
   0   6   6          0.18          4.20         1.20 o                         
   1   6   6        904.93        806.71        11.40 o                         
   2   6   6         12.30          4.13         1.66 o                         
   3   6   6       1328.02       1346.53        19.70 o                         
   4   6   6       1557.96       1511.54        20.54 o                         
   5   6   6         24.68         26.06         3.02 o                         
   6   6   6         16.66         24.70         3.62 o                         
   7   6   6         64.56         82.16         5.85 o                         
   8   6   6        274.06        276.76        10.69 o                         
   9   6   6        532.83        548.71        14.51 o                         
  10   6   6          0.02         -3.34         5.10 o                         
  11   6   6         82.06        103.02        10.41 o                         
 -12   7   6         32.88         31.47         5.76 o                         
 -11   7   6        100.00        105.78         7.33 o                         
 -10   7   6         18.80         20.10         4.75 o                         
  -9   7   6         73.01         77.74         5.38 o                         
  -8   7   6          0.00         -0.23         2.93 o                         
  -7   7   6       1312.76       1332.61        25.61 o                         
  -6   7   6          0.16          0.08         2.21 o                         
  -5   7   6        433.31        389.73         7.96 o                         
  -4   7   6        260.24        274.51         6.37 o                         
  -3   7   6        160.51        175.43         5.93 o                         
  -2   7   6        737.47        752.10        12.93 o                         
  -1   7   6        297.38        278.27         4.98 o                         
   0   7   6       1123.38       1092.10        14.61 o                         
   1   7   6       1705.89       1757.78        23.76 o                         
   2   7   6        230.96        241.23         6.46 o                         
   3   7   6       1400.61       1355.29        19.84 o                         
   4   7   6         27.99         33.97         3.36 o                         
   5   7   6       1159.71       1108.95        17.15 o                         
   6   7   6        581.33        577.64        12.89 o                         
   7   7   6         19.25         18.94         4.10 o                         
   8   7   6        116.96        109.33         7.23 o                         
   9   7   6         93.10         93.91         7.87 o                         
  10   7   6          9.47         -2.92         5.43 o                         
  11   7   6        159.15        170.15        20.59 o                         
 -12   8   6         11.45         11.11         5.72 o                         
 -11   8   6          0.63          6.56         4.53 o                         
 -10   8   6         15.19         10.99         4.56 o                         
  -9   8   6          1.87         -0.07         3.46 o                         
  -8   8   6         11.40          9.91         3.48 o                         
  -7   8   6          0.09         -2.59         2.59 o                         
  -6   8   6        118.47        120.69         5.48 o                         
  -5   8   6        239.43        209.90         6.46 o                         
  -4   8   6          3.07          0.24         1.88 o                         
  -3   8   6        267.28        282.26         6.50 o                         
  -2   8   6        245.24        255.74         5.66 o                         
  -1   8   6        287.19        310.48         6.61 o                         
   0   8   6        624.21        634.49        10.09 o                         
   1   8   6          9.49          6.12         2.21 o                         
   2   8   6        699.62        716.66        12.46 o                         
   3   8   6        453.18        442.02         9.61 o                         
   4   8   6         39.04         38.60         3.71 o                         
   5   8   6        158.55        175.23         7.72 o                         
   6   8   6         46.58         33.47         4.27 o                         
   7   8   6         58.84         57.35         5.35 o                         
   8   8   6         11.16         15.51         4.58 o                         
   9   8   6         52.37         58.16         6.22 o                         
  10   8   6          0.37          2.01         5.01 o                         
  11   8   6         21.61         26.90         8.31 o                         
 -11   9   6         30.02         25.17         5.39 o                         
 -10   9   6          5.70          1.02         4.34 o                         
  -9   9   6         99.87        103.54         6.70 o                         
  -8   9   6        465.20        444.62        11.36 o                         
  -7   9   6        301.93        238.65         8.46 o                         
  -6   9   6        630.14        625.51        11.09 o                         
  -5   9   6         67.46         74.78         3.96 o                         
  -4   9   6        707.14        671.14        10.63 o                         
  -3   9   6          1.34          1.34         1.84 o                         
  -2   9   6       1146.34       1117.07        15.42 o                         
  -1   9   6       1288.86       1249.00        16.92 o                         
   0   9   6        460.42        501.50         8.07 o                         
   1   9   6          6.63          7.05         2.75 o                         
   2   9   6       2675.36       2608.83        36.31 o                         
   3   9   6        156.83        160.43         6.33 o                         
   4   9   6          2.90          2.25         2.83 o                         
   5   9   6        199.23        198.51         8.65 o                         
   6   9   6          1.68         21.77         3.86 o                         
   7   9   6        881.48        876.52        19.16 o                         
   8   9   6        330.65        314.06        11.89 o                         
   9   9   6          2.20         -2.33         4.57 o                         
  10   9   6        245.38        237.77        14.54 o                         
  11   9   6         13.05          8.54         6.94 o                         
 -11  10   6         22.52         26.18         5.97 o                         
 -10  10   6         42.02         35.84         5.59 o                         
  -9  10   6        135.11        140.02         7.74 o                         
  -8  10   6        257.33        261.48         9.60 o                         
  -7  10   6        188.54        180.77         7.71 o                         
  -6  10   6       1349.60       1253.31        17.99 o                         
  -5  10   6          0.40         -0.56         2.20 o                         
  -4  10   6         89.56         92.25         4.36 o                         
  -3  10   6         59.61         58.74         3.58 o                         
  -2  10   6          1.98          0.94         1.86 o                         
  -1  10   6       2635.53       2526.09        30.59 o                         
   0  10   6       1731.71       1721.46        24.54 o                         
   1  10   6          1.34         -2.37         2.37 o                         
   2  10   6        239.04        247.31         8.97 o                         
   3  10   6        128.71        129.94         6.63 o                         
   4  10   6       1662.77       1599.33        26.26 o                         
   5  10   6         49.45         46.37         5.02 o                         
   6  10   6        103.66        104.22         6.67 o                         
   7  10   6        204.49        227.67         9.98 o                         
   8  10   6        299.63        296.84        11.85 o                         
   9  10   6         65.76         73.59         7.42 o                         
  10  10   6        185.76        178.35        11.25 o                         
 -11  11   6         53.27         59.97         7.35 o                         
 -10  11   6          9.72          3.35         4.63 o                         
  -9  11   6        409.93        411.96        14.11 o                         
  -8  11   6        116.75        114.84         6.83 o                         
  -7  11   6          0.82          1.18         3.35 o                         
  -6  11   6         12.20         16.72         3.00 o                         
  -5  11   6        223.70        206.54         6.64 o                         
  -4  11   6        324.97        340.44         7.67 o                         
  -3  11   6         46.73         61.18         3.71 o                         
  -2  11   6          0.17         -0.44         1.96 o                         
  -1  11   6          4.46          7.05         2.16 o                         
   0  11   6        315.61        326.21         8.27 o                         
   1  11   6         26.45         26.55         3.05 o                         
   2  11   6          8.77          9.25         2.83 o                         
   3  11   6        225.41        224.78         9.44 o                         
   4  11   6        123.76        106.04         6.55 o                         
   5  11   6          9.53          4.07         3.53 o                         
   6  11   6         43.28         36.57         5.34 o                         
   7  11   6         38.26         47.10         5.70 o                         
   8  11   6         43.35         38.02         5.77 o                         
   9  11   6         33.34         33.59         6.42 o                         
  10  11   6          2.22         -4.21         6.28 o                         
 -10  12   6         25.15         26.78         5.73 o                         
  -9  12   6         10.87         11.47         4.78 o                         
  -8  12   6         15.23          9.58         4.11 o                         
  -7  12   6         12.87         14.08         3.86 o                         
  -6  12   6         34.85         29.60         3.58 o                         
  -5  12   6        267.38        261.73         8.06 o                         
  -4  12   6          8.50          3.90         2.64 o                         
  -3  12   6         91.48         82.56         4.70 o                         
  -2  12   6         14.84         17.53         2.83 o                         
  -1  12   6        179.72        189.77         7.83 o                         
   0  12   6       1392.96       1392.43        23.95 o                         
   1  12   6        456.01        471.07        11.52 o                         
   2  12   6        189.71        188.21         7.52 o                         
   3  12   6         93.70         94.29         6.08 o                         
   4  12   6        200.92        204.10         9.16 o                         
   5  12   6         66.62         71.93         6.41 o                         
   6  12   6        309.21        293.88        12.43 o                         
   7  12   6          0.12         -3.27         4.51 o                         
   8  12   6        123.72        141.56         8.99 o                         
   9  12   6         16.77         22.55         6.36 o                         
  10  12   6         31.05         13.82         9.30 o                         
 -10  13   6          0.23         -1.88         5.46 o                         
  -9  13   6         25.40         26.98         7.14 o                         
  -8  13   6        128.09        113.69         7.42 o                         
  -7  13   6         43.49         45.91         5.51 o                         
  -6  13   6          0.80          2.24         2.86 o                         
  -5  13   6        193.58        190.77         8.77 o                         
  -4  13   6        129.44        130.47         6.17 o                         
  -3  13   6         14.36         12.42         2.98 o                         
  -2  13   6        422.46        430.08        11.06 o                         
  -1  13   6       1064.41       1066.29        18.87 o                         
   0  13   6        508.08        530.85        14.33 o                         
   1  13   6        101.23        105.23         7.02 o                         
   2  13   6        129.94        141.97         6.50 o                         
   3  13   6         74.34         72.58         5.72 o                         
   4  13   6         20.88         19.24         4.29 o                         
   5  13   6        261.61        260.63        11.16 o                         
   6  13   6          3.22          3.49         5.43 o                         
   7  13   6        379.09        340.51        13.22 o                         
   8  13   6        345.84        371.43        15.63 o                         
   9  13   6        226.68        218.67        14.49 o                         
  -9  14   6        197.16        180.49        10.02 o                         
  -8  14   6         10.53          8.94         4.79 o                         
  -7  14   6          8.21          3.41         4.19 o                         
  -6  14   6        255.30        220.33         7.78 o                         
  -5  14   6         71.76         66.89         5.08 o                         
  -4  14   6        357.20        373.45         9.76 o                         
  -3  14   6        111.31        112.68         6.76 o                         
  -2  14   6         96.66        104.53         6.40 o                         
  -1  14   6        313.07        301.53        10.06 o                         
   0  14   6        631.66        660.77        16.60 o                         
   1  14   6         29.79         38.56         5.23 o                         
   2  14   6          7.21          4.24         4.28 o                         
   3  14   6         42.12         37.38         4.55 o                         
   4  14   6          7.14          3.89         4.15 o                         
   5  14   6         87.76         82.86         6.95 o                         
   6  14   6        240.98        244.36        11.31 o                         
   7  14   6        129.42        148.47         9.71 o                         
   8  14   6         21.50          8.89         6.45 o                         
   9  14   6         11.01          7.58         9.92 o                         
  -9  15   6         69.93         79.32         9.91 o                         
  -8  15   6        259.19        292.03        12.38 o                         
  -7  15   6        362.07        383.59        13.46 o                         
  -6  15   6         82.07         85.52         5.57 o                         
  -5  15   6          5.00          8.83         3.58 o                         
  -4  15   6         31.13         23.44         4.59 o                         
  -3  15   6         32.44         40.14         6.28 o                         
  -2  15   6          7.89          2.61         3.69 o                         
  -1  15   6          3.36          4.12         3.87 o                         
   0  15   6         14.41         17.46         4.63 o                         
   1  15   6          0.14          3.86         4.00 o                         
   2  15   6         32.22         38.92         5.55 o                         
   3  15   6         44.89         56.01         5.62 o                         
   4  15   6         16.70         15.45         4.53 o                         
   5  15   6         61.07         70.42         7.50 o                         
   6  15   6        184.41        181.93        11.50 o                         
   7  15   6        200.46        179.69        11.67 o                         
   8  15   6          2.94         -0.04         7.26 o                         
  -8  16   6        111.84        127.58         9.94 o                         
  -7  16   6         21.08         11.59         5.28 o                         
  -6  16   6        176.38        167.60         7.52 o                         
  -5  16   6          8.31          4.19         4.49 o                         
  -4  16   6        297.76        315.07        11.32 o                         
  -3  16   6        168.98        170.00         8.63 o                         
  -2  16   6        150.30        153.12        10.86 o                         
  -1  16   6         64.87         58.94         7.22 o                         
   0  16   6         43.81         46.89         5.80 o                         
   1  16   6        316.86        299.02        12.22 o                         
   2  16   6         80.24         83.24         7.36 o                         
   3  16   6          0.61         -2.63         4.31 o                         
   4  16   6        223.67        240.97        10.73 o                         
   5  16   6          0.25         -4.24         4.24 o                         
   6  16   6         93.13         89.56         8.68 o                         
   7  16   6         80.54         86.08        10.46 o                         
  -7  17   6          1.74          5.54         6.84 o                         
  -6  17   6         20.94         14.79         5.84 o                         
  -5  17   6        135.28        137.75         9.49 o                         
  -4  17   6        195.92        206.79         9.90 o                         
  -3  17   6          3.27         -0.92         4.22 o                         
  -2  17   6         69.71         79.01         6.69 o                         
  -1  17   6        234.35        227.09        10.11 o                         
   0  17   6        282.68        281.23        14.54 o                         
   1  17   6         72.16         87.12         7.40 o                         
   2  17   6         44.21         39.21         6.27 o                         
   3  17   6         13.92         14.04         5.10 o                         
   4  17   6         59.44         43.10         7.59 o                         
   5  17   6         96.24         80.67         9.17 o                         
   6  17   6        134.26        151.76        11.51 o                         
  -6  18   6          0.01         -2.11         7.02 o                         
  -5  18   6         21.40         33.72         7.04 o                         
  -4  18   6         31.83         27.61         5.69 o                         
  -3  18   6          1.12          4.22         4.70 o                         
  -2  18   6        208.19        219.47        11.75 o                         
  -1  18   6         20.89         22.54         5.43 o                         
   0  18   6         35.82         37.42         6.40 o                         
   1  18   6          0.00         -4.22         5.21 o                         
   2  18   6         18.56         14.49         5.61 o                         
   3  18   6         11.68         12.77         5.84 o                         
   4  18   6         14.44          3.58         6.68 o                         
   5  18   6          7.12         -8.56         8.56 o                         
   6  18   6        150.23        138.97        27.13 o                         
  -5  19   6        149.34        148.91        10.91 o                         
  -4  19   6         54.55         59.19         9.51 o                         
  -3  19   6         32.43         18.46         6.27 o                         
  -2  19   6          9.73         13.77         5.63 o                         
  -1  19   6          4.31         -0.49         5.21 o                         
   0  19   6         86.73         94.14        12.85 o                         
   1  19   6         24.04         22.45         6.75 o                         
   2  19   6         15.11          5.35         7.24 o                         
   3  19   6        159.03        170.87        18.28 o                         
   4  19   6          1.45         -7.11         7.11 o                         
  -3  20   6        145.00        159.16        12.38 o                         
  -2  20   6        116.67        112.56        11.92 o                         
  -1  20   6         70.65         74.37         8.57 o                         
   0  20   6         17.03          5.91         6.66 o                         
   1  20   6        123.79        123.47        10.46 o                         
   2  20   6          9.74         -7.67         8.19 o                         
   3  20   6         41.17         19.19        17.21 o                         
 -12   1   7          9.17          3.51         5.02 o                         
 -11   1   7         63.13         64.11         5.19 o                         
 -10   1   7        162.22        146.18         6.26 o                         
  -9   1   7          0.36          0.83         2.26 o                         
  -8   1   7          0.20          1.77         2.27 o                         
  -7   1   7          4.47         15.65         2.34 o                         
  -6   1   7       1268.41       1152.31        14.16 o                         
  -5   1   7        758.30        729.33         8.49 o                         
  -4   1   7         64.28         50.67         2.12 o                         
  -3   1   7        223.47        245.50         3.84 o                         
  -2   1   7        618.26        644.30         9.87 o                         
  -1   1   7        306.34        316.59         6.31 o                         
   0   1   7        135.42        135.36         4.06 o                         
   1   1   7        593.09        591.44        15.93 o                         
   2   1   7          1.18          6.70         1.32 o                         
   3   1   7        518.16        535.69         8.28 o                         
   4   1   7       1331.33       1331.74        22.30 o                         
   5   1   7       1102.33       1076.34        19.91 o                         
   6   1   7         47.62         49.02         4.38 o                         
   7   1   7        401.22        415.07        10.52 o                         
   8   1   7        119.89        112.70         6.60 o                         
   9   1   7        250.35        246.54        10.24 o                         
  10   1   7        165.13        143.93         8.16 o                         
  11   1   7        125.57        128.39         9.75 o                         
  12   1   7         18.49         23.25        11.60 o                         
 -12   2   7         93.57         93.79         8.35 o                         
 -11   2   7        198.61        195.28         9.27 o                         
 -10   2   7         36.31         28.83         3.57 o                         
  -9   2   7        120.85        135.09         5.66 o                         
  -8   2   7          9.03         12.57         2.51 o                         
  -7   2   7       1307.09       1166.88        15.52 o                         
  -6   2   7       1741.47       1669.19        18.89 o                         
  -5   2   7       1265.46       1111.16        11.16 o                         
  -4   2   7         61.96         61.10         2.42 o                         
  -3   2   7         64.86         64.06         2.18 o                         
  -2   2   7        623.53        629.80        11.24 o                         
  -1   2   7        246.98        258.94         5.38 o                         
   0   2   7        338.52        439.30         7.73 o                         
   1   2   7        290.42        366.60         6.99 o                         
   2   2   7        110.11         98.44         3.09 o                         
   3   2   7       1671.42       1570.96        19.39 o                         
   4   2   7         93.50        106.62         5.63 o                         
   5   2   7       1431.54       1398.63        24.09 o                         
   6   2   7        359.38        333.22         8.78 o                         
   7   2   7         20.41         17.21         3.63 o                         
   8   2   7         21.43         37.23         4.58 o                         
   9   2   7         14.43         10.46         4.02 o                         
  10   2   7        296.53        288.54        12.75 o                         
  11   2   7        224.50        237.99        12.63 o                         
  12   2   7         35.92         63.20        17.86 o                         
 -12   3   7         67.49         68.89         6.21 o                         
 -11   3   7        123.94        141.52         7.82 o                         
 -10   3   7          2.93          0.09         3.34 o                         
  -9   3   7         79.92         83.87         4.85 o                         
  -8   3   7          0.09         -0.78         2.36 o                         
  -7   3   7        114.25         87.05         3.96 o                         
  -6   3   7       1900.14       1810.06        21.25 o                         
  -5   3   7        261.75        248.23         4.67 o                         
  -4   3   7        108.16        101.92         2.90 o                         
  -3   3   7        858.47        894.03         9.47 o                         
  -2   3   7        160.22        180.95         3.93 o                         
  -1   3   7        168.30        180.79         3.80 o                         
   0   3   7        573.86        612.31         8.60 o                         
   1   3   7       1997.95       2098.75        23.15 o                         
   2   3   7          5.56          2.99         1.25 o                         
   3   3   7         46.32         44.79         2.90 o                         
   4   3   7         97.77        111.00         5.72 o                         
   5   3   7         71.18         67.24         5.14 o                         
   6   3   7        212.73        213.25         7.92 o                         
   7   3   7         29.51         26.07         3.79 o                         
   8   3   7        431.79        371.50        10.23 o                         
   9   3   7         26.26         19.46         5.03 o                         
  10   3   7          1.82          1.20         5.00 o                         
  11   3   7         24.77         13.14         6.15 o                         
 -12   4   7         81.68         81.44         8.69 o                         
 -11   4   7          3.98         -3.90         3.90 o                         
 -10   4   7         27.58         33.32         4.38 o                         
  -9   4   7        239.31        264.42         9.76 o                         
  -8   4   7          0.02         -0.30         2.81 o                         
  -7   4   7        132.03        110.61         5.81 o                         
  -6   4   7        882.60        925.19        12.18 o                         
  -5   4   7          0.13         -0.24         1.44 o                         
  -4   4   7         57.60         55.64         2.44 o                         
  -3   4   7         26.09         32.90         1.92 o                         
  -2   4   7         68.18         78.35         2.60 o                         
  -1   4   7         30.78         26.15         1.68 o                         
   0   4   7        155.47        192.80         3.96 o                         
   1   4   7       2935.49       2946.25        31.77 o                         
   2   4   7         27.14         27.92         2.02 o                         
   3   4   7        711.80        701.82        10.67 o                         
   4   4   7        167.88        164.24         6.50 o                         
   5   4   7        339.00        350.80        11.36 o                         
   6   4   7        628.94        613.86        12.76 o                         
   7   4   7          6.51          2.70         3.24 o                         
   8   4   7        109.03        122.34         8.04 o                         
   9   4   7         61.52         65.60         6.71 o                         
  10   4   7        150.54        187.68        10.95 o                         
  11   4   7          7.26          9.72         6.41 o                         
 -12   5   7          5.86          4.64         5.56 o                         
 -11   5   7          3.89         10.62         4.36 o                         
 -10   5   7        421.68        418.27        11.54 o                         
  -9   5   7         88.90         92.93         6.24 o                         
  -8   5   7         62.58         58.29         4.98 o                         
  -7   5   7        502.59        519.32        10.86 o                         
  -6   5   7         27.22         25.23         3.21 o                         
  -5   5   7       1064.13       1005.59        13.82 o                         
  -4   5   7         69.69         71.46         3.41 o                         
  -3   5   7       1217.93       1179.15        12.46 o                         
  -2   5   7          7.05          2.80         1.19 o                         
  -1   5   7        862.32        848.21        10.75 o                         
   0   5   7       1272.44       1246.04        13.82 o                         
   1   5   7         55.64         66.80         2.83 o                         
   2   5   7        656.71        634.91         9.30 o                         
   3   5   7       1570.86       1479.02        19.20 o                         
   4   5   7       1177.47       1148.70        18.88 o                         
   5   5   7        204.33        179.88         7.08 o                         
   6   5   7        253.92        251.44        13.00 o                         
   7   5   7         83.38        107.45         7.08 o                         
   8   5   7        137.50        115.28         8.19 o                         
   9   5   7        225.64        255.72        12.04 o                         
  10   5   7          7.40         11.53         5.71 o                         
  11   5   7        179.64        160.22        11.61 o                         
 -12   6   7         51.70         57.42         6.88 o                         
 -11   6   7        265.71        281.18        10.98 o                         
 -10   6   7          7.44          0.57         4.14 o                         
  -9   6   7         12.76         10.67         3.90 o                         
  -8   6   7        437.90        443.26        10.76 o                         
  -7   6   7        148.90        174.22         7.12 o                         
  -6   6   7        189.98        206.87         9.30 o                         
  -5   6   7       1011.61        937.19        17.99 o                         
  -4   6   7        113.82        119.78         6.09 o                         
  -3   6   7          0.03          1.34         1.17 o                         
  -2   6   7         76.12         77.66         3.09 o                         
  -1   6   7          6.02          2.78         1.33 o                         
   0   6   7       1202.59       1175.59        13.94 o                         
   1   6   7        227.93        213.51         4.78 o                         
   2   6   7          1.20          0.01         1.62 o                         
   3   6   7         89.18         90.06         4.90 o                         
   4   6   7         50.66         52.64         4.16 o                         
   5   6   7        949.41        882.70        16.46 o                         
   6   6   7         56.06         46.57         5.32 o                         
   7   6   7          5.90          5.81         4.00 o                         
   8   6   7         27.12         19.68         5.06 o                         
   9   6   7          0.07          2.84         4.86 o                         
  10   6   7          0.03         -1.66         5.41 o                         
  11   6   7         16.85         24.34         7.10 o                         
 -12   7   7          2.67         -5.22         5.22 o                         
 -11   7   7          8.26          6.72         4.83 o                         
 -10   7   7        356.52        394.77        12.26 o                         
  -9   7   7         25.74         36.38         5.20 o                         
  -8   7   7         55.78         60.20         5.05 o                         
  -7   7   7        213.60        187.11         8.23 o                         
  -6   7   7         72.50         82.70         4.64 o                         
  -5   7   7        569.99        530.95         9.68 o                         
  -4   7   7          0.74          1.72         1.97 o                         
  -3   7   7        279.63        302.95         6.35 o                         
  -2   7   7          9.47          7.63         1.48 o                         
  -1   7   7        481.84        507.16         7.52 o                         
   0   7   7        563.08        575.22         8.98 o                         
   1   7   7       1101.02       1113.40        16.79 o                         
   2   7   7         97.89         99.20         5.05 o                         
   3   7   7        433.50        415.94         9.97 o                         
   4   7   7       1938.17       1905.89        28.83 o                         
   5   7   7         55.40         50.01         4.52 o                         
   6   7   7        162.97        151.31         8.82 o                         
   7   7   7        196.39        201.46         9.72 o                         
   8   7   7          0.05          3.40         4.48 o                         
   9   7   7        222.29        216.09        11.52 o                         
  10   7   7         14.47         15.61         6.47 o                         
  11   7   7          0.60          1.49         6.83 o                         
 -11   8   7          0.62          1.48         4.91 o                         
 -10   8   7         11.48         15.29         4.43 o                         
  -9   8   7        538.58        569.96        13.78 o                         
  -8   8   7         76.70         90.25         8.71 o                         
  -7   8   7        154.67        139.73         8.93 o                         
  -6   8   7        236.01        240.99         7.67 o                         
  -5   8   7         31.25         32.76         3.27 o                         
  -4   8   7       2376.45       2254.53        27.33 o                         
  -3   8   7         11.59         10.90         2.28 o                         
  -2   8   7       1118.09       1111.28        15.34 o                         
  -1   8   7         53.75         48.90         2.62 o                         
   0   8   7        222.90        244.79         5.79 o                         
   1   8   7       5092.70       5043.45        64.98 o                         
   2   8   7        100.97         97.51         5.65 o                         
   3   8   7        561.36        576.86        12.49 o                         
   4   8   7         38.22         37.77         4.03 o                         
   5   8   7        160.46        171.94         7.04 o                         
   6   8   7        220.92        232.76        10.97 o                         
   7   8   7        323.49        296.31        13.74 o                         
   8   8   7        194.53        199.09        11.66 o                         
   9   8   7         27.74         23.82         6.14 o                         
  10   8   7         66.42         63.47         7.87 o                         
  11   8   7         18.78          9.01         8.47 o                         
 -11   9   7         34.88         31.51         6.10 o                         
 -10   9   7        199.98        207.84         9.57 o                         
  -9   9   7         84.22        100.00         6.95 o                         
  -8   9   7          1.93          9.83         4.07 o                         
  -7   9   7        910.98        910.45        19.83 o                         
  -6   9   7        370.72        334.33         8.31 o                         
  -5   9   7         33.48         40.71         3.61 o                         
  -4   9   7         57.02         53.79         3.75 o                         
  -3   9   7         90.27         90.98         6.26 o                         
  -2   9   7          0.50         -1.01         1.84 o                         
  -1   9   7        116.87        110.08         4.26 o                         
   0   9   7        591.48        595.21        18.43 o                         
   1   9   7         93.66         84.81         5.12 o                         
   2   9   7        161.19        151.02         6.92 o                         
   3   9   7          5.11          6.94         3.02 o                         
   4   9   7        349.39        350.08         9.28 o                         
   5   9   7         18.08         18.74         3.48 o                         
   6   9   7        331.34        341.42        11.48 o                         
   7   9   7         27.15         44.22         5.73 o                         
   8   9   7          2.50          3.18         4.28 o                         
   9   9   7        263.73        277.71        20.62 o                         
  10   9   7         27.11         23.92         6.78 o                         
 -11  10   7         46.59         44.42         6.59 o                         
 -10  10   7          9.99         12.21         4.83 o                         
  -9  10   7         46.00         45.71         5.57 o                         
  -8  10   7         50.65         42.59         5.08 o                         
  -7  10   7         80.98         69.56         5.40 o                         
  -6  10   7        701.46        664.41        12.36 o                         
  -5  10   7          0.75         -2.34         2.34 o                         
  -4  10   7         11.77          7.05         2.59 o                         
  -3  10   7        173.18        186.55         6.30 o                         
  -2  10   7          6.86          2.48         2.09 o                         
  -1  10   7        116.40        110.34         4.50 o                         
   0  10   7          7.29          4.91         2.57 o                         
   1  10   7        462.19        415.62        10.70 o                         
   2  10   7        155.70        168.31         7.46 o                         
   3  10   7         78.15         78.01         5.59 o                         
   4  10   7         80.33         73.21         5.08 o                         
   5  10   7        101.26        101.13         6.16 o                         
   6  10   7         62.61         64.55         6.29 o                         
   7  10   7          2.81          3.31         4.43 o                         
   8  10   7        139.76        140.18         9.27 o                         
   9  10   7          3.92          3.85         5.30 o                         
  10  10   7        189.98        171.71        14.01 o                         
 -10  11   7        138.27        140.64         8.58 o                         
  -9  11   7         21.22         26.63         5.27 o                         
  -8  11   7          6.06          3.77         3.83 o                         
  -7  11   7         23.94         28.26         4.71 o                         
  -6  11   7        857.55        880.94        15.01 o                         
  -5  11   7        805.53        773.10        14.18 o                         
  -4  11   7         82.80         71.24         4.55 o                         
  -3  11   7        625.59        611.85        11.24 o                         
  -2  11   7         10.52          8.88         2.49 o                         
  -1  11   7        254.84        263.03         9.54 o                         
   0  11   7        752.50        715.48        16.23 o                         
   1  11   7        370.10        385.99         9.74 o                         
   2  11   7       1089.88       1078.71        19.66 o                         
   3  11   7          3.78          6.53         2.97 o                         
   4  11   7        330.57        320.15        13.28 o                         
   5  11   7          3.24          6.21         3.47 o                         
   6  11   7        234.57        243.71        11.95 o                         
   7  11   7        311.25        293.63        12.99 o                         
   8  11   7        141.91        170.18        10.26 o                         
   9  11   7         38.01         33.46         6.96 o                         
  10  11   7          1.56         -3.61         8.70 o                         
 -10  12   7          5.40          3.34         5.85 o                         
  -9  12   7        133.56        151.51        15.29 o                         
  -8  12   7        262.69        285.90        11.57 o                         
  -7  12   7        247.02        226.57         9.32 o                         
  -6  12   7          2.86          2.29         3.16 o                         
  -5  12   7          5.80          5.23         3.12 o                         
  -4  12   7        355.00        345.53         8.82 o                         
  -3  12   7         46.47         45.01         3.83 o                         
  -2  12   7        143.94        137.21         7.98 o                         
  -1  12   7        280.19        301.45        11.67 o                         
   0  12   7        385.07        351.83        10.68 o                         
   1  12   7        181.83        180.32         7.43 o                         
   2  12   7         60.58         56.44         5.01 o                         
   3  12   7         60.35         70.85         5.14 o                         
   4  12   7          6.44          3.40         3.35 o                         
   5  12   7        245.19        232.90        14.09 o                         
   6  12   7         66.57         62.45         6.58 o                         
   7  12   7        109.19        111.37         8.24 o                         
   8  12   7        774.62        803.42        22.12 o                         
   9  12   7        145.84        134.91        10.91 o                         
 -10  13   7         44.99         42.35        17.21 o                         
  -9  13   7          5.61          9.47         5.39 o                         
  -8  13   7         44.04         38.94         5.52 o                         
  -7  13   7          0.41         -2.96         4.14 o                         
  -6  13   7        203.88        211.21         8.14 o                         
  -5  13   7         85.75         90.08         5.43 o                         
  -4  13   7         37.89         34.71         4.07 o                         
  -3  13   7         17.93         23.49         4.26 o                         
  -2  13   7          0.16          1.05         3.70 o                         
  -1  13   7          1.79         -3.05         3.60 o                         
   0  13   7        460.25        457.03        12.61 o                         
   1  13   7        193.94        195.13         9.26 o                         
   2  13   7          0.01          0.21         3.15 o                         
   3  13   7        121.49        110.20         7.10 o                         
   4  13   7          0.51          1.37         3.81 o                         
   5  13   7         43.75         38.85         5.15 o                         
   6  13   7          2.93          2.08         5.32 o                         
   7  13   7         23.17         21.86         9.38 o                         
   8  13   7          3.86          8.56         6.08 o                         
   9  13   7          0.00          5.03         7.16 o                         
  -9  14   7          1.05         -0.13         5.34 o                         
  -8  14   7          7.95         11.21         4.82 o                         
  -7  14   7        110.60         99.55         8.75 o                         
  -6  14   7        242.10        216.15         8.50 o                         
  -5  14   7        195.53        184.26         7.24 o                         
  -4  14   7        142.99        143.37         7.79 o                         
  -3  14   7         72.43         81.44         6.55 o                         
  -2  14   7        304.77        303.78        11.51 o                         
  -1  14   7          0.05         -0.09         3.74 o                         
   0  14   7        130.70        142.94         8.17 o                         
   1  14   7        215.09        214.40        10.84 o                         
   2  14   7         26.57         21.73         4.62 o                         
   3  14   7        103.35        106.18         6.29 o                         
   4  14   7          4.87          4.50         3.91 o                         
   5  14   7         61.85         60.59         6.08 o                         
   6  14   7         37.24         32.32         6.02 o                         
   7  14   7        122.07        126.44         9.29 o                         
   8  14   7         30.20         17.46         6.98 o                         
  -8  15   7         80.28         89.37         7.45 o                         
  -7  15   7         28.82         32.12         6.03 o                         
  -6  15   7         75.77         65.11         5.56 o                         
  -5  15   7         10.35          8.62         4.04 o                         
  -4  15   7        121.56        104.96         6.97 o                         
  -3  15   7        252.63        228.79        11.80 o                         
  -2  15   7          0.85          0.96         3.93 o                         
  -1  15   7         76.19         68.21         6.55 o                         
   0  15   7         58.44         54.74         6.06 o                         
   1  15   7         22.97         17.82         4.66 o                         
   2  15   7        512.15        540.65        14.98 o                         
   3  15   7         41.50         46.43         5.96 o                         
   4  15   7        256.29        296.15        12.97 o                         
   5  15   7         37.77         22.65         5.26 o                         
   6  15   7         74.76         71.08         7.50 o                         
   7  15   7        138.60        139.35        10.28 o                         
  -8  16   7          1.40         -4.79        14.89 o                         
  -7  16   7         37.54         37.42         7.70 o                         
  -6  16   7         49.32         36.28         5.67 o                         
  -5  16   7          0.73         -2.41         4.17 o                         
  -4  16   7         52.75         45.03         5.66 o                         
  -3  16   7         34.99         40.94         6.07 o                         
  -2  16   7         91.73         98.09        10.22 o                         
  -1  16   7        239.90        259.06        11.85 o                         
   0  16   7        287.42        293.76        12.48 o                         
   1  16   7         96.49        107.35         8.38 o                         
   2  16   7          0.12         -0.45         4.50 o                         
   3  16   7          0.66         -3.74         4.65 o                         
   4  16   7         20.45         17.85         5.71 o                         
   5  16   7         10.83         13.20         5.57 o                         
   6  16   7          0.56         -5.54         5.54 o                         
   7  16   7          5.40         -6.81         6.81 o                         
  -7  17   7        109.97        100.89        12.61 o                         
  -6  17   7          4.09          6.04         5.49 o                         
  -5  17   7         39.85         39.14         5.95 o                         
  -4  17   7          4.97         -4.39         4.39 o                         
  -3  17   7        106.23        121.84         9.34 o                         
  -2  17   7         18.22         11.11         5.33 o                         
  -1  17   7         49.45         55.37         6.87 o                         
   0  17   7         40.03         52.66         6.95 o                         
   1  17   7        187.12        196.10        11.67 o                         
   2  17   7        194.49        193.87        10.80 o                         
   3  17   7          2.35          6.13         5.40 o                         
   4  17   7          5.29         -1.43         5.70 o                         
   5  17   7         68.47         69.04         8.07 o                         
   6  17   7         10.94          7.91         6.95 o                         
  -6  18   7         98.88        127.06        16.67 o                         
  -5  18   7         34.30         24.07         6.70 o                         
  -4  18   7        102.92         92.46         8.66 o                         
  -3  18   7         17.93         23.22         5.90 o                         
  -2  18   7        208.46        228.43        11.60 o                         
  -1  18   7          4.24          0.32         5.06 o                         
   0  18   7         91.60         99.58         8.67 o                         
   1  18   7        287.48        305.51        13.80 o                         
   2  18   7          5.90         -3.31         5.52 o                         
   3  18   7        188.20        199.45        12.34 o                         
   4  18   7         10.45         14.99         7.21 o                         
   5  18   7        102.77         91.13        11.88 o                         
  -4  19   7         69.24         66.97        12.12 o                         
  -3  19   7         79.39         97.76        10.74 o                         
  -2  19   7          4.39          8.08         6.20 o                         
  -1  19   7         31.47         19.43         6.54 o                         
   0  19   7          1.75         -3.80         5.34 o                         
   1  19   7         33.18         35.95         7.41 o                         
   2  19   7        114.81         98.91        13.87 o                         
   3  19   7          0.96          5.66         6.87 o                         
  -2  20   7         67.32         43.98        10.78 o                         
  -1  20   7         59.22         60.46         8.87 o                         
   0  20   7         14.45         16.56         7.60 o                         
   1  20   7        153.17        134.73        17.85 o                         
 -12   0   8         14.76         17.17         7.78 o                         
 -11   0   8         59.72         76.29         8.50 o                         
 -10   0   8        226.66        224.06        11.39 o                         
  -9   0   8        120.22        113.05         7.32 o                         
  -8   0   8         20.29         32.03         6.69 o                         
  -7   0   8         55.11         27.37         4.14 o                         
  -6   0   8        647.10        659.93        13.76 o                         
  -5   0   8       6198.61       5809.55        81.31 o                         
  -4   0   8       1862.63       1813.31        26.93 o                         
  -3   0   8       1095.45        992.30        19.13 o                         
  -2   0   8        443.83        443.60        14.79 o                         
  -1   0   8         19.37         19.01         3.19 o                         
   0   0   8       1674.79       1691.95        31.38 o                         
   1   0   8       1336.31       1424.80        31.19 o                         
   2   0   8       5514.38       5480.00        88.60 o                         
   3   0   8        448.43        421.12        14.00 o                         
   4   0   8       1532.29       1465.78        47.70 o                         
   5   0   8        527.78        556.77        18.77 o                         
   6   0   8        923.07        929.15        27.09 o                         
   7   0   8       1805.17       1776.33        44.31 o                         
   8   0   8         23.08         15.51         8.31 o                         
   9   0   8         12.94          7.25         6.31 o                         
  10   0   8          2.38          0.26         6.99 o                         
  11   0   8        153.65        169.22        16.41 o                         
 -12   1   8        164.78        188.13        10.37 o                         
 -11   1   8          1.01         -2.08         4.01 o                         
 -10   1   8        148.49        152.96         6.83 o                         
  -9   1   8         48.30         50.94         4.06 o                         
  -8   1   8         55.32         45.61         3.43 o                         
  -7   1   8        168.31        147.60         5.05 o                         
  -6   1   8       1491.30       1390.87        17.72 o                         
  -5   1   8        583.58        584.92         7.78 o                         
  -4   1   8       1800.46       1709.25        17.17 o                         
  -3   1   8         22.26         28.76         1.88 o                         
  -2   1   8        295.16        271.10         6.04 o                         
  -1   1   8        230.57        215.13         5.42 o                         
   0   1   8         26.84         33.56         2.52 o                         
   1   1   8         92.68         62.89         4.59 o                         
   2   1   8        171.93        166.89         4.10 o                         
   3   1   8        582.28        576.40         9.01 o                         
   4   1   8        483.58        458.76        11.18 o                         
   5   1   8        649.55        625.35        14.21 o                         
   6   1   8        223.43        221.55         9.38 o                         
   7   1   8          7.91          5.54         3.80 o                         
   8   1   8         46.74         50.75         5.43 o                         
   9   1   8        321.35        303.51        11.38 o                         
  10   1   8        146.58        146.20         9.76 o                         
  11   1   8        160.40        160.54        10.83 o                         
 -12   2   8         56.58         54.11         7.56 o                         
 -11   2   8          1.54          0.77         4.25 o                         
 -10   2   8         31.46         29.89         4.23 o                         
  -9   2   8        124.58        136.51         7.28 o                         
  -8   2   8         43.28         42.39         3.58 o                         
  -7   2   8          0.25         -1.61         1.94 o                         
  -6   2   8         46.77         32.07         2.62 o                         
  -5   2   8        326.71        322.54         6.49 o                         
  -4   2   8         62.07         64.37         3.04 o                         
  -3   2   8         53.64         50.39         2.13 o                         
  -2   2   8        245.82        224.14         5.09 o                         
  -1   2   8        260.91        267.11         5.77 o                         
   0   2   8        354.18        351.89         9.22 o                         
   1   2   8       1253.13       1306.46        20.50 o                         
   2   2   8        348.06        366.96         6.41 o                         
   3   2   8         57.17         60.74         2.88 o                         
   4   2   8        262.50        263.39         8.45 o                         
   5   2   8          6.19          3.01         2.90 o                         
   6   2   8          4.54          5.55         3.70 o                         
   7   2   8        278.72        273.31        10.97 o                         
   8   2   8          3.68          5.69         3.75 o                         
   9   2   8        202.73        201.58        10.95 o                         
  10   2   8          7.03         11.10         5.47 o                         
  11   2   8         99.50         89.44        10.52 o                         
 -12   3   8          6.50         10.41         5.51 o                         
 -11   3   8        381.86        389.38        12.10 o                         
 -10   3   8         23.90         24.46         4.46 o                         
  -9   3   8        220.46        231.48         9.30 o                         
  -8   3   8        118.02        116.65         5.59 o                         
  -7   3   8        238.19        213.92         7.41 o                         
  -6   3   8         24.16         37.73         2.95 o                         
  -5   3   8          1.89          4.53         1.71 o                         
  -4   3   8       2060.01       1869.96        17.96 o                         
  -3   3   8         73.64         94.26         4.23 o                         
  -2   3   8         24.87         32.85         2.02 o                         
  -1   3   8       1323.93       1315.56        17.25 o                         
   0   3   8        581.37        616.87        10.50 o                         
   1   3   8       1741.07       1686.33        23.32 o                         
   2   3   8       1475.08       1362.70        22.19 o                         
   3   3   8        734.36        718.01        10.81 o                         
   4   3   8         19.74         21.59         2.72 o                         
   5   3   8       3549.06       3548.21        52.26 o                         
   6   3   8       1242.67       1197.36        21.20 o                         
   7   3   8         42.37         35.73         4.78 o                         
   8   3   8        275.84        272.24        11.60 o                         
   9   3   8         22.73         32.57         5.79 o                         
  10   3   8         25.79         27.00         6.25 o                         
  11   3   8        108.30        102.66         9.52 o                         
 -12   4   8          9.22         12.22         6.49 o                         
 -11   4   8         10.14          3.47         4.41 o                         
 -10   4   8         37.84         30.22         4.92 o                         
  -9   4   8         57.81         57.39         5.35 o                         
  -8   4   8        240.42        223.17         9.15 o                         
  -7   4   8         67.37         82.65         4.72 o                         
  -6   4   8         70.10         87.73         4.05 o                         
  -5   4   8       1798.85       1730.77        18.64 o                         
  -4   4   8         59.60         70.28         2.63 o                         
  -3   4   8       3964.73       3763.45        34.17 o                         
  -2   4   8         70.49         86.21         3.01 o                         
  -1   4   8         65.16         61.79         4.08 o                         
   0   4   8          5.16          4.33         1.58 o                         
   1   4   8        105.23        137.13         3.72 o                         
   2   4   8        750.72        729.61        10.32 o                         
   3   4   8          3.42          1.26         1.65 o                         
   4   4   8          1.46          4.81         2.17 o                         
   5   4   8          0.30          1.18         3.77 o                         
   6   4   8          9.03         11.27         3.94 o                         
   7   4   8        281.29        272.62        12.05 o                         
   8   4   8         24.18         20.42         5.01 o                         
   9   4   8         64.13         91.48         7.84 o                         
  10   4   8         22.70         18.21         6.24 o                         
  11   4   8        128.05        121.14        10.18 o                         
 -12   5   8        256.91        273.59        11.63 o                         
 -11   5   8         80.48         92.86         7.25 o                         
 -10   5   8         19.19         20.23         4.43 o                         
  -9   5   8          0.39          4.04         3.45 o                         
  -8   5   8         50.30         48.30         4.63 o                         
  -7   5   8         12.53         19.11         3.39 o                         
  -6   5   8        813.99        737.85        13.12 o                         
  -5   5   8        664.98        611.48        10.29 o                         
  -4   5   8        831.16        819.87        13.62 o                         
  -3   5   8        404.77        399.19         5.94 o                         
  -2   5   8         17.94         15.63         1.67 o                         
  -1   5   8        195.39        172.67         5.97 o                         
   0   5   8        113.53        125.65         3.46 o                         
   1   5   8          0.01          1.71         1.63 o                         
   2   5   8       1446.80       1470.90        18.00 o                         
   3   5   8       1286.32       1290.22        18.65 o                         
   4   5   8         36.50         30.61         3.43 o                         
   5   5   8          5.34          4.38         3.31 o                         
   6   5   8         92.17        101.50         7.42 o                         
   7   5   8          7.24          3.18         4.09 o                         
   8   5   8        196.06        174.31         9.67 o                         
   9   5   8        165.30        171.24        10.62 o                         
  10   5   8          3.50         -3.86         6.14 o                         
  11   5   8         21.74          9.85         7.03 o                         
 -12   6   8        763.81        805.29        26.90 o                         
 -11   6   8         88.77        109.12         7.75 o                         
 -10   6   8        181.32        178.86         8.65 o                         
  -9   6   8        111.06         95.35         7.74 o                         
  -8   6   8         58.73         53.83         4.99 o                         
  -7   6   8          5.24          9.52         3.18 o                         
  -6   6   8          5.33          9.10         3.00 o                         
  -5   6   8         14.17         19.83         2.70 o                         
  -4   6   8        167.54        153.47         7.26 o                         
  -3   6   8         61.80         59.18         2.75 o                         
  -2   6   8        147.49        148.52         3.87 o                         
  -1   6   8        333.95        315.83         5.46 o                         
   0   6   8        310.86        286.38         5.36 o                         
   1   6   8        310.80        286.99         5.84 o                         
   2   6   8        339.73        300.93         7.31 o                         
   3   6   8        116.43        118.97         5.76 o                         
   4   6   8       2310.54       2257.99        33.03 o                         
   5   6   8         92.23        100.02        14.17 o                         
   6   6   8        329.34        318.02        11.62 o                         
   7   6   8        488.47        507.86        17.21 o                         
   8   6   8         28.95         39.46         6.48 o                         
   9   6   8        130.07        123.42         9.17 o                         
  10   6   8        170.85        182.02        11.57 o                         
  11   6   8         10.57          7.71         7.96 o                         
 -11   7   8        180.70        180.67         9.45 o                         
 -10   7   8         24.50         26.61         5.06 o                         
  -9   7   8        258.69        283.15        10.22 o                         
  -8   7   8        333.39        343.62        11.50 o                         
  -7   7   8          0.36         -2.74         2.74 o                         
  -6   7   8         47.80         50.22         4.78 o                         
  -5   7   8       1051.81        982.61        14.78 o                         
  -4   7   8       1793.76       1673.28        21.55 o                         
  -3   7   8         14.39          7.95         2.14 o                         
  -2   7   8       1116.42       1089.72        14.27 o                         
  -1   7   8        362.12        353.80         6.50 o                         
   0   7   8          3.24          2.81         1.59 o                         
   1   7   8         37.64         27.32         2.95 o                         
   2   7   8       1007.29        966.73        16.92 o                         
   3   7   8          1.57         -1.03         2.52 o                         
   4   7   8        107.84        115.83         6.05 o                         
   5   7   8          3.54          2.39         3.52 o                         
   6   7   8         27.32         16.16         4.66 o                         
   7   7   8         35.46         24.56         5.70 o                         
   8   7   8        198.53        188.62        11.25 o                         
   9   7   8        352.98        364.69        15.85 o                         
  10   7   8          4.47         14.01         6.43 o                         
 -11   8   8          5.81         -1.02         5.07 o                         
 -10   8   8         82.13         88.63         6.93 o                         
  -9   8   8          2.29         -3.35         3.99 o                         
  -8   8   8         89.78         92.23         6.23 o                         
  -7   8   8        114.92        123.48         6.41 o                         
  -6   8   8        639.47        625.22        13.34 o                         
  -5   8   8        868.23        811.82        13.24 o                         
  -4   8   8          5.57          3.44         2.33 o                         
  -3   8   8         69.74         70.75         3.96 o                         
  -2   8   8         28.79         28.86         2.82 o                         
  -1   8   8         51.09         52.91         3.40 o                         
   0   8   8         26.06         34.31         3.00 o                         
   1   8   8        122.03        110.15         6.62 o                         
   2   8   8         40.21         36.30         3.84 o                         
   3   8   8        141.57        139.55         6.60 o                         
   4   8   8         30.78         28.75         3.93 o                         
   5   8   8         62.84         53.05         7.99 o                         
   6   8   8          2.46          4.85         4.20 o                         
   7   8   8          6.14         10.13         5.10 o                         
   8   8   8         50.89         38.92         6.52 o                         
   9   8   8        185.98        203.94        13.79 o                         
  10   8   8         13.65         15.90         7.41 o                         
 -11   9   8         27.61         22.84         6.11 o                         
 -10   9   8         12.00         14.26         5.08 o                         
  -9   9   8        195.02        183.04         9.95 o                         
  -8   9   8        191.08        220.94        10.66 o                         
  -7   9   8          4.24          1.11         3.36 o                         
  -6   9   8        126.28        113.95         5.68 o                         
  -5   9   8          2.34          5.86         2.60 o                         
  -4   9   8        376.92        386.90         8.58 o                         
  -3   9   8         36.02         33.28         3.26 o                         
  -2   9   8         95.89         95.43         4.46 o                         
  -1   9   8        107.50        115.59         5.03 o                         
   0   9   8        112.30        132.23         5.94 o                         
   1   9   8         91.55         73.37         4.90 o                         
   2   9   8          0.31          0.67         2.62 o                         
   3   9   8         66.35         72.60         5.51 o                         
   4   9   8         12.54          6.88         3.24 o                         
   5   9   8        259.00        230.29        10.94 o                         
   6   9   8        452.42        455.34        17.07 o                         
   7   9   8          6.64          2.91         5.27 o                         
   8   9   8        129.46        133.68        10.15 o                         
   9   9   8        153.29        143.96        15.94 o                         
  10   9   8          0.40          2.53         7.23 o                         
 -10  10   8        248.08        242.95        10.67 o                         
  -9  10   8         27.99         23.21         5.07 o                         
  -8  10   8         59.85         63.74         6.01 o                         
  -7  10   8        305.69        301.67        10.01 o                         
  -6  10   8         86.17         87.14         5.81 o                         
  -5  10   8        155.25        168.19         6.59 o                         
  -4  10   8        384.35        338.34         8.31 o                         
  -3  10   8        395.09        393.07         8.70 o                         
  -2  10   8        288.21        269.89         7.05 o                         
  -1  10   8        406.97        360.87        10.25 o                         
   0  10   8        125.49        112.22         6.45 o                         
   1  10   8        177.85        174.19         7.36 o                         
   2  10   8         99.74        102.57         6.14 o                         
   3  10   8        375.56        370.63        10.60 o                         
   4  10   8        250.92        243.33         9.95 o                         
   5  10   8        134.39        119.80         8.83 o                         
   6  10   8         77.95         83.95         7.64 o                         
   7  10   8        119.67        129.21        10.36 o                         
   8  10   8        178.29        163.21        14.99 o                         
   9  10   8         10.73          6.49         6.81 o                         
 -10  11   8         13.44          9.49         5.54 o                         
  -9  11   8          3.64          4.78         4.72 o                         
  -8  11   8        122.22        116.69         7.76 o                         
  -7  11   8         18.34         13.12         4.44 o                         
  -6  11   8        191.94        174.04         7.12 o                         
  -5  11   8          0.02         -2.11         2.69 o                         
  -4  11   8        163.80        148.43         6.17 o                         
  -3  11   8          9.70         15.30         2.91 o                         
  -2  11   8        315.89        318.33        11.46 o                         
  -1  11   8          7.92          0.28         3.22 o                         
   0  11   8        252.45        243.51         9.56 o                         
   1  11   8         47.78         45.51         4.21 o                         
   2  11   8         28.39         21.59         4.08 o                         
   3  11   8        224.23        234.18         9.30 o                         
   4  11   8        193.22        185.32         8.80 o                         
   5  11   8          3.84          4.24         4.54 o                         
   6  11   8         72.78         64.67         8.29 o                         
   7  11   8         65.68         74.04         8.63 o                         
   8  11   8         60.83         74.31        11.02 o                         
   9  11   8        134.46        128.77        11.02 o                         
 -10  12   8          3.09         -2.47         6.15 o                         
  -9  12   8         68.69         56.48         6.50 o                         
  -8  12   8        371.49        404.04        13.26 o                         
  -7  12   8          2.95         10.68         4.49 o                         
  -6  12   8          7.51         15.06         3.61 o                         
  -5  12   8        357.73        330.84         9.28 o                         
  -4  12   8         59.26         48.99         4.26 o                         
  -3  12   8        163.90        166.32         8.13 o                         
  -2  12   8         56.32         50.71         5.25 o                         
  -1  12   8         14.38          7.54         3.69 o                         
   0  12   8          8.56          6.65         3.56 o                         
   1  12   8        261.44        280.70        10.96 o                         
   2  12   8       1147.84       1146.88        21.35 o                         
   3  12   8        110.05        126.91         7.57 o                         
   4  12   8        201.90        183.38         9.15 o                         
   5  12   8         51.05         46.06         6.64 o                         
   6  12   8          1.61         -0.07         5.10 o                         
   7  12   8         49.99         53.03         7.57 o                         
   8  12   8         21.55         22.18         7.14 o                         
   9  12   8         43.68         29.64         9.61 o                         
  -9  13   8         69.41         60.00         7.42 o                         
  -8  13   8        114.67        118.41         7.86 o                         
  -7  13   8          2.19          6.01         4.38 o                         
  -6  13   8        535.46        532.12        11.98 o                         
  -5  13   8        229.79        218.80         8.21 o                         
  -4  13   8        364.72        384.92        12.41 o                         
  -3  13   8         23.71         26.26         4.77 o                         
  -2  13   8        392.74        372.87        11.73 o                         
  -1  13   8        267.37        273.85        12.34 o                         
   0  13   8        107.85         99.05         7.07 o                         
   1  13   8          2.90          2.65         3.83 o                         
   2  13   8         75.95         70.27         6.26 o                         
   3  13   8        155.79        159.45         8.57 o                         
   4  13   8        166.39        160.79        11.08 o                         
   5  13   8         83.78         81.24         7.91 o                         
   6  13   8        331.19        342.67        15.67 o                         
   7  13   8         16.20         25.45         7.22 o                         
   8  13   8          8.17          9.67         7.19 o                         
  -8  14   8          2.44          4.90         5.00 o                         
  -7  14   8         37.07         30.60         5.53 o                         
  -6  14   8         34.65         40.63         4.87 o                         
  -5  14   8         16.91         10.69         4.23 o                         
  -4  14   8         12.04         18.57         4.55 o                         
  -3  14   8         57.44         60.79         6.69 o                         
  -2  14   8         42.12         36.33         5.52 o                         
  -1  14   8        139.26        148.60         8.71 o                         
   0  14   8         95.49         90.62         7.07 o                         
   1  14   8        123.57        115.08         8.08 o                         
   2  14   8        177.08        176.97         9.59 o                         
   3  14   8         37.41         41.28         5.73 o                         
   4  14   8        225.96        220.49        10.78 o                         
   5  14   8         61.35         67.91         7.94 o                         
   6  14   8        138.52        142.97        10.89 o                         
   7  14   8         57.80         63.13         8.96 o                         
   8  14   8         58.32         72.86        13.25 o                         
  -8  15   8          0.59          2.69         5.30 o                         
  -7  15   8          8.04          1.21         6.08 o                         
  -6  15   8         17.64         11.16         4.86 o                         
  -5  15   8          0.30         -3.16         4.31 o                         
  -4  15   8        176.36        160.88         9.27 o                         
  -3  15   8         31.17         34.83         5.82 o                         
  -2  15   8          0.35          5.47         4.47 o                         
  -1  15   8         60.59         65.32         7.41 o                         
   0  15   8        112.21        102.82         7.91 o                         
   1  15   8        315.75        347.24        13.88 o                         
   2  15   8        283.78        279.91        12.23 o                         
   3  15   8        216.51        201.12        10.65 o                         
   4  15   8         15.10         19.22         5.94 o                         
   5  15   8          1.81          0.96         5.90 o                         
   6  15   8         14.84         10.70         6.77 o                         
   7  15   8          0.20          7.24         6.94 o                         
  -7  16   8        224.29        225.86        17.36 o                         
  -6  16   8         64.78         70.96         7.04 o                         
  -5  16   8        220.54        209.89        11.08 o                         
  -4  16   8         22.63         18.12         6.34 o                         
  -3  16   8        248.50        244.54        13.72 o                         
  -2  16   8         19.72         20.98         5.30 o                         
  -1  16   8         66.75         68.33         9.93 o                         
   0  16   8        170.00        200.15        10.78 o                         
   1  16   8         13.39         11.96         4.96 o                         
   2  16   8        646.85        642.97        18.00 o                         
   3  16   8         84.37         85.17         8.36 o                         
   4  16   8         75.68         75.61         7.97 o                         
   5  16   8        205.20        217.46        13.38 o                         
   6  16   8         79.10         71.61        10.33 o                         
  -6  17   8        129.51        131.65        10.79 o                         
  -5  17   8        134.68        116.54         9.15 o                         
  -4  17   8         18.74         17.92         6.10 o                         
  -3  17   8         65.91         65.89         7.41 o                         
  -2  17   8        174.60        175.66        10.94 o                         
  -1  17   8          6.66          0.69         5.13 o                         
   0  17   8         91.03         93.58         9.02 o                         
   1  17   8        143.74        137.74         9.56 o                         
   2  17   8          0.14         -5.36         5.36 o                         
   3  17   8        112.71        124.49         9.31 o                         
   4  17   8         34.27         25.34         6.88 o                         
   5  17   8         58.72         49.51         8.64 o                         
  -5  18   8         11.77          2.16         6.39 o                         
  -4  18   8         23.23         23.79         6.58 o                         
  -3  18   8         10.64          1.85         5.58 o                         
  -2  18   8          6.18          0.95         5.86 o                         
  -1  18   8          3.79          5.62         5.64 o                         
   0  18   8          8.70          9.43         5.77 o                         
   1  18   8          1.12         -1.33         5.55 o                         
   2  18   8         51.19         63.79         8.29 o                         
   3  18   8         27.05         24.26         6.84 o                         
   4  18   8          3.62         -3.47         6.50 o                         
  -3  19   8          2.80          2.28         6.65 o                         
  -2  19   8         83.33         76.88         8.31 o                         
  -1  19   8         36.99         48.30         7.82 o                         
   0  19   8         60.96         61.66         7.97 o                         
   1  19   8        295.46        282.55        13.73 o                         
   2  19   8        160.76        157.55        10.88 o                         
 -12   1   9          5.84          4.37         5.63 o                         
 -11   1   9         23.31         29.83         5.15 o                         
 -10   1   9        160.08        149.64         8.83 o                         
  -9   1   9        116.41        116.22         6.14 o                         
  -8   1   9          4.51          4.70         2.65 o                         
  -7   1   9        516.25        532.30         9.12 o                         
  -6   1   9         76.47         75.88         3.65 o                         
  -5   1   9        346.32        297.72         6.07 o                         
  -4   1   9        174.17        191.98         4.37 o                         
  -3   1   9       2584.64       2371.58        24.85 o                         
  -2   1   9       1832.52       1774.36        23.97 o                         
  -1   1   9          7.02          4.36         1.89 o                         
   0   1   9        886.33        841.80        13.17 o                         
   1   1   9        333.03        335.40         8.48 o                         
   2   1   9       1104.34       1155.34        15.77 o                         
   3   1   9       2078.45       2014.75        33.56 o                         
   4   1   9        458.76        467.97        11.65 o                         
   5   1   9         42.31         47.94         4.95 o                         
   6   1   9        740.29        739.13        16.93 o                         
   7   1   9        597.42        580.26        15.64 o                         
   8   1   9         41.31         35.44         7.25 o                         
   9   1   9        229.90        269.80        14.81 o                         
  10   1   9         85.49         81.89         9.42 o                         
  11   1   9         16.13         18.02         8.26 o                         
 -12   2   9         31.13         27.65         6.78 o                         
 -11   2   9        162.18        164.82         8.40 o                         
 -10   2   9          2.88         -1.36         3.35 o                         
  -9   2   9          8.96         11.11         3.76 o                         
  -8   2   9        521.78        496.15        10.22 o                         
  -7   2   9         62.89         69.63         4.41 o                         
  -6   2   9        194.81        212.09         6.20 o                         
  -5   2   9        251.58        261.66         5.85 o                         
  -4   2   9        444.24        392.23         6.64 o                         
  -3   2   9        505.84        508.97         7.38 o                         
  -2   2   9         87.38         76.10         4.43 o                         
  -1   2   9       1063.63       1012.67        14.45 o                         
   0   2   9         47.74         40.65         3.02 o                         
   1   2   9        364.31        338.21         8.15 o                         
   2   2   9        831.06        752.26        10.89 o                         
   3   2   9          3.09          1.51         1.68 o                         
   4   2   9       1515.33       1475.53        25.24 o                         
   5   2   9       1320.23       1303.98        23.84 o                         
   6   2   9        294.52        276.29        10.47 o                         
   7   2   9          0.47         -3.58         3.82 o                         
   8   2   9        399.92        421.76        14.60 o                         
   9   2   9         15.34         20.68         6.22 o                         
  10   2   9        311.87        273.92        14.48 o                         
  11   2   9        263.46        294.78        31.41 o                         
 -12   3   9        166.36        183.61        10.33 o                         
 -11   3   9        399.09        440.52        15.82 o                         
 -10   3   9         11.55         14.33         4.39 o                         
  -9   3   9         18.13         18.66         3.93 o                         
  -8   3   9         15.31         16.10         3.62 o                         
  -7   3   9          0.15          4.01         2.62 o                         
  -6   3   9         70.43         83.01         4.50 o                         
  -5   3   9        520.10        509.09         9.36 o                         
  -4   3   9         34.27         36.09         2.19 o                         
  -3   3   9        182.85        173.90         4.17 o                         
  -2   3   9         54.20         54.56         3.23 o                         
  -1   3   9          9.02          7.97         2.13 o                         
   0   3   9          8.29         13.26         2.31 o                         
   1   3   9          0.60          3.77         1.72 o                         
   2   3   9        102.59        108.71         3.79 o                         
   3   3   9       1630.21       1514.68        20.86 o                         
   4   3   9        699.37        698.02        16.75 o                         
   5   3   9        415.33        402.81        10.59 o                         
   6   3   9        118.57        124.04         7.60 o                         
   7   3   9         37.96         41.41         5.90 o                         
   8   3   9          9.58          9.22         5.03 o                         
   9   3   9          6.78         14.90         6.02 o                         
  10   3   9        160.99        182.69        12.26 o                         
  11   3   9         56.54         57.83        11.33 o                         
 -12   4   9        288.43        310.57        53.57 o                         
 -11   4   9         37.62         40.08         5.98 o                         
 -10   4   9         37.74         26.64         5.09 o                         
  -9   4   9        118.04        104.93         6.48 o                         
  -8   4   9        345.05        358.00        10.17 o                         
  -7   4   9          9.79          1.45         2.74 o                         
  -6   4   9        132.68        108.85         5.04 o                         
  -5   4   9        225.18        198.55         6.83 o                         
  -4   4   9       5694.33       5336.53        47.78 o                         
  -3   4   9       1515.32       1499.56        16.28 o                         
  -2   4   9        651.49        618.84         9.22 o                         
  -1   4   9        325.14        347.27         6.57 o                         
   0   4   9        145.22        149.38         4.38 o                         
   1   4   9       1124.95       1088.44        13.94 o                         
   2   4   9        442.07        457.56         7.76 o                         
   3   4   9          3.41          4.70         2.23 o                         
   4   4   9        110.22        112.77         6.10 o                         
   5   4   9          0.45         -3.17         3.17 o                         
   6   4   9         40.10         42.62         5.54 o                         
   7   4   9        145.51        138.45         9.00 o                         
   8   4   9        269.17        288.19        13.46 o                         
   9   4   9        202.65        219.86        12.59 o                         
  10   4   9        262.80        289.39        15.09 o                         
 -11   5   9        126.51        143.20         8.47 o                         
 -10   5   9         89.61        108.79         7.16 o                         
  -9   5   9        110.99        115.28         6.94 o                         
  -8   5   9         21.77         23.35         4.07 o                         
  -7   5   9        429.74        444.81        10.98 o                         
  -6   5   9          0.28         -0.55         2.67 o                         
  -5   5   9         36.08         43.75         3.34 o                         
  -4   5   9        444.98        470.08         8.13 o                         
  -3   5   9       1295.00       1285.86        14.62 o                         
  -2   5   9        798.03        786.67         9.97 o                         
  -1   5   9        104.68        105.08         3.93 o                         
   0   5   9        724.65        691.86         9.47 o                         
   1   5   9        219.96        206.59         5.44 o                         
   2   5   9        148.32        134.43         6.01 o                         
   3   5   9         46.14         34.83         3.51 o                         
   4   5   9         72.47         87.00         6.20 o                         
   5   5   9         98.96        107.94         7.42 o                         
   6   5   9        268.35        289.67        12.09 o                         
   7   5   9        854.29        867.23        20.97 o                         
   8   5   9        156.91        156.65        10.23 o                         
   9   5   9        309.80        315.91        14.97 o                         
  10   5   9         76.89         90.49        11.07 o                         
 -11   6   9          0.09          1.28         5.07 o                         
 -10   6   9         68.53         82.64         6.69 o                         
  -9   6   9         87.52         92.23         6.62 o                         
  -8   6   9          0.09          0.24         3.21 o                         
  -7   6   9          2.34          2.65         3.07 o                         
  -6   6   9         35.14         34.82         4.01 o                         
  -5   6   9         13.14         14.14         2.67 o                         
  -4   6   9        138.63        157.56         5.90 o                         
  -3   6   9         21.27         14.67         2.22 o                         
  -2   6   9          4.90          4.24         1.75 o                         
  -1   6   9        252.90        235.07         5.01 o                         
   0   6   9          6.48          9.05         1.79 o                         
   1   6   9         27.92         23.86         2.46 o                         
   2   6   9        407.50        378.39         9.35 o                         
   3   6   9         27.11         19.79         3.19 o                         
   4   6   9        434.64        410.22        12.11 o                         
   5   6   9         46.59         43.51         5.33 o                         
   6   6   9        324.25        329.69        12.99 o                         
   7   6   9          8.79          8.36         4.86 o                         
   8   6   9          0.25         -4.33         5.04 o                         
   9   6   9         78.21         88.88         9.24 o                         
  10   6   9          9.03          1.63         6.81 o                         
 -11   7   9        407.03        443.43        15.23 o                         
 -10   7   9        177.39        200.05         9.54 o                         
  -9   7   9         33.17         23.01         5.31 o                         
  -8   7   9          1.06          1.67         3.44 o                         
  -7   7   9         68.26         48.30         4.57 o                         
  -6   7   9          8.87          6.99         3.85 o                         
  -5   7   9         84.63         83.35         5.04 o                         
  -4   7   9        168.09        155.22         5.76 o                         
  -3   7   9       1331.09       1244.48        17.16 o                         
  -2   7   9          0.03          0.89         2.07 o                         
  -1   7   9        138.17        136.46         4.41 o                         
   0   7   9        578.71        582.68        10.08 o                         
   1   7   9         12.84          7.02         2.82 o                         
   2   7   9        103.95         96.39         5.49 o                         
   3   7   9          0.76         -1.83         2.59 o                         
   4   7   9          0.72         -2.85         2.85 o                         
   5   7   9          0.51          1.86         3.79 o                         
   6   7   9        211.47        194.01        10.60 o                         
   7   7   9         46.77         58.00         7.65 o                         
   8   7   9         78.03         98.87         9.23 o                         
   9   7   9          9.16          1.56         5.90 o                         
  10   7   9         17.58         15.34         7.30 o                         
 -11   8   9        222.31        244.65        13.16 o                         
 -10   8   9         14.80         16.57         5.88 o                         
  -9   8   9        138.83        127.04         7.46 o                         
  -8   8   9        305.84        293.14        10.35 o                         
  -7   8   9         67.19         74.51         5.54 o                         
  -6   8   9          3.22          4.50         3.14 o                         
  -5   8   9          1.36          2.09         2.39 o                         
  -4   8   9       1515.98       1397.76        19.35 o                         
  -3   8   9       1029.46       1013.10        15.77 o                         
  -2   8   9        831.40        772.18        12.29 o                         
  -1   8   9        295.09        300.24        10.23 o                         
   0   8   9        326.40        285.09         8.88 o                         
   1   8   9        115.47        111.98         6.19 o                         
   2   8   9         25.93         39.09         4.13 o                         
   3   8   9         19.91         22.65         3.83 o                         
   4   8   9         38.79         31.54         4.28 o                         
   5   8   9         13.96         12.98         4.70 o                         
   6   8   9        374.19        389.81        19.82 o                         
   7   8   9         22.15         10.33         5.67 o                         
   8   8   9        453.97        473.81        17.32 o                         
   9   8   9         70.76         42.11         8.15 o                         
  10   8   9         44.59         29.08        10.08 o                         
 -10   9   9        135.56        145.92         8.79 o                         
  -9   9   9        142.79        150.86         8.43 o                         
  -8   9   9          3.58          6.19         4.00 o                         
  -7   9   9          2.26         -2.39         3.36 o                         
  -6   9   9         80.05         87.40         5.50 o                         
  -5   9   9        402.46        372.88         8.98 o                         
  -4   9   9         78.13         84.66         4.80 o                         
  -3   9   9        117.24        105.84         5.23 o                         
  -2   9   9          1.96         -1.46         2.27 o                         
  -1   9   9        358.44        316.81        11.23 o                         
   0   9   9        499.51        439.70        11.29 o                         
   1   9   9         30.32         25.57         4.01 o                         
   2   9   9        127.03        105.70         6.32 o                         
   3   9   9        575.28        571.14        13.27 o                         
   4   9   9        633.52        640.39        14.61 o                         
   5   9   9        501.14        484.45        14.81 o                         
   6   9   9          0.05          3.05         4.78 o                         
   7   9   9        281.22        298.94        14.26 o                         
   8   9   9         38.86         27.12         7.04 o                         
   9   9   9         11.80          8.91         7.04 o                         
 -10  10   9         16.06         16.90         5.51 o                         
  -9  10   9         37.90         37.66         5.58 o                         
  -8  10   9         11.27         11.16         4.45 o                         
  -7  10   9          5.09          8.44         4.36 o                         
  -6  10   9          5.85          5.78         3.38 o                         
  -5  10   9        164.72        168.62         6.91 o                         
  -4  10   9         66.29         66.26         4.47 o                         
  -3  10   9         36.39         41.87         3.81 o                         
  -2  10   9          4.03          7.78         3.15 o                         
  -1  10   9         30.98         33.61         4.26 o                         
   0  10   9          0.52          1.69         3.22 o                         
   1  10   9        147.08        141.55         7.46 o                         
   2  10   9         43.32         28.83         5.19 o                         
   3  10   9         67.22         68.78         5.53 o                         
   4  10   9        207.41        217.09         9.52 o                         
   5  10   9          1.21          7.70         4.52 o                         
   6  10   9         74.90         84.89         8.56 o                         
   7  10   9        136.93        165.95        11.17 o                         
   8  10   9         11.38         15.60         6.69 o                         
   9  10   9          1.19         -3.58         7.11 o                         
 -10  11   9        449.67        518.47        20.55 o                         
  -9  11   9          1.46         -4.17         4.67 o                         
  -8  11   9         66.07         76.56         6.44 o                         
  -7  11   9        399.70        408.96        12.35 o                         
  -6  11   9         25.98         21.44         4.02 o                         
  -5  11   9         75.03         75.22         5.14 o                         
  -4  11   9         10.70          9.95         3.08 o                         
  -3  11   9        245.83        229.58         9.23 o                         
  -2  11   9        256.30        252.99         9.93 o                         
  -1  11   9          7.25          0.59         3.45 o                         
   0  11   9        504.53        472.61        12.54 o                         
   1  11   9        105.35         89.12         7.35 o                         
   2  11   9        202.97        234.39        10.37 o                         
   3  11   9        667.20        698.04        16.96 o                         
   4  11   9         44.39         46.89         5.61 o                         
   5  11   9        181.63        193.98        11.11 o                         
   6  11   9         10.60          4.92         5.23 o                         
   7  11   9        165.02        189.96        11.98 o                         
   8  11   9         15.90         12.56         6.75 o                         
   9  11   9         57.89         42.33        10.55 o                         
  -9  12   9        135.86        138.34        12.60 o                         
  -8  12   9        131.29        122.73         8.36 o                         
  -7  12   9         94.78         85.37         7.04 o                         
  -6  12   9        100.17         91.66         6.15 o                         
  -5  12   9        230.92        228.87         8.47 o                         
  -4  12   9         71.78         71.74         5.92 o                         
  -3  12   9          3.37          4.12         3.56 o                         
  -2  12   9        540.73        515.70        22.09 o                         
  -1  12   9        121.74        121.65         7.60 o                         
   0  12   9         97.42         93.01         6.89 o                         
   1  12   9        245.09        254.63        11.07 o                         
   2  12   9         89.53         90.98         7.25 o                         
   3  12   9        309.72        319.24        13.32 o                         
   4  12   9          7.79          2.82         4.34 o                         
   5  12   9         11.44         11.58         5.55 o                         
   6  12   9        561.55        564.51        18.26 o                         
   7  12   9          4.18         -3.72         6.01 o                         
   8  12   9         61.17         59.44         9.10 o                         
  -9  13   9         21.85         14.07         6.62 o                         
  -8  13   9          6.47          2.54         5.01 o                         
  -7  13   9         13.50         16.09         4.88 o                         
  -6  13   9          1.29          3.69         4.18 o                         
  -5  13   9        299.84        270.16        10.77 o                         
  -4  13   9          3.96          2.51         3.83 o                         
  -3  13   9          0.43          3.29         3.73 o                         
  -2  13   9         48.72         51.93         5.81 o                         
  -1  13   9         13.89         17.37         4.89 o                         
   0  13   9          6.83          7.02         4.20 o                         
   1  13   9          2.37         -0.57         3.89 o                         
   2  13   9         31.14         34.39         5.23 o                         
   3  13   9        210.33        243.26        11.99 o                         
   4  13   9        169.70        177.58         9.62 o                         
   5  13   9          6.86         -3.18         5.64 o                         
   6  13   9          0.30          6.82         6.28 o                         
   7  13   9          3.69          2.62         6.39 o                         
   8  13   9          5.30         -3.65         9.77 o                         
  -8  14   9          0.66          0.08         5.01 o                         
  -7  14   9         15.45         16.98         6.00 o                         
  -6  14   9        377.10        377.66        14.35 o                         
  -5  14   9        156.80        125.96         9.29 o                         
  -4  14   9          2.43          0.42         4.16 o                         
  -3  14   9        179.06        184.95        10.63 o                         
  -2  14   9          1.01          2.64         4.01 o                         
  -1  14   9        214.31        203.52        10.27 o                         
   0  14   9         17.21         20.27         4.93 o                         
   1  14   9        179.36        181.40         9.86 o                         
   2  14   9         96.70         95.71         7.52 o                         
   3  14   9          0.15          8.14         4.68 o                         
   4  14   9        357.66        350.76        14.60 o                         
   5  14   9         53.01         63.41         8.24 o                         
   6  14   9        135.91        167.32        11.89 o                         
   7  14   9          8.45          9.40         7.47 o                         
  -7  15   9        161.70        170.09        11.86 o                         
  -6  15   9          7.29         14.03         5.88 o                         
  -5  15   9         57.05         56.34         6.55 o                         
  -4  15   9         15.39          5.98         5.51 o                         
  -3  15   9          6.57         12.44         4.88 o                         
  -2  15   9        122.84        140.16         8.97 o                         
  -1  15   9         90.63         83.54         7.53 o                         
   0  15   9        131.41        146.71         9.29 o                         
   1  15   9          2.96         -4.32         4.39 o                         
   2  15   9        515.27        498.37        15.36 o                         
   3  15   9        320.62        356.52        17.96 o                         
   4  15   9        124.09        127.57         9.17 o                         
   5  15   9        239.83        236.09        19.47 o                         
   6  15   9          5.20         -6.53         6.65 o                         
  -6  16   9          6.13          4.85         5.94 o                         
  -5  16   9         72.05         70.48         7.67 o                         
  -4  16   9         23.71         28.96         6.33 o                         
  -3  16   9         19.94         12.61         5.32 o                         
  -2  16   9          0.30         -4.49         4.73 o                         
  -1  16   9         19.26         18.37         5.30 o                         
   0  16   9          4.19         -4.29         4.78 o                         
   1  16   9          1.37          0.34         4.84 o                         
   2  16   9          1.61          1.58         5.34 o                         
   3  16   9          1.80          1.20         5.29 o                         
   4  16   9         36.33         30.29         8.04 o                         
   5  16   9          0.15          5.84         6.93 o                         
  -5  17   9         26.52         14.11         6.91 o                         
  -4  17   9        237.57        228.39        12.06 o                         
  -3  17   9         27.08         34.93         6.92 o                         
  -2  17   9         61.99         60.46         7.66 o                         
  -1  17   9          5.21         10.76         5.69 o                         
   0  17   9         37.58         40.22         7.02 o                         
   1  17   9          3.86          0.44         5.43 o                         
   2  17   9         33.57         31.16         7.39 o                         
   3  17   9          9.83         16.83         6.18 o                         
   4  17   9          7.27         -0.01         7.35 o                         
  -4  18   9          7.62         14.14         8.74 o                         
  -3  18   9        123.28        133.94        10.13 o                         
  -2  18   9         84.75         78.57         8.94 o                         
  -1  18   9        202.58        209.79        12.43 o                         
   0  18   9        113.77        111.96        13.17 o                         
   1  18   9         96.28         95.46         8.87 o                         
   2  18   9        102.93        102.83         8.94 o                         
   3  18   9         39.56         43.78        11.60 o                         
  -1  19   9         10.82          5.29        15.22 o                         
   0  19   9          3.62          6.62        15.88 o                         
 -11   0  10        117.61        110.70        13.49 o                         
 -10   0  10        266.83        304.61        19.03 o                         
  -9   0  10        529.28        542.66        16.31 o                         
  -8   0  10        326.28        315.61        12.22 o                         
  -7   0  10        456.90        481.20        12.59 o                         
  -6   0  10        119.82        148.89        14.33 o                         
  -5   0  10         31.95         34.53         3.89 o                         
  -4   0  10       1103.93       1000.32        15.21 o                         
  -3   0  10       4609.41       4418.88        68.11 o                         
  -2   0  10        982.18       1001.80        22.43 o                         
  -1   0  10        335.37        295.77        10.18 o                         
   0   0  10        388.12        410.26        12.41 o                         
   1   0  10        677.19        658.13        28.45 o                         
   2   0  10       1166.53       1161.15        20.79 o                         
   3   0  10          2.12          3.88         3.54 o                         
   4   0  10       2544.40       2526.00        55.54 o                         
   5   0  10          4.17          2.87         4.48 o                         
   6   0  10        837.05        831.40        26.71 o                         
   7   0  10        280.96        291.49        20.82 o                         
   8   0  10          0.18         -5.43         6.74 o                         
   9   0  10         82.63         79.76        15.44 o                         
  10   0  10        399.31        496.63        40.70 o                         
 -11   1  10        333.02        367.04        13.78 o                         
 -10   1  10        277.17        306.22        14.12 o                         
  -9   1  10         68.20         74.48         5.39 o                         
  -8   1  10        104.63        100.57         5.11 o                         
  -7   1  10         63.83         52.13         3.96 o                         
  -6   1  10        577.18        533.92         9.03 o                         
  -5   1  10        159.51        155.70         5.04 o                         
  -4   1  10        399.13        409.23         6.21 o                         
  -3   1  10        397.80        361.47         7.77 o                         
  -2   1  10        280.40        240.20         6.23 o                         
  -1   1  10        540.08        547.45        10.30 o                         
   0   1  10          1.48          4.63         2.12 o                         
   1   1  10        202.33        186.29         7.74 o                         
   2   1  10         98.79         84.66         3.45 o                         
   3   1  10         67.14         62.14         4.44 o                         
   4   1  10        316.79        324.53        10.22 o                         
   5   1  10        137.15        149.17         8.01 o                         
   6   1  10          1.32          1.71         3.82 o                         
   7   1  10         15.64         13.91         5.52 o                         
   8   1  10         74.18         72.09         8.44 o                         
   9   1  10        107.64        111.48         9.65 o                         
  10   1  10         37.44         43.47         9.38 o                         
 -11   2  10         38.73         42.26         6.62 o                         
 -10   2  10          0.82         -4.21         4.21 o                         
  -9   2  10         15.30         27.49         4.33 o                         
  -8   2  10         12.77          2.17         3.10 o                         
  -7   2  10        282.50        250.89         7.15 o                         
  -6   2  10         46.30         34.65         3.16 o                         
  -5   2  10         41.51         35.47         2.91 o                         
  -4   2  10         71.71         63.10         2.76 o                         
  -3   2  10        294.19        272.82         6.04 o                         
  -2   2  10        565.39        528.39         9.27 o                         
  -1   2  10         20.23         15.57         2.50 o                         
   0   2  10         59.00         59.22         3.69 o                         
   1   2  10         11.96         13.83         3.21 o                         
   2   2  10          9.89          5.70         1.75 o                         
   3   2  10        200.16        200.85         6.46 o                         
   4   2  10        520.45        505.70        17.22 o                         
   5   2  10        119.95        140.06         9.60 o                         
   6   2  10         90.50         98.26         7.28 o                         
   7   2  10          2.00          2.67         4.92 o                         
   8   2  10         11.59         10.27         5.15 o                         
   9   2  10         19.25         29.37         6.93 o                         
  10   2  10         15.34         10.53         7.00 o                         
 -11   3  10         19.11         23.57         8.82 o                         
 -10   3  10        509.19        534.95        13.66 o                         
  -9   3  10        234.60        244.44        11.11 o                         
  -8   3  10        295.34        302.39         9.28 o                         
  -7   3  10          9.72          6.27         2.99 o                         
  -6   3  10        534.53        548.44        10.35 o                         
  -5   3  10          0.06         -2.48         2.48 o                         
  -4   3  10         41.42         47.60         2.59 o                         
  -3   3  10        261.43        265.21         5.36 o                         
  -2   3  10       1259.19       1128.76        16.64 o                         
  -1   3  10       1344.92       1254.26        17.51 o                         
   0   3  10        274.41        280.85         8.62 o                         
   1   3  10        582.45        563.71        10.18 o                         
   2   3  10        383.42        376.53         7.15 o                         
   3   3  10         92.23         97.13         4.65 o                         
   4   3  10        338.77        343.75         9.64 o                         
   5   3  10       1075.24       1059.94        21.61 o                         
   6   3  10        212.80        219.86        10.57 o                         
   7   3  10          6.56          3.76         4.96 o                         
   8   3  10        177.78        193.56        11.41 o                         
   9   3  10        219.66        228.74        15.06 o                         
  10   3  10          3.50         -0.36         6.64 o                         
 -11   4  10         81.16        100.02         7.77 o                         
 -10   4  10        194.48        215.82         9.55 o                         
  -9   4  10         85.50         86.11         6.12 o                         
  -8   4  10          1.23          1.59         3.43 o                         
  -7   4  10        210.40        230.02         9.46 o                         
  -6   4  10        300.14        312.48         8.14 o                         
  -5   4  10          0.91         -1.01         2.18 o                         
  -4   4  10        101.18        115.13         4.10 o                         
  -3   4  10         17.77          8.89         1.70 o                         
  -2   4  10        933.18        905.49        12.41 o                         
  -1   4  10         12.93         16.20         2.42 o                         
   0   4  10        361.54        377.74         7.19 o                         
   1   4  10        154.03        135.73         4.66 o                         
   2   4  10        275.81        271.91         6.55 o                         
   3   4  10          1.06          0.72         2.16 o                         
   4   4  10        263.36        265.37         9.83 o                         
   5   4  10         23.05         19.84         4.64 o                         
   6   4  10          0.62          4.36         4.23 o                         
   7   4  10        586.41        613.56        17.59 o                         
   8   4  10        116.81        100.12         8.78 o                         
   9   4  10        126.46        138.69        11.49 o                         
  10   4  10        228.27        228.33        17.80 o                         
 -11   5  10         19.39         20.65         5.72 o                         
 -10   5  10        117.97        141.56         8.06 o                         
  -9   5  10          2.09          3.50         4.05 o                         
  -8   5  10         10.34          6.23         4.28 o                         
  -7   5  10         43.92         40.03         4.30 o                         
  -6   5  10         65.28         73.11         4.97 o                         
  -5   5  10         25.92         26.40         3.33 o                         
  -4   5  10         93.49         78.73         4.14 o                         
  -3   5  10       1363.57       1278.76        15.52 o                         
  -2   5  10         50.07         54.34         2.80 o                         
  -1   5  10        407.29        378.82         6.79 o                         
   0   5  10          7.55          5.18         1.72 o                         
   1   5  10        103.27         76.81         3.89 o                         
   2   5  10        234.22        221.80         8.22 o                         
   3   5  10        629.40        635.76        14.21 o                         
   4   5  10        292.39        276.47        10.75 o                         
   5   5  10        173.80        191.73         9.88 o                         
   6   5  10         58.85         74.09         7.99 o                         
   7   5  10        188.30        215.96        15.29 o                         
   8   5  10          0.10          2.45         5.48 o                         
   9   5  10         20.33         14.22         6.68 o                         
  10   5  10          8.63          2.70         7.17 o                         
 -11   6  10        671.92        727.05        18.47 o                         
 -10   6  10         41.16         47.03         5.96 o                         
  -9   6  10         97.18         97.69         6.68 o                         
  -8   6  10         41.22         37.86         4.84 o                         
  -7   6  10        129.82        117.07         6.38 o                         
  -6   6  10          9.16         12.68         3.61 o                         
  -5   6  10        182.18        190.28         6.88 o                         
  -4   6  10         43.21         38.78         3.34 o                         
  -3   6  10        382.44        378.07         8.53 o                         
  -2   6  10        955.75        912.09        13.83 o                         
  -1   6  10          9.84          7.88         2.01 o                         
   0   6  10        549.13        484.57         9.33 o                         
   1   6  10        399.02        390.54         8.94 o                         
   2   6  10        114.18        122.23         6.09 o                         
   3   6  10        245.67        258.88         9.35 o                         
   4   6  10        159.91        164.72         9.91 o                         
   5   6  10       1964.08       2028.07        35.60 o                         
   6   6  10         13.82         14.26         5.27 o                         
   7   6  10        360.01        361.67        14.98 o                         
   8   6  10        287.45        302.55        14.73 o                         
   9   6  10         67.94         80.53         9.19 o                         
  10   6  10         11.97         13.68         9.17 o                         
 -11   7  10         30.18         53.60        17.87 o                         
 -10   7  10         27.49         24.08         5.49 o                         
  -9   7  10         92.14         93.53         6.81 o                         
  -8   7  10        230.38        217.92         9.00 o                         
  -7   7  10         90.09         92.96         6.06 o                         
  -6   7  10        147.78        158.36         9.84 o                         
  -5   7  10         94.95         97.13         5.03 o                         
  -4   7  10         12.70          7.54         2.80 o                         
  -3   7  10       1632.93       1501.38        20.10 o                         
  -2   7  10        573.29        565.38        10.14 o                         
  -1   7  10       1334.13       1280.98        18.74 o                         
   0   7  10        359.73        348.17         9.32 o                         
   1   7  10        377.28        343.38         9.35 o                         
   2   7  10        180.96        170.56         7.80 o                         
   3   7  10        323.44        323.24         9.66 o                         
   4   7  10        547.75        544.00        14.91 o                         
   5   7  10          1.37          0.96         4.15 o                         
   6   7  10        421.90        431.54        14.62 o                         
   7   7  10          5.40          1.12         5.31 o                         
   8   7  10        343.50        385.15        21.79 o                         
   9   7  10        210.15        173.52        13.32 o                         
 -10   8  10          0.03          0.83         5.06 o                         
  -9   8  10          0.11          0.60         4.51 o                         
  -8   8  10          9.37          6.03         4.08 o                         
  -7   8  10         12.71          6.03         3.71 o                         
  -6   8  10          1.11          0.51         3.01 o                         
  -5   8  10         37.47         29.14         3.75 o                         
  -4   8  10         29.69         26.84         3.56 o                         
  -3   8  10        234.45        246.81         7.48 o                         
  -2   8  10        366.59        357.50         8.34 o                         
  -1   8  10         23.93         10.58         3.06 o                         
   0   8  10         73.71         75.29         5.15 o                         
   1   8  10         80.71         71.74         5.17 o                         
   2   8  10         88.48         88.31         5.76 o                         
   3   8  10         14.52         14.48         4.02 o                         
   4   8  10         22.34         28.29         4.83 o                         
   5   8  10         23.22         22.60         5.56 o                         
   6   8  10         14.84         14.27         5.77 o                         
   7   8  10        277.83        251.20        14.30 o                         
   8   8  10        154.59        152.94        11.47 o                         
   9   8  10          3.62          0.25         6.75 o                         
 -10   9  10        411.50        451.40        14.08 o                         
  -9   9  10         36.26         36.53         5.84 o                         
  -8   9  10        109.84        117.90         7.34 o                         
  -7   9  10         72.79         73.92         5.91 o                         
  -6   9  10         40.49         44.23         4.57 o                         
  -5   9  10         14.19         10.92         3.93 o                         
  -4   9  10         99.12         91.14         5.54 o                         
  -3   9  10        472.76        460.35         9.63 o                         
  -2   9  10        273.34        259.88         9.13 o                         
  -1   9  10        539.23        505.99        18.55 o                         
   0   9  10          8.03          6.19         3.46 o                         
   1   9  10        244.56        264.01         9.20 o                         
   2   9  10        486.60        494.22        15.44 o                         
   3   9  10         52.21         53.69         5.20 o                         
   4   9  10        523.36        515.22        15.13 o                         
   5   9  10        243.22        271.62        12.83 o                         
   6   9  10        310.32        345.82        14.85 o                         
   7   9  10          6.72          3.06         5.63 o                         
   8   9  10        230.86        269.30        20.21 o                         
   9   9  10        197.63        210.30        14.11 o                         
 -10  10  10          1.05          0.06         7.31 o                         
  -9  10  10        228.92        228.43        10.93 o                         
  -8  10  10          6.24         10.78         4.53 o                         
  -7  10  10         82.62         79.02         6.48 o                         
  -6  10  10         99.11        100.60         6.39 o                         
  -5  10  10        216.06        200.19         7.55 o                         
  -4  10  10        451.15        431.61        10.29 o                         
  -3  10  10        146.58        124.35         6.82 o                         
  -2  10  10       1286.84       1255.61        21.41 o                         
  -1  10  10        116.82        105.97         6.75 o                         
   0  10  10        801.09        744.79        16.25 o                         
   1  10  10        111.10        103.33         7.35 o                         
   2  10  10        147.62        138.80         7.41 o                         
   3  10  10        182.68        172.55         8.49 o                         
   4  10  10        231.65        238.07        11.81 o                         
   5  10  10        531.38        527.05        18.00 o                         
   6  10  10         82.21         85.20         8.51 o                         
   7  10  10        260.43        284.34        22.93 o                         
   8  10  10         75.28         82.66        10.51 o                         
  -9  11  10         24.20         21.91         5.66 o                         
  -8  11  10        118.86        108.91         7.49 o                         
  -7  11  10          3.25          4.10         4.72 o                         
  -6  11  10          0.02          1.27         3.66 o                         
  -5  11  10        101.54         91.19         5.69 o                         
  -4  11  10        137.76        128.88         7.81 o                         
  -3  11  10        260.72        255.89         9.77 o                         
  -2  11  10        149.16        141.88         7.94 o                         
  -1  11  10        117.33        135.55        11.38 o                         
   0  11  10          9.22          4.72         3.74 o                         
   1  11  10          5.39          2.80         3.68 o                         
   2  11  10          2.79         -0.46         3.98 o                         
   3  11  10         34.56         34.08         5.16 o                         
   4  11  10        160.06        183.64        10.46 o                         
   5  11  10         72.41         66.30         7.74 o                         
   6  11  10        142.90        129.31        10.28 o                         
   7  11  10        101.87         80.97         9.37 o                         
   8  11  10         22.02         20.33         7.45 o                         
  -9  12  10        212.91        212.29        11.92 o                         
  -8  12  10         16.36         18.19         5.39 o                         
  -7  12  10         74.63         55.21         6.46 o                         
  -6  12  10         26.33         27.52         4.99 o                         
  -5  12  10         14.56         24.10         4.85 o                         
  -4  12  10         55.45         43.23         5.25 o                         
  -3  12  10        149.07        149.11         7.92 o                         
  -2  12  10        352.04        355.60        12.26 o                         
  -1  12  10         23.35         18.05         4.64 o                         
   0  12  10          0.06          3.86         3.89 o                         
   1  12  10        182.07        184.09        12.30 o                         
   2  12  10        247.67        245.02        11.62 o                         
   3  12  10        408.10        393.10        16.07 o                         
   4  12  10        145.02        154.50        18.94 o                         
   5  12  10         11.55         12.59         6.05 o                         
   6  12  10          5.05          0.68         5.80 o                         
   7  12  10         21.12         23.24         7.45 o                         
  -8  13  10        204.66        225.56        12.53 o                         
  -7  13  10          0.57         -1.83         4.95 o                         
  -6  13  10          8.70          4.23         4.84 o                         
  -5  13  10        356.46        336.59        12.76 o                         
  -4  13  10         25.08         27.72         5.09 o                         
  -3  13  10        307.11        317.61        14.85 o                         
  -2  13  10         91.95         95.76         7.40 o                         
  -1  13  10        329.57        318.48        12.51 o                         
   0  13  10          9.17          5.06         4.35 o                         
   1  13  10        262.30        266.88        11.56 o                         
   2  13  10         11.41          5.59         4.54 o                         
   3  13  10          7.19          5.01         5.12 o                         
   4  13  10         27.83         19.22         6.46 o                         
   5  13  10         27.13         27.31         6.84 o                         
   6  13  10        267.00        299.99        15.45 o                         
   7  13  10         12.01         10.48         7.67 o                         
  -7  14  10        155.82        154.86        12.73 o                         
  -6  14  10          2.06         -2.95         4.94 o                         
  -5  14  10         17.54         23.03         5.35 o                         
  -4  14  10         10.62          4.98         4.96 o                         
  -3  14  10         50.40         46.01         6.20 o                         
  -2  14  10        141.12        127.14         8.32 o                         
  -1  14  10         19.51         20.76         5.09 o                         
   0  14  10        294.91        331.04        13.39 o                         
   1  14  10          8.12         14.87         4.93 o                         
   2  14  10         46.59         49.63         6.71 o                         
   3  14  10        168.38        186.49        10.40 o                         
   4  14  10         31.86         23.70         7.62 o                         
   5  14  10         31.66         41.64         8.53 o                         
   6  14  10          2.27          3.24         6.85 o                         
  -7  15  10          1.24         14.26        11.20 o                         
  -6  15  10        194.64        178.89        10.80 o                         
  -5  15  10          8.36          5.13         5.12 o                         
  -4  15  10          1.81          0.84         5.08 o                         
  -3  15  10         10.19         11.92         5.12 o                         
  -2  15  10          2.40          6.13         4.98 o                         
  -1  15  10         32.38         23.68         5.69 o                         
   0  15  10          0.00         -2.31         4.67 o                         
   1  15  10          6.05          3.68         5.11 o                         
   2  15  10         39.16         27.24         6.60 o                         
   3  15  10          0.40          4.40         5.33 o                         
   4  15  10        102.92        110.89        18.01 o                         
   5  15  10         70.77         63.48         9.89 o                         
  -6  16  10         17.19         33.09        17.21 o                         
  -5  16  10         39.17         37.54         6.85 o                         
  -4  16  10        106.38         91.93         8.42 o                         
  -3  16  10          5.10          3.59         5.42 o                         
  -2  16  10         43.53         44.07         6.73 o                         
  -1  16  10          0.72          3.18         5.03 o                         
   0  16  10         57.27         57.37         7.26 o                         
   1  16  10         31.06         34.75         6.57 o                         
   2  16  10        130.28        124.93        15.89 o                         
   3  16  10          0.88         -4.13         5.61 o                         
   4  16  10         11.69         -3.19         7.22 o                         
  -4  17  10         21.43         13.04         6.61 o                         
  -3  17  10         13.40          9.36         6.05 o                         
  -2  17  10         37.30         27.71         7.83 o                         
  -1  17  10        173.48        168.72        10.66 o                         
   0  17  10          3.37          4.05         5.81 o                         
   1  17  10          1.05         -2.11         5.74 o                         
   2  17  10          0.89          2.93         5.92 o                         
   3  17  10         39.31         31.27         7.74 o                         
  -2  18  10         14.06         16.07         9.22 o                         
  -1  18  10         16.16         11.85         6.57 o                         
   0  18  10         35.27         41.03         7.83 o                         
   1  18  10         36.30         23.99        13.22 o                         
 -11   1  11          9.68         14.56         5.96 o                         
 -10   1  11         10.29         19.80         5.31 o                         
  -9   1  11        291.42        301.19        10.19 o                         
  -8   1  11          9.41          5.81         3.39 o                         
  -7   1  11        240.11        252.51         8.10 o                         
  -6   1  11        174.94        183.74         6.07 o                         
  -5   1  11         41.34         34.95         3.19 o                         
  -4   1  11        177.15        186.82         4.51 o                         
  -3   1  11         26.85         29.70         2.88 o                         
  -2   1  11        115.17         83.72         4.43 o                         
  -1   1  11         50.11         52.45         3.99 o                         
   0   1  11        869.06        779.18        13.34 o                         
   1   1  11        496.14        465.23        10.91 o                         
   2   1  11         10.33          8.21         1.95 o                         
   3   1  11        406.02        407.33        10.90 o                         
   4   1  11          0.91          3.40         3.40 o                         
   5   1  11          0.41          1.68         3.75 o                         
   6   1  11        400.54        388.21        13.18 o                         
   7   1  11         47.71         52.75         7.63 o                         
   8   1  11         60.94         70.66         8.57 o                         
   9   1  11          9.74         21.15         7.50 o                         
  10   1  11        227.81        192.87        19.18 o                         
 -11   2  11         89.23         93.88         8.65 o                         
 -10   2  11        790.12        847.75        17.26 o                         
  -9   2  11        181.19        175.19         9.46 o                         
  -8   2  11        226.60        215.09         9.33 o                         
  -7   2  11        137.89        125.80         5.96 o                         
  -6   2  11        321.69        313.27         8.60 o                         
  -5   2  11        310.73        308.52         7.11 o                         
  -4   2  11          5.13          3.75         1.70 o                         
  -3   2  11        106.36        113.34         4.71 o                         
  -2   2  11         44.42         47.50         3.40 o                         
  -1   2  11       1733.33       1543.12        20.94 o                         
   0   2  11        139.38        167.80         5.87 o                         
   1   2  11        222.25        198.34         8.37 o                         
   2   2  11        859.73        777.78        11.78 o                         
   3   2  11         41.41         35.21         4.37 o                         
   4   2  11         54.07         59.76         5.78 o                         
   5   2  11        973.18        951.89        23.25 o                         
   6   2  11        471.58        475.34        15.77 o                         
   7   2  11         98.46        116.11         8.88 o                         
   8   2  11         26.37         22.47         6.34 o                         
   9   2  11        372.63        377.93        16.69 o                         
  10   2  11          1.80         -5.88         9.20 o                         
 -11   3  11         15.73         24.86         6.22 o                         
 -10   3  11         20.53         17.70         5.34 o                         
  -9   3  11          8.47          0.92         3.76 o                         
  -8   3  11         27.47         43.42         4.48 o                         
  -7   3  11        157.69        176.37         9.42 o                         
  -6   3  11         57.99         65.36         4.63 o                         
  -5   3  11         83.87         73.59         5.51 o                         
  -4   3  11         31.19         33.98         2.91 o                         
  -3   3  11        925.10        854.57        11.17 o                         
  -2   3  11       2674.15       2408.58        28.85 o                         
  -1   3  11        138.99        144.90         6.09 o                         
   0   3  11        138.50        133.38         6.27 o                         
   1   3  11        126.53        138.43         6.85 o                         
   2   3  11         54.52         47.20         4.18 o                         
   3   3  11         19.28         20.88         3.65 o                         
   4   3  11         15.78         13.54         5.27 o                         
   5   3  11         43.57         40.97         5.37 o                         
   6   3  11         98.61        104.85         8.28 o                         
   7   3  11         86.00         85.50        13.17 o                         
   8   3  11         10.33         16.22         6.26 o                         
   9   3  11         64.78         60.75         8.36 o                         
 -11   4  11          5.36          1.18         6.06 o                         
 -10   4  11          0.67         -0.43         4.57 o                         
  -9   4  11         31.63         38.63         5.11 o                         
  -8   4  11        309.91        323.84        10.64 o                         
  -7   4  11         53.33         47.36         5.18 o                         
  -6   4  11         26.03         27.30         3.89 o                         
  -5   4  11        181.32        188.69         6.92 o                         
  -4   4  11          1.96          1.32         2.14 o                         
  -3   4  11          0.96          0.17         2.02 o                         
  -2   4  11         41.90         56.47         3.60 o                         
  -1   4  11         83.62         88.68         4.07 o                         
   0   4  11        231.62        207.27         6.29 o                         
   1   4  11          0.98         -1.78         1.89 o                         
   2   4  11        553.67        523.58        10.41 o                         
   3   4  11        120.40        141.74         7.71 o                         
   4   4  11        165.28        188.05         9.27 o                         
   5   4  11       1353.33       1328.63        26.08 o                         
   6   4  11         55.51         57.68         6.86 o                         
   7   4  11        424.86        429.27        16.04 o                         
   8   4  11         18.01         21.72         6.46 o                         
   9   4  11          0.04          3.73         6.05 o                         
 -10   5  11         55.61         57.80         6.27 o                         
  -9   5  11        542.15        580.27        14.14 o                         
  -8   5  11         55.87         64.81         5.69 o                         
  -7   5  11        367.97        397.22        12.07 o                         
  -6   5  11        499.24        482.15        11.10 o                         
  -5   5  11         93.18         79.44         4.90 o                         
  -4   5  11        358.83        373.78         8.32 o                         
  -3   5  11        249.98        233.90         6.44 o                         
  -2   5  11         36.71         40.69         3.18 o                         
  -1   5  11         54.75         54.07         3.67 o                         
   0   5  11       1117.67       1005.88        13.96 o                         
   1   5  11        111.47        113.81         5.27 o                         
   2   5  11        104.96        100.57         5.60 o                         
   3   5  11        534.11        524.86        13.58 o                         
   4   5  11         47.27         45.10         5.52 o                         
   5   5  11        208.26        222.70        11.00 o                         
   6   5  11        228.85        256.13        12.40 o                         
   7   5  11        111.54        136.15        10.16 o                         
   8   5  11        265.27        272.74        18.34 o                         
   9   5  11         41.05         32.05         7.82 o                         
 -10   6  11         13.40         10.66         5.06 o                         
  -9   6  11          4.63          4.33         4.69 o                         
  -8   6  11        476.80        477.19        12.36 o                         
  -7   6  11          0.10         -3.30         3.30 o                         
  -6   6  11         25.58         25.61         4.19 o                         
  -5   6  11         73.72         87.18         5.39 o                         
  -4   6  11         19.38         16.11         3.12 o                         
  -3   6  11        110.25        105.70         4.98 o                         
  -2   6  11        136.82        164.46         5.86 o                         
  -1   6  11        419.48        402.83        12.98 o                         
   0   6  11        371.68        356.06        11.47 o                         
   1   6  11        103.83         95.00         5.81 o                         
   2   6  11        268.70        248.30         8.44 o                         
   3   6  11        107.50         99.77         6.90 o                         
   4   6  11         79.26         66.43         6.48 o                         
   5   6  11         57.54         71.10         6.88 o                         
   6   6  11          2.06         -3.74         4.63 o                         
   7   6  11         31.06         40.87         6.88 o                         
   8   6  11         24.43         29.47         7.26 o                         
   9   6  11         12.04         19.00         7.34 o                         
 -10   7  11         22.66         14.40         5.52 o                         
  -9   7  11         39.65         26.29         5.37 o                         
  -8   7  11         40.65         47.03         5.49 o                         
  -7   7  11          8.15          8.88         3.88 o                         
  -6   7  11         21.26         14.90         3.86 o                         
  -5   7  11        150.28        159.37         7.35 o                         
  -4   7  11         94.00        102.00         5.16 o                         
  -3   7  11        269.11        260.92         7.36 o                         
  -2   7  11        321.75        287.79         9.32 o                         
  -1   7  11         19.00         22.19         3.36 o                         
   0   7  11        276.45        232.75         8.29 o                         
   1   7  11        372.42        351.59         9.78 o                         
   2   7  11         35.18         37.12         4.65 o                         
   3   7  11        385.22        386.42        12.24 o                         
   4   7  11         16.10         23.30         5.03 o                         
   5   7  11        107.22        105.16         9.67 o                         
   6   7  11        743.41        766.50        22.26 o                         
   7   7  11         13.88         12.25         5.83 o                         
   8   7  11         28.52         20.83         8.29 o                         
   9   7  11         10.20         12.35         7.16 o                         
 -10   8  11          0.46          7.56         5.53 o                         
  -9   8  11          0.74          1.66         4.61 o                         
  -8   8  11        483.18        469.22        13.57 o                         
  -7   8  11        104.64        104.22         6.82 o                         
  -6   8  11        115.24        114.66         6.51 o                         
  -5   8  11        311.38        297.91         9.47 o                         
  -4   8  11         49.71         54.18         4.25 o                         
  -3   8  11        106.86        123.69         5.89 o                         
  -2   8  11        113.87        115.14         6.36 o                         
  -1   8  11        251.18        268.84         9.30 o                         
   0   8  11        277.72        296.68        10.35 o                         
   1   8  11         96.79        117.38         7.09 o                         
   2   8  11        170.53        159.12         7.97 o                         
   3   8  11        267.02        271.43        11.42 o                         
   4   8  11        490.53        508.35        15.17 o                         
   5   8  11        575.02        581.10        22.75 o                         
   6   8  11         11.35          8.67         5.92 o                         
   7   8  11        176.32        181.47        12.09 o                         
   8   8  11        210.08        213.67        13.33 o                         
  -9   9  11         64.66         60.63         6.52 o                         
  -8   9  11          2.40          5.87         4.49 o                         
  -7   9  11         47.13         35.40         5.71 o                         
  -6   9  11          1.87          6.24         3.60 o                         
  -5   9  11          8.15          6.76         3.62 o                         
  -4   9  11        197.71        205.01         7.79 o                         
  -3   9  11         13.71         20.79         3.81 o                         
  -2   9  11         36.33         33.05         4.32 o                         
  -1   9  11          5.08          7.46         3.45 o                         
   0   9  11         80.53         80.65         6.05 o                         
   1   9  11        233.98        254.25        10.22 o                         
   2   9  11         66.55         59.99         5.75 o                         
   3   9  11         28.23         24.19         5.15 o                         
   4   9  11          3.06         -1.73         4.39 o                         
   5   9  11          2.29          0.87         5.02 o                         
   6   9  11         37.86         32.88         8.02 o                         
   7   9  11         41.84         41.84         7.52 o                         
   8   9  11        177.01        162.97        12.48 o                         
  -9  10  11        268.31        285.81        11.67 o                         
  -8  10  11         81.68         89.77         7.20 o                         
  -7  10  11         33.80         39.50         5.61 o                         
  -6  10  11          6.38          1.22         3.72 o                         
  -5  10  11         70.86         57.02         6.57 o                         
  -4  10  11         21.92         17.34         4.10 o                         
  -3  10  11         22.33         26.40         4.26 o                         
  -2  10  11         30.85         40.02         4.62 o                         
  -1  10  11        530.80        491.99        17.23 o                         
   0  10  11         17.12         25.47         5.89 o                         
   1  10  11         41.73         27.19         4.82 o                         
   2  10  11         27.86         27.74         5.62 o                         
   3  10  11         39.41         42.94         6.21 o                         
   4  10  11          1.98         -0.42         4.98 o                         
   5  10  11         13.39         14.41         5.75 o                         
   6  10  11        122.14         97.29        10.70 o                         
   7  10  11         24.41         22.27         9.01 o                         
   8  10  11         62.40         47.13        17.38 o                         
  -8  11  11         17.31         20.11         5.52 o                         
  -7  11  11        322.65        330.30        12.66 o                         
  -6  11  11        242.80        245.16        11.43 o                         
  -5  11  11        156.80        161.62        10.14 o                         
  -4  11  11         14.64         14.07         4.21 o                         
  -3  11  11          1.29          0.18         3.73 o                         
  -2  11  11        194.48        199.06         9.63 o                         
  -1  11  11        899.24        908.01        19.08 o                         
   0  11  11        480.77        463.88        13.23 o                         
   1  11  11        289.08        294.98        11.67 o                         
   2  11  11         11.81          9.65         6.98 o                         
   3  11  11        214.79        217.84        12.80 o                         
   4  11  11         25.93         27.24         6.20 o                         
   5  11  11        260.64        254.39        13.39 o                         
   6  11  11         79.57         81.51         9.09 o                         
   7  11  11         16.99          7.86         7.09 o                         
  -8  12  11          6.75          4.53         5.66 o                         
  -7  12  11          7.94          5.05         5.59 o                         
  -6  12  11          0.02         -3.09         4.53 o                         
  -5  12  11          4.37          2.07         4.53 o                         
  -4  12  11         21.55         20.36         4.73 o                         
  -3  12  11        206.99        217.08         9.79 o                         
  -2  12  11         92.00         96.05         8.03 o                         
  -1  12  11          0.10          1.48         4.11 o                         
   0  12  11        208.82        215.56        10.74 o                         
   1  12  11        209.04        188.03         9.82 o                         
   2  12  11        193.80        207.53        11.05 o                         
   3  12  11         11.72          5.19         6.48 o                         
   4  12  11          2.75         -4.20         6.17 o                         
   5  12  11         46.72         51.33         7.63 o                         
   6  12  11         60.60         64.39         8.87 o                         
   7  12  11        107.31         71.89        17.31 o                         
  -7  13  11          0.08          5.85         7.11 o                         
  -6  13  11          5.23          5.76         5.43 o                         
  -5  13  11          0.44         -3.99         4.87 o                         
  -4  13  11          2.89          1.52         4.42 o                         
  -3  13  11          0.69          0.24         4.41 o                         
  -2  13  11         84.22         71.34         7.01 o                         
  -1  13  11         43.06         36.99         5.80 o                         
   0  13  11         55.31         54.67         8.13 o                         
   1  13  11         18.07         12.67         5.08 o                         
   2  13  11         53.43         49.91         7.08 o                         
   3  13  11        111.28        106.31        10.54 o                         
   4  13  11         45.00         60.30         8.95 o                         
   5  13  11          0.13         -6.11         6.11 o                         
   6  13  11          9.59         10.68         7.16 o                         
  -7  14  11         61.88         76.94        17.87 o                         
  -6  14  11         77.00         70.54         8.40 o                         
  -5  14  11        227.81        217.90        11.75 o                         
  -4  14  11         16.42         12.86         5.27 o                         
  -3  14  11         11.55          1.80         5.28 o                         
  -2  14  11         27.75         23.46         5.73 o                         
  -1  14  11        442.45        437.74        14.26 o                         
   0  14  11        139.82        117.37         8.60 o                         
   1  14  11         26.18         15.04         5.64 o                         
   2  14  11          0.25          1.43         4.85 o                         
   3  14  11          0.24         -1.15         5.86 o                         
   4  14  11         26.48         33.75         8.00 o                         
   5  14  11         21.12          5.95         7.92 o                         
  -6  15  11          0.16         -1.42        10.05 o                         
  -5  15  11         66.09         74.03         8.48 o                         
  -4  15  11          0.32         -4.88         5.11 o                         
  -3  15  11         15.95         17.54         5.52 o                         
  -2  15  11        237.35        228.70        11.77 o                         
  -1  15  11        476.46        517.18        15.91 o                         
   0  15  11        358.36        382.86        15.84 o                         
   1  15  11        465.85        442.59        17.48 o                         
   2  15  11          0.10         -2.09         5.56 o                         
   3  15  11         84.46         80.04        15.08 o                         
   4  15  11         10.09         15.77         6.73 o                         
  -4  16  11         16.46         19.21         6.25 o                         
  -3  16  11         14.53         22.91         6.25 o                         
  -2  16  11         46.51         37.65         7.07 o                         
  -1  16  11         37.48         24.40         6.15 o                         
   0  16  11          3.90          2.95         5.64 o                         
   1  16  11        100.75         97.07         8.88 o                         
   2  16  11          0.55          1.88         5.82 o                         
   3  16  11         24.12         24.71         8.85 o                         
  -3  17  11          1.76          1.32        13.24 o                         
  -2  17  11          4.97         -2.79         5.49 o                         
  -1  17  11         15.88         15.65         6.42 o                         
   0  17  11          0.05         -5.81         5.81 o                         
   1  17  11          0.58         -4.47         7.23 o                         
 -10   0  12          1.71         13.82         7.65 o                         
  -9   0  12          0.10         29.49         7.67 o                         
  -8   0  12        197.87        187.83        12.05 o                         
  -7   0  12        276.97        234.77        13.32 o                         
  -6   0  12        246.10        296.17        16.18 o                         
  -5   0  12         21.84         15.57         3.91 o                         
  -4   0  12       1012.31        977.63        19.18 o                         
  -3   0  12          0.12          9.86         3.35 o                         
  -2   0  12       1270.37       1222.64        27.22 o                         
  -1   0  12        640.80        530.82        19.39 o                         
   0   0  12          1.34          6.10         4.68 o                         
   1   0  12       1572.33       1498.10        35.69 o                         
   2   0  12        108.42        128.97         9.55 o                         
   3   0  12        390.86        391.81        15.66 o                         
   4   0  12        113.70        121.21        10.69 o                         
   5   0  12         34.00         47.30        13.57 o                         
   6   0  12        649.76        698.78        25.35 o                         
   7   0  12          6.93          4.14        11.58 o                         
   8   0  12        681.53        721.70        36.21 o                         
   9   0  12         25.41         43.21        17.87 o                         
 -10   1  12        172.87        185.21        11.23 o                         
  -9   1  12          0.58         -3.17         4.55 o                         
  -8   1  12         10.12          2.39         3.88 o                         
  -7   1  12         87.43         85.24         6.28 o                         
  -6   1  12          0.86          0.71         2.78 o                         
  -5   1  12        110.48        104.33         5.26 o                         
  -4   1  12          8.70          9.00         2.51 o                         
  -3   1  12         85.62         87.46         4.42 o                         
  -2   1  12        465.27        424.46         8.82 o                         
  -1   1  12        559.98        505.79        11.47 o                         
   0   1  12        134.45        131.60         6.29 o                         
   1   1  12        183.62        179.81         8.57 o                         
   2   1  12        223.79        208.64        10.74 o                         
   3   1  12         18.25          9.55         3.95 o                         
   4   1  12        415.47        411.21        12.12 o                         
   5   1  12         36.74         37.48         5.39 o                         
   6   1  12       1181.27       1192.73        27.49 o                         
   7   1  12        378.17        406.98        16.96 o                         
   8   1  12          0.70          9.37         7.21 o                         
   9   1  12        209.68        229.27        14.87 o                         
 -10   2  12         78.10         93.16         8.26 o                         
  -9   2  12        176.94        192.67         9.36 o                         
  -8   2  12        129.18        119.60         7.87 o                         
  -7   2  12         76.80         68.94         5.01 o                         
  -6   2  12        106.36        120.02         5.93 o                         
  -5   2  12         15.62          8.05         2.73 o                         
  -4   2  12          0.24          2.19         2.14 o                         
  -3   2  12        113.78        117.24         5.09 o                         
  -2   2  12        466.22        441.43         9.04 o                         
  -1   2  12         62.25         78.94         4.60 o                         
   0   2  12         59.02         62.99         6.81 o                         
   1   2  12         22.28         24.14         4.22 o                         
   2   2  12         30.69         29.58         3.33 o                         
   3   2  12        301.07        285.79        14.83 o                         
   4   2  12        106.25        115.54         8.91 o                         
   5   2  12        348.33        345.58        14.52 o                         
   6   2  12          3.57          6.11         4.78 o                         
   7   2  12         71.27         83.33         8.31 o                         
   8   2  12        139.86        167.97        11.66 o                         
   9   2  12          3.62          4.87         7.26 o                         
 -10   3  12         13.57         12.61         5.48 o                         
  -9   3  12         21.17         35.38         5.52 o                         
  -8   3  12        160.74        159.04         7.78 o                         
  -7   3  12        327.54        349.12        13.02 o                         
  -6   3  12        203.79        197.90         9.85 o                         
  -5   3  12        610.61        622.90        13.52 o                         
  -4   3  12          0.00         -1.58         2.08 o                         
  -3   3  12        624.65        632.76        10.38 o                         
  -2   3  12        204.68        211.88         7.37 o                         
  -1   3  12         23.04         40.14         3.80 o                         
   0   3  12        483.08        464.77        10.88 o                         
   1   3  12        199.88        173.26         6.19 o                         
   2   3  12        940.80        873.22        14.86 o                         
   3   3  12        124.91        130.89         7.56 o                         
   4   3  12        445.25        434.01        14.10 o                         
   5   3  12          9.50         11.25         4.55 o                         
   6   3  12          2.39          4.84         5.00 o                         
   7   3  12        256.12        264.27        13.48 o                         
   8   3  12         13.09         14.02         6.73 o                         
   9   3  12         67.59         84.88        10.80 o                         
 -10   4  12         60.02         79.48         8.48 o                         
  -9   4  12         47.52         52.73         7.83 o                         
  -8   4  12        173.18        181.48         9.79 o                         
  -7   4  12         54.97         63.17         5.57 o                         
  -6   4  12        331.99        345.40        10.27 o                         
  -5   4  12         10.27          5.44         3.16 o                         
  -4   4  12         75.75         73.93         4.37 o                         
  -3   4  12          1.19          2.13         2.40 o                         
  -2   4  12         42.54         45.95         3.57 o                         
  -1   4  12         76.54         65.90         3.83 o                         
   0   4  12         50.24         62.39         4.28 o                         
   1   4  12        458.05        464.68         9.79 o                         
   2   4  12         11.91          6.40         3.77 o                         
   3   4  12         85.11         91.05         6.67 o                         
   4   4  12         13.21          7.34         4.23 o                         
   5   4  12        241.65        259.35        11.99 o                         
   6   4  12        129.49        155.35        10.08 o                         
   7   4  12        226.73        238.41        14.45 o                         
   8   4  12        247.49        262.85        14.42 o                         
   9   4  12          1.25         -8.23         8.23 o                         
 -10   5  12          7.98         10.77         5.41 o                         
  -9   5  12        116.63        135.35         9.79 o                         
  -8   5  12         64.33         84.52         6.47 o                         
  -7   5  12         17.77         17.27         4.44 o                         
  -6   5  12         17.46         14.45         4.27 o                         
  -5   5  12         10.37          8.45         3.14 o                         
  -4   5  12         18.32         16.49         3.10 o                         
  -3   5  12         24.85         25.33         3.19 o                         
  -2   5  12         77.43         86.99         4.98 o                         
  -1   5  12        129.60        148.22         6.23 o                         
   0   5  12        102.47         97.79         5.00 o                         
   1   5  12         20.37         11.97         3.90 o                         
   2   5  12          1.99          1.03         2.91 o                         
   3   5  12          0.30         -3.24         3.58 o                         
   4   5  12        379.14        372.53        12.89 o                         
   5   5  12        199.29        206.33        10.98 o                         
   6   5  12         61.13         59.99         7.25 o                         
   7   5  12         12.09          2.37         5.59 o                         
   8   5  12          5.32          6.03         6.59 o                         
 -10   6  12          2.95         -1.27         5.36 o                         
  -9   6  12        140.67        143.70         8.66 o                         
  -8   6  12        315.36        315.69        11.10 o                         
  -7   6  12         15.06          9.13         4.41 o                         
  -6   6  12        313.84        341.33        13.36 o                         
  -5   6  12        145.45        157.92         9.28 o                         
  -4   6  12        566.51        528.92        10.60 o                         
  -3   6  12          7.56         17.38         2.99 o                         
  -2   6  12          2.96         -2.44         2.45 o                         
  -1   6  12         33.88         34.11         3.59 o                         
   0   6  12       1119.30       1024.90        19.95 o                         
   1   6  12        342.52        349.03        10.05 o                         
   2   6  12          0.30         -2.07         2.98 o                         
   3   6  12        190.99        173.98         9.69 o                         
   4   6  12         25.83         21.98         4.99 o                         
   5   6  12         58.98         64.44         7.21 o                         
   6   6  12         88.17        100.81        10.74 o                         
   7   6  12         51.15         49.57         7.75 o                         
   8   6  12         82.03         87.37        10.17 o                         
  -9   7  12          3.82          1.82         4.79 o                         
  -8   7  12        180.60        193.99         9.07 o                         
  -7   7  12        451.38        491.97        18.38 o                         
  -6   7  12        284.95        290.77        11.24 o                         
  -5   7  12        273.81        272.72         9.84 o                         
  -4   7  12         32.40         37.04         3.92 o                         
  -3   7  12          2.78          3.94         2.90 o                         
  -2   7  12         47.76         44.35         4.12 o                         
  -1   7  12        264.00        285.93         9.61 o                         
   0   7  12        346.39        365.18        10.94 o                         
   1   7  12        114.40        132.66         8.31 o                         
   2   7  12        599.92        601.95        13.75 o                         
   3   7  12         15.84         13.47         4.90 o                         
   4   7  12        212.05        217.73        11.01 o                         
   5   7  12         20.07         12.69         5.53 o                         
   6   7  12          2.89          3.27         5.42 o                         
   7   7  12          4.34          0.71         6.31 o                         
   8   7  12          2.36          2.13         6.88 o                         
  -9   8  12         41.86         39.03         6.27 o                         
  -8   8  12        219.15        255.19        10.48 o                         
  -7   8  12         54.70         50.99         6.99 o                         
  -6   8  12        140.04        159.65         7.76 o                         
  -5   8  12          7.69          6.62         3.50 o                         
  -4   8  12          0.04          2.77         3.17 o                         
  -3   8  12          3.32          4.96         3.37 o                         
  -2   8  12        145.86        148.83         7.35 o                         
  -1   8  12         13.69         16.67         4.26 o                         
   0   8  12        198.08        192.76        10.45 o                         
   1   8  12          2.07          1.25         4.35 o                         
   2   8  12         56.64         56.49         7.10 o                         
   3   8  12          3.15          3.23         4.59 o                         
   4   8  12        120.50        115.27        11.69 o                         
   5   8  12        186.17        223.67        13.27 o                         
   6   8  12         65.74         52.16         7.59 o                         
   7   8  12         69.03         68.50         8.81 o                         
   8   8  12          0.47          1.33         8.67 o                         
  -9   9  12         12.02         15.03         5.69 o                         
  -8   9  12         32.08         31.77         5.64 o                         
  -7   9  12         29.31         24.68         5.14 o                         
  -6   9  12         95.83        111.66         6.87 o                         
  -5   9  12        290.65        279.38        10.48 o                         
  -4   9  12         18.97         16.73         4.12 o                         
  -3   9  12        704.19        729.61        16.68 o                         
  -2   9  12          1.14          3.69         3.52 o                         
  -1   9  12         28.72         34.97         4.80 o                         
   0   9  12        104.58         98.52         7.14 o                         
   1   9  12        200.66        180.34         9.34 o                         
   2   9  12         40.31         46.73         5.65 o                         
   3   9  12          7.85         13.05         5.50 o                         
   4   9  12         35.69         31.31         6.15 o                         
   5   9  12          1.07         -2.42         5.22 o                         
   6   9  12          7.38          1.73         5.86 o                         
   7   9  12        164.33        165.12        16.62 o                         
  -8  10  12          0.05         -2.78         5.01 o                         
  -7  10  12        220.31        228.23        10.60 o                         
  -6  10  12        174.62        170.01         8.93 o                         
  -5  10  12         28.92         35.60         5.75 o                         
  -4  10  12        141.10        144.76         8.65 o                         
  -3  10  12         52.30         50.70         5.46 o                         
  -2  10  12         13.15         18.96         4.39 o                         
  -1  10  12         24.02         23.31         4.87 o                         
   0  10  12         80.28         78.19         6.38 o                         
   1  10  12        605.87        609.81        16.13 o                         
   2  10  12         42.12         47.77         6.07 o                         
   3  10  12        196.54        185.74        12.99 o                         
   4  10  12          1.49         -2.92         4.59 o                         
   5  10  12        161.19        144.19        10.78 o                         
   6  10  12          0.52         -5.80         5.80 o                         
   7  10  12         15.66          8.44         7.03 o                         
  -8  11  12          1.00         -1.38         5.73 o                         
  -7  11  12        216.98        210.38        12.81 o                         
  -6  11  12          6.77         18.11         5.39 o                         
  -5  11  12          1.96          4.69         5.25 o                         
  -4  11  12         18.83         15.48         4.64 o                         
  -3  11  12         19.68         22.49         4.63 o                         
  -2  11  12          8.16          2.64         4.16 o                         
  -1  11  12        222.26        222.06        12.69 o                         
   0  11  12         38.30         52.06         5.72 o                         
   1  11  12         16.81         12.23         6.50 o                         
   2  11  12        171.22        187.31        10.44 o                         
   3  11  12         43.07         36.45         8.31 o                         
   4  11  12          9.21          4.86         6.17 o                         
   5  11  12         83.23         84.03         9.04 o                         
   6  11  12        107.73        111.83        11.39 o                         
  -7  12  12         36.47         39.63         8.26 o                         
  -6  12  12          0.79          1.09         5.18 o                         
  -5  12  12         41.49         47.24         6.75 o                         
  -4  12  12        207.77        213.77        10.76 o                         
  -3  12  12         25.03         29.04         5.45 o                         
  -2  12  12         69.08         71.57         7.18 o                         
  -1  12  12         60.07         52.41         6.26 o                         
   0  12  12          0.26          0.61         4.47 o                         
   1  12  12        281.84        301.47        13.91 o                         
   2  12  12         53.48         57.30         6.82 o                         
   3  12  12          0.60          7.12         7.28 o                         
   4  12  12          5.33          5.53         6.79 o                         
   5  12  12         59.50         55.88        10.35 o                         
   6  12  12         69.16         45.22        10.68 o                         
  -6  13  12          0.11          0.45         6.25 o                         
  -5  13  12         20.58         13.88         5.84 o                         
  -4  13  12         69.96         76.25         6.95 o                         
  -3  13  12        265.31        269.27        12.00 o                         
  -2  13  12          1.86          3.19         5.18 o                         
  -1  13  12         99.18         98.07         7.95 o                         
   0  13  12          9.27          7.67         4.90 o                         
   1  13  12         28.15         32.71         6.01 o                         
   2  13  12        403.96        397.91        14.51 o                         
   3  13  12         16.76         16.55         7.02 o                         
   4  13  12         43.48         27.05         8.17 o                         
   5  13  12         10.37          7.20         8.00 o                         
  -5  14  12         22.21         12.53         5.65 o                         
  -4  14  12         15.93          7.43         5.50 o                         
  -3  14  12          3.12          9.48         5.34 o                         
  -2  14  12         28.64          4.07         5.33 o                         
  -1  14  12         36.84         38.89         6.47 o                         
   0  14  12         27.04         17.95         6.12 o                         
   1  14  12        136.07        129.63         9.38 o                         
   2  14  12         14.38          8.60         5.47 o                         
   3  14  12         87.90         95.91        10.11 o                         
   4  14  12         64.04         58.50        11.74 o                         
  -4  15  12          2.40          2.13         5.74 o                         
  -3  15  12         33.17         37.94         7.50 o                         
  -2  15  12          2.80          3.58         5.59 o                         
  -1  15  12        102.50        116.51         9.30 o                         
   0  15  12        327.13        348.32        14.61 o                         
   1  15  12         29.77         22.80         7.05 o                         
   2  15  12          4.23          5.72         6.12 o                         
   3  15  12         51.51         56.74        10.16 o                         
  -3  16  12          0.01          4.63        14.56 o                         
  -2  16  12        176.48        162.52        13.51 o                         
  -1  16  12         82.00         73.34         8.56 o                         
   0  16  12         82.64         90.51         9.19 o
[truncated: 58,645 more chars]
